# Supplementary material for: Identification of blood biomarkers of rheumatoid arthritis by transcript profiling of peripheral blood mononuclear cells from the rat collagen-induced arthritis model
Source: Arthritis Res Ther. 2006 Jan 10;8(1):R28. doi: 10.1186/ar1883 (PMC1526586; doi:10.1186/ar1883)
Supplement: Additional File 1 — An Excel file containing a list of probe sets that are differentially expressed by CIA and control rat PBMCs. [file ar1883-S1.xls]

## Sheet: Day 28 differential genes
Probe set ID	Day 28 foldchange	Gene Description	LocusLink	Molecular Function Summary	Biological Process Summary	Cellular Compartment Summary
1368851_at	-1.43357	Ets1: Ets avian erythroblastosis virus E2 oncogene homolog 1, a putative transcription factor involved in regulation of bone formation and angiogenesis; human ETS1 is associated with cancer and rheumatoid arthritis	[LINK locuslink, 24356, LocusLink]	Transcription factor activity;Double-stranded DNA binding	Angiogenesis;Regulation of cell cycle;Regulation of ossification	Nucleus
1387599_a_at	1.76351	Nqo1: NADH:NADPH Diaphorase (NAD(P)H:menadione oxidoreductase), cytosolic reductase targeting quinones, functions in oxidative stress response; human NQO1 polymorphisms are associated with increased benzene hematotoxicity, urolithiasis, and various cancers	[LINK locuslink, 24314, LocusLink]	Oxidoreductase activity, acting on the CH-OH group of donors, quinone or similar compound as acceptor;NAD(P)H dehydrogenase (quinone) activity	Apoptosis;Drug metabolism;Response to stress;Signal transduction;Response to drug	Cytosol
1372725_at	-1.75442	Plscr2: Phospholipid scramblase 2, mediates the calcium-dependent transbilayer movement of phospholipids, may be responsible for the redistribution of membrane phospholipids in damaged or apoptotic cells, which is a part of blood coagulation and cell clearance	[LINK locuslink, 18828, LocusLink]	Phospholipid scramblase activity;Calcium ion binding	Blood coagulation;Phospholipid metabolism;Phospholipid scrambling	Plasma membrane
1389305_at	1.43689	Anxa4: Annexin IV, a calcium-dependent phospholipid-binding protein, predicted to function in endocytic and exocytic processes	[LINK locuslink, 79124, LocusLink]	Calcium-dependent phospholipid binding;Enzyme inhibitor activity;Intracellular transporter activity	Blood coagulation;Signal transduction;Endocytosis;Regulation of calcium ion-dependent exocytosis	Cytoplasmic vesicle;Endosome;Lysosome
1368393_at	2.01128	Ly68: Lymphocyte antigen 68, complement receptor involved in phagocytosis; human C1QR1 inhibits T cell activation upon binding of hepatitis C virus core protein	[LINK locuslink, 84398, LocusLink]	Binding;Complement receptor activity	Cell adhesion;Phagocytosis	Integral to plasma membrane;Cytoplasmic vesicle
1387390_at	1.91935	Gzmk: Granzyme K (tryptase 2), a serine protease found in granules of lymphocytes, involved in the induction of cell death during the immune response	[LINK locuslink, 29165, LocusLink]	Tryptase activity	Cell death;Cell-mediated immune response;Proteolysis and peptidolysis	Secretory granule
1386879_at	2.35993	Lgals3: Galectin 3, a beta galactoside and IgE-binding lectin, acts in cell adhesion, proliferation, migration, mast cell activation, and inflammatory response, inhibits apoptosis; human LGALS3 is associated with various cancers	[LINK locuslink, 83781, LocusLink]	Galactose binding;IgE binding	Cell migration;Cell adhesion;Inflammatory response	Extracellular matrix;Nuclear matrix;Cytoplasm
1388142_at	1.90073	Cspg2: Chondroitin sulfate proteoglycan 2 (versican), an extracellular matrix proteoglycan that binds tenascin R (Tnr), fibroblast growth factor, and collagen and plays a role in the control of cell adhesion, motility, proliferation, and neurite outgrowth	[LINK locuslink, 114122, LocusLink]	Fibroblast growth factor binding;Calcium ion binding;Collagen binding;Hyaluronic acid binding	Cell migration;Cell proliferation;Cell-matrix adhesion;Axonogenesis;Negative regulation of cell adhesion;Extracellular matrix organization and biogenesis;Regulation of cell growth	Extracellular matrix;Integral to plasma membrane
1388054_a_at	1.97814	Cspg2: Chondroitin sulfate proteoglycan 2 (versican), an extracellular matrix proteoglycan that binds tenascin R (Tnr), fibroblast growth factor, and collagen and plays a role in the control of cell adhesion, motility, proliferation, and neurite outgrowth	[LINK locuslink, 114122, LocusLink]	Calcium ion binding;Collagen binding;Fibroblast growth factor binding;Hyaluronic acid binding	Cell migration;Cell-matrix adhesion;Extracellular matrix organization and biogenesis;Cell proliferation;Axonogenesis;Negative regulation of cell adhesion;Regulation of cell growth	Extracellular matrix;Integral to plasma membrane
1388265_x_at	2.27935	Cspg2: Chondroitin sulfate proteoglycan 2 (versican), an extracellular matrix proteoglycan that binds tenascin R (Tnr), fibroblast growth factor, and collagen and plays a role in the control of cell adhesion, motility, proliferation, and neurite outgrowth	[LINK locuslink, 114122, LocusLink]	Calcium ion binding;Collagen binding;Fibroblast growth factor binding;Hyaluronic acid binding	Cell migration;Cell-matrix adhesion;Extracellular matrix organization and biogenesis;Cell proliferation;Axonogenesis;Negative regulation of cell adhesion;Regulation of cell growth	Extracellular matrix;Integral to plasma membrane
1387297_at	2.1347	Klrg1: Killer cell lectin-like receptor subfamily G member 1 (mast cell function-associated antigen), a cell surface receptor containing an ITIM inhibitory motif, inhibits mast cell Fc-epsilon RI signaling through recruitment of SHIP (Inpp5d)	[LINK locuslink, 58975, LocusLink]	Mannose binding;Receptor activity	Cell proliferation;Antimicrobial humoral response (sensu Vertebrata);RAS protein signal transduction;Transmembrane receptor protein tyrosine phosphatase signaling pathway	Soluble fraction;Integral to plasma membrane;Membrane fraction
1387568_at	1.8141	Pirb: Paired Ig-like receptor-B, a putative cell surface transmembrane receptor that may play a role in signal transduction, contains six putative extracellular Ig-like domains and immunoregulatory tyrosine-based inhibitory motifs (ITIM)	[LINK locuslink, 65146, LocusLink]	Transmembrane receptor activity	Cell surface receptor linked signal transduction	Integral to plasma membrane
1373140_at	-2.23678	Il6st: Interleukin 6 signal transducer, mediates signal transduction; mutation of corresponding gene is associated with heart failure; stimulation of human IL6ST may be therapeutic for lung cancer; inhibition of human IL6ST may be therapeutic for Kaposi sarcoma	[LINK locuslink, 16195, LocusLink]	Receptor activity	Cell surface receptor linked signal transduction;Cell proliferation;Circulation;Cell differentiation;Anti-apoptosis;Antimicrobial humoral response (sensu Vertebrata)	Oncostatin-M receptor complex;Interleukin-6 receptor complex
1368455_at	2.0911	Nkg7: Member of the PMP-22, EMP and MP20 family of integral membrane proteins, has high similarity to uncharacterized natural killer cell group 7 sequence (human NKG7), which may function in immune response, exocytosis, and protein secretion	[LINK locuslink, 171062, LocusLink]		Cell-mediated immune response	Integral to membrane
1387322_at	1.66485	Sema6b: Semaphorin VIb (Semaphorin Z), member of the semaphorin family, may be involved in development of the central and peripheral nervous systems	[LINK locuslink, 84609, LocusLink]		Central nervous system development;Axon guidance;Cell-cell signaling;Peripheral nervous system development	Integral to plasma membrane
1372248_at	-1.76037	SESN1: p53 regulated PA26 nuclear protein, induced in a p53 (TP53)-dependent manner by genotoxic stress, induced by growth arrest, widely expressed and primarily localized to the nucleus, may function in regulating cell growth	[LINK locuslink, 27244, LocusLink]		DNA damage response, signal transduction by p53 class mediator;Cell cycle arrest;Cell growth;Response to radiation;Negative regulation of cell proliferation	Nucleus;Soluble fraction
1370628_at	2.58678	Gzmb: Granzyme-like protein I, a putative serine protease that may function in the defense system; human GZMB is upregulated in renal allograft rejection and in breast cancer cell lines	[LINK locuslink, 171528, LocusLink]	Granzyme B activity	Defense response;Apoptotic mitochondrial changes	Extracellular space
1386908_at	1.60333	Glrx1: Glutaredoxin, serves as a hydrogen donor for ribonucleotide reductase	[LINK locuslink, 64045, LocusLink]		Deoxyribonucleotide biosynthesis;Response to oxidative stress	Cytosol
1389006_at	1.46207	Mpeg1: Member of the membrane-attack complex (MAC) or perforin domain containing family, has strong similarity to uncharacterized macrophage expressed gene 1 (mouse Mpeg1), which may have a role in macrophage differentiation	[LINK locuslink, 64552, LocusLink]		Development
1370916_at	-1.63842	Tec: Protein with strong similarity to human TEC, which is a non-receptor tyrosine kinase involved in receptor signaling pathways, contains a protein kinase domain, a Tec or Btk domain, a Src homology 2 (SH2) domain, and a Src homology 3 (SH3) domain	[LINK locuslink, 84492, LocusLink]	Protein binding;Protein-tyrosine kinase activity;ATP binding	G-protein coupled receptor protein signaling pathway;Protein amino acid phosphorylation;Protein kinase cascade;Integrin-mediated signaling pathway;Transmembrane receptor protein tyrosine kinase signaling pathway	Integral to plasma membrane;Cytoskeleton
1368870_at	1.92093	Id2: Inhibitor of DNA binding 2, member of Id helix-loop-helix family of proteins that may negatively regulate cell differentiation by inhibiting helix-loop-helix transcription factors via a dominant-negative mechanism; human ID2 is upregulated in some cancers	[LINK locuslink, 25587, LocusLink]	Transcription corepressor activity	Glial cell differentiation	Nucleus;Cytoplasm
1375532_at	1.56429	Id2: Inhibitor of DNA binding 2, member of Id helix-loop-helix family of proteins that may negatively regulate cell differentiation by inhibiting helix-loop-helix transcription factors via a dominant-negative mechanism; human ID2 is upregulated in some cancers	[LINK locuslink, 25587, LocusLink]	Transcription corepressor activity	Glial cell differentiation	Nucleus;Cytoplasm
1367900_at	2.92701	Gyg: Glycogenin (glycogenin glucosyltransferase), autocatalytic and self-glycosylating enzyme that primes de novo glycogen synthesis	[LINK locuslink, 81675, LocusLink]	Glycogenin glucosyltransferase activity	Glycogen biosynthesis
1388753_at	1.40881	Sulf2: Protein with strong similarity to sulfatase 2 (human SULF2), which exhibits arylsulfatase activity and catalyzes the removal of sulfate from the C-6 position of glucosamine within specific subregions of intact heparin, member of the sulfatase family	[LINK locuslink, 72043, LocusLink]	Glycosaminoglycan binding;Arylsulfatase activity	Glycosaminoglycan catabolism	Extracellular space
1369956_at	1.98007	Ifngr: Protein with high similarity to interferon gamma receptor (mouse Ifngr), which mediates inflammatory and hypersensitivity responses and protective responses against viral infection, member of the interferon gamma receptor alpha chain (IFNGR1) family	[LINK locuslink, 116465, LocusLink]	Interferon-gamma receptor activity	Immune response;JAK-STAT cascade;Response to pest/pathogen/parasite	Integral to membrane;Plasma membrane
1387125_at	1.63226	S100a9: S100 calcium-binding protein A9 (calgranulin B), expression correlates with chronic inflammation, may be associated with susceptibility to streptococcal cell wall-induced arthritis, elevated in tumor metastasis-enhancing neutrophils	[LINK locuslink, 94195, LocusLink]		Inflammatory response
1367904_at	-1.4898	Resp18: Regulated endocrine-specific protein 18, acts as an intracellular luminal autocrine hormone to induce a neuroendocrine signaling pathway, may be involved in limbic, autonomic, feeding, and reproductive functions, as well as in the secretory pathway	[LINK locuslink, 50561, LocusLink]	Hormone activity	Intracellular signaling cascade;Water homeostasis;Secretory pathway;Cell-cell signaling;Feeding behavior;Reproduction;Cell ion homeostasis	Secretory granule;Endoplasmic reticulum lumen
1369584_at	1.92188	Cish3: Suppressor of cytokine signaling 3, cytokine-inducible member of the SOCS gene family, negatively regulates cytokine signaling and the JAK-STAT pathway; may be involved in leptin-resistant diabetes; human SOCS3 may be involved in cutaneous T cell lymphoma	[LINK locuslink, 89829, LocusLink]	SH3/SH2 adaptor protein activity;Protein kinase inhibitor activity	Lipid metabolism;Acute-phase response;JAK-STAT cascade
1370832_at	1.45485	Scya4: Small inducible cytokine A4, a chemokine that mediates neutrophil chemotaxis and cellular extravastion in inflammation and induces fever, involved in sleep and responses to bacteria; human CCL4 contributes to suppression of HIV infection of T cells	[LINK locuslink, 116637, LocusLink]	Chemokine activity	Neutrophil chemotaxis;Sleep;Cellular extravasation;Positive regulation of tumor necrosis factor-alpha biosynthesis;Monocyte activation;Response to bacteria;Fever
1386938_at	1.42473	Anpep: Alanyl aminopeptidase (aminopeptidase N, aminopeptidase M), a zinc metallopeptidase that degrades regulatory peptides including angiotensin III (Agt); human ANPEP is a receptor for coronavirus strain 229E and facilitates tumor cell invasion	[LINK locuslink, 81641, LocusLink]	Zinc ion binding;Aminopeptidase activity	Peptide hormone processing;Protein targeting;Inflammatory response;Regulation of G-protein coupled receptor protein signaling pathway	Integral to plasma membrane;Extracellular space
1367929_at	1.81145	Cd59: CD59 antigen (protectin), plasma membrane protein that inhibits formation of the membrane attack complex (MAC), protects against complement-mediated cell lysis and contributes to T-cell activation and proliferation	[LINK locuslink, 25407, LocusLink]	Protein binding;Receptor activity	Positive regulation of cell proliferation;Regulation of complement activation	Axon;Dendrite;Integral to plasma membrane;Membrane fraction
1377457_a_at	1.56023	Sorl1: Sortilin-related receptor, a mosaic receptor that is a member of the low density lipoprotein receptor family, may play roles in cell proliferation, neurogenesis, and neurite outgrowth; rat Sorl1 is associated with atherosclerosis	[LINK locuslink, 20660, LocusLink]	Low-density lipoprotein receptor activity	Positive regulation of cell proliferation;Substrate-bound cell migration, cell extension;Cell differentiation;Neurogenesis	Integral to plasma membrane
1387378_at	2.07207	Fcnb: Protein with high similarity to ficolin-1 (human FCN1), which forms a complex with mannose-binding lectin-associated serine proteases, contains two collagen triple helix repeats and two beta or gamma fibrinogen C-terminal globular domains	[LINK locuslink, 114091, LocusLink]	Protein binding;Extracellular matrix structural constituent;Sugar binding	Protein complex assembly;Skeletal development;Response to biotic stimulus	Fibrillar collagen
1372150_at	-1.72029	Usp10: Protein with strong similarity to ubiquitin specific protease 10 (human USP10), which cleaves ubiquitin from ubiquitin-conjugated substrates, member of the ubiquitin carboxyl-terminal hydrolase family, which are cysteine proteases	[LINK locuslink, 22224, LocusLink]	Cysteine-type endopeptidase activity;Ubiquitin-specific protease activity;Ubiquitin thiolesterase activity	Protein deubiquitination;Ubiquitin-dependent protein catabolism	Intracellular
1374429_at	1.48634	Pim1: Pim-1 oncogene, a serine/threonine kinase that is expressed in cells of hematolymphoid origin in the germ cell lineages, regulates apoptosis and may play a role in spermatogenesis	[LINK locuslink, 24649, LocusLink]	Protein serine/threonine kinase activity;Protein binding	Protein modification;Spermatogenesis;Cell cycle;Induction of apoptosis;Signal transduction;Anti-apoptosis
1387040_at	1.62937	Mal: Myelin and lymphocyte protein, a proteolipid that is a component of the glycolipid-enriched membrane microdomain, involved in protein transport and possibly myelination; overexpression of mouse Mal causes kidney cyst formation and defective myelination	[LINK locuslink, 25263, LocusLink]		Protein transport;Synaptic transmission	Integral to plasma membrane
1376697_at	1.45361	Chst12: Protein with strong similarity to chondroitin 4-O-sulfotransferase 2 (human CHST12), which transfers sulfate to the C-4 position of N-acetylgalactosamine in chondroitin and desulfated dermatan sulfate, member of the sulfotransferase family	[LINK locuslink, 59031, LocusLink]	Sulfotransferase activity	Proteoglycan metabolism	Integral to membrane
1372691_at	2.31313	Upp1: Uridine phosphorylase 1, interconverts uridine and uracil and thereby regulates uridine concentrations, activates 5-fluorouracil; increased expression of human UPP1 may correlate with lymphatic metastasis in oral cancer	[LINK locuslink, 22271, LocusLink]	Uridine phosphorylase activity;Protein binding	Pyrimidine salvage;Uridine catabolism;Circadian rhythm;Response to drug	Cytoplasm
1370249_at	1.92593	Bzrp: Peripheral-type benzodiazepine receptor, binds benzodiazepines and isoquinolines, mediates glucose-induced insulin release, involved in cholesterol and chloride transport; abnormal expression of human BZRP occurs in numerous cancers and CNS diseases	[LINK locuslink, 24230, LocusLink]	Cholesterol transporter activity;Benzodiazepine receptor activity	Regulation of locomotion;Chloride transport;Anti-inflammatory response;Response to stress;Sterol transport;Steroid biosynthesis;Muscle contraction	Integral to membrane;Mitochondrial outer membrane
1368470_at	1.82075	Ggh: Gamma-glutamyl hydrolase, peptidase that hydrolyzes polygamma-glutamyl conjugates of folate and antifolates like methotrexate, does not hydrolyze protein-associated gamma-glutamates; human GGH may be upregulated in drug-resistant lymphocytic leukemia	[LINK locuslink, 25455, LocusLink]	Gamma-glutamyl hydrolase activity	Response to drug	Extracellular space;Lysosome
1367612_at	2.0979	Mgst1: Microsomal glutathione S-transferase 1, conjugates glutathione with electrophilic substrates and reduces lipid hydroperoxides, may be involved in the xenobiotic response and drug metabolism; human MGST1 is downregulated in bronchogenic carcinoma	[LINK locuslink, 171341, LocusLink]	Glutathione peroxidase activity;Glutathione transferase activity	Response to lipid hydroperoxide;Response to xenobiotic stimulus;Drug metabolism	Nucleus;Cytoplasm;Microsome
1371916_at	1.60187	Sepr: Selenoprotein R, a zinc-containing protein which acts as a methionine sulfoxide reductase, may function in oxidative stress response	[LINK locuslink, 27361, LocusLink]	Zinc ion binding;Methionine-S-oxide reductase activity	Response to oxidative stress
1369983_at	1.49831	Ccl5: Chemokine (C-C motif) ligand 5, expressed in response to inflammation and infection, associated with graft rejection; increased expression of human CCL5 may be therapeutic for HIV infections; inhibition of human CCL5 may be therapeutic for breast cancer	[LINK locuslink, 81780, LocusLink]	Chemokine activity;Calcium channel regulator activity	Response to virus;Inflammatory response;Chemotaxis
1374375_at	2.21192	2610034M16Rik: Protein containing two pleckstrin homology (PH) domains, which mediate protein-protein and protein-lipid interactions, and a PDZ, DHR, or GLGF domain, which are found in signaling proteins	[LINK locuslink, 69239, LocusLink]	Signal transducer activity	Signal transduction
1389142_at	1.50802	Sqrdl: Protein with moderate similarity to sulfide:quinone oxidoreductase (S. pombe Hmt2p), which is involved in sulfide metabolism and resistance to heavy metals	[LINK locuslink, 59010, LocusLink]	Oxidoreductase activity, acting on sulfur group of donors	Sulfur metabolism;Response to stress
1388528_at	-1.43723	Fbl: Fibrillarin, a nucleolar RNA-binding protein that is involved in ribosomal RNA processing and plays a role in early embryogenesis, recognized by autoantibodies in metal induced autoimmunity; human FBL is recognized by autoantibodies in scleroderma	[LINK locuslink, 14113, LocusLink]	RNA binding	rRNA processing;Humoral immune response;Embryonic development (sensu Mammalia)	Small nucleolar ribonucleoprotein complex;Dense fibrillar component
1367816_at	1.50847	GIIg15b: Protein with very strong similarity to mouse 2300002F06Rik, which is a transcription cofactor that binds and regulates serum response factor (Srf)-mediated transcription and plays a role cardiac growth and development, contains a homeobox domain	[LINK locuslink, 171160, LocusLink]
1369008_a_at	1.41243	Olfm1: Olfactomedin related ER localized protein, putative extracellular matrix glycoprotein that is highly expressed in the brain and kidneys and has similarity to Golgi autoantigens	[LINK locuslink, 93667, LocusLink]	Structural molecule activity		Golgi apparatus
1370119_at	1.86058	Lst1: Member of the LST-1 protein family, has high similarity to uncharacterized leukocyte-specific transcript 1 (mouse Lst1), which is upregulated by interferon-gamma (Ifng)	[LINK locuslink, 64569, LocusLink]
1373207_at	1.77011
1373656_at	1.74138
1377092_at	3.7234
1377110_at	-1.47664	Plxdc1: Member of the plexin repeat containing family, has strong similarity to human PLXDC1, which may be associated with tumor angiogenesis upon tumor endothelium upregulation and may also act in angiogenesis during wound healing and corpus luteum formation	[LINK locuslink, 72324, LocusLink]			Integral to membrane
1377463_at	-4.57282
1386052_at	-1.58216
1388416_at	1.99194
1388591_at	-1.79891
1389408_at	1.58879

## Sheet: Day 21 differential genes
Probe set ID	Day 21 foldchange	Gene Description	LocusLink	Molecular Function Summary	Biological Process Summary	Cellular Compartment Summary
1373138_at	-1.71454	Nudt5: Nudix (nucleoside diphosphate linked moiety X)-type motif 5, a member of the nudix hydrolase family, hydrolyzes ADP-sugars	[LINK locuslink, 53893, LocusLink]	ADP-sugar diphosphatase activity	ADP reduction;Nucleotide-sugar catabolism
1368757_at	3.76	Zp3: Protein with strong similarity to zona pellucida glycoprotein 3 (mouse Zp3), which is a sperm adhesion receptor in the zona pellucida that promotes the acrosomal reaction and fertilization, member of the zona pellucida-like domain containing family	[LINK locuslink, 114639, LocusLink]	Cell adhesion molecule binding;Enzyme binding	Acrosome reaction;Cell adhesion;Female gamete generation;G-protein coupled receptor protein signaling pathway	Cytoplasm;Extracellular space
1389189_at	1.5583	Actn1: Alpha-actinin isoform 1, a phospholipase inhibitor that may function in actin cytoskeletal organization and biogenesis	[LINK locuslink, 81634, LocusLink]	Phosphatidylinositol-4,5-bisphosphate binding;Phospholipase inhibitor activity;Actin bundling activity	Actin cytoskeleton organization and biogenesis	Focal adhesion;Actin cytoskeleton;Membrane fraction
1370148_at	4.51309	Hp: Prohaptoglobin, precursor of haptoglobin which is an acute phase serum glycoprotein composed of alpha and beta subunits, associated with abnormal beta chain N-linked oligosaccharides in diabetic animals; mouse Hp is associated with anhaptoglobinemia	[LINK locuslink, 24464, LocusLink]	Hemoglobin binding	Acute-phase response	Rough microsome;Endosome;Extracellular
1387868_at	3.2684	Lbp: Lipopolysaccharide (LPS)-binding protein, acute phase protein with bactericidal activity, binds to lipid A moiety of bacterial LPS and disperses LPS aggregates, mediates proinflammatory effects of LPS, plasma level of human LBP elevated in cancer, sepsis	[LINK locuslink, 29469, LocusLink]		Acute-phase response;Inflammatory response
1387082_at	18.5	Fetub: Fetuin beta, member of the fetuin family and cystatin superfamily, a putative negative acute phase response protein	[LINK locuslink, 83928, LocusLink]	Protein kinase inhibitor activity	Acute-phase response;Protein amino acid phosphorylation;Inflammatory response	Extracellular space
1370313_at	2.192	Bach: Acyl-CoA hydrolase, peroxisome proliferator-induced acyl-CoA thioesterase (liver acyl-CoA hydrolase) that hydrolyzes palmitoyl-CoA	[LINK locuslink, 26759, LocusLink]	Palmitoyl-CoA hydrolase activity;Acyl-CoA thioesterase activity	Acyl-CoA metabolism	Cytosol
1388851_at	-2.74244	Hspa9a: Heat shock 70kD protein 9B (mortalin-2), a member of the heat shock HSP70 family of molecular chaperones that interacts with p53 (Trp53), involved in the cell immortalization process, and plays a role in tumorigenesis	[LINK locuslink, 15526, LocusLink]	Heat shock protein activity;Protein binding	Aging;Regulation of cell growth	Mitochondrion;Perinuclear space
1368685_at	3.63	Cspg4: Membrane-spanning chondroitin sulfate proteoglycan NG2, involved in cytoskeletal organization, may act in negative regulation of axon regeneration after spinal cord injury, involved in melanoma metastasis in vitro and may act in directing antitumor agents	[LINK locuslink, 81651, LocusLink]	Fibroblast growth factor binding;Receptor binding;Actin binding;Calcium ion binding;Collagen binding	Angiogenesis;Cell adhesion;Positive regulation of cell proliferation;Cytoskeleton organization and biogenesis;G-protein coupled receptor protein signaling pathway;Cell differentiation;Regulation of cell shape;Extracellular matrix organization and biogenesis;Rho protein signal transduction;Response to wounding;Negative regulation of axon extension	Filopodium;Integral to plasma membrane;Extracellular space
1368851_at	-2.5186	Ets1: Ets avian erythroblastosis virus E2 oncogene homolog 1, a putative transcription factor involved in regulation of bone formation and angiogenesis; human ETS1 is associated with cancer and rheumatoid arthritis	[LINK locuslink, 24356, LocusLink]	Transcription factor activity;Double-stranded DNA binding	Angiogenesis;Regulation of cell cycle;Regulation of ossification	Nucleus
1387667_at	4.92424	Nos2: Inducible nitric oxide synthase, a calmodulin-binding enzyme that generates nitric oxide from arginine and oxygen; upregulation relieves erectile dysfunction; altered expression of human NOS2A may be therapeutic for breast cancer and hepatitis C infection	[LINK locuslink, 24599, LocusLink]	Calmodulin binding;Nitric-oxide synthase activity;Calcium channel inhibitor activity	Angiogenesis;Regulation of heart rate;Nitric oxide biosynthesis;Response to virus;Inflammatory response;Response to oxidative stress;I-kappaB kinase/NF-kappaB cascade;Cytosolic calcium ion concentration elevation;Fluid secretion;Response to nematodes;Response to endogenous stimulus	Cytoplasm
1368488_at	1.78445	Nfil3: Basic leucine zipper (bZIP) transcription factor, activates IL3 gene expression	[LINK locuslink, 114519, LocusLink]	Transcription factor activity	Anti-apoptosis
1370883_at	-2.51111	RNRT1DAU: MHC class II alpha chain, binds peptide antigens and induces T lymphocyte proliferative responses, may play a role in susceptibility to autoimmune disease	.	MHC class II receptor activity;Protein binding	Antigen presentation;Cell proliferation
1387530_a_at	2.42236	Fosl2: FOS-like antigen 2, a member of the Fos family that binds Jun family members to form AP-1 transcription factor, involved in transcriptional control; human FOSL2 is upregulated in breast cancer and may play a role in tumor progression	[LINK locuslink, 25446, LocusLink]	Transcription factor activity;Transcriptional activator activity;Transcription corepressor activity	Apoptosis;Circadian rhythm;Signal transduction;Cell differentiation;Response to wounding	Nucleus;Cytoplasm
1387599_a_at	4.12527	Nqo1: NADH:NADPH Diaphorase (NAD(P)H:menadione oxidoreductase), cytosolic reductase targeting quinones, functions in oxidative stress response; human NQO1 polymorphisms are associated with increased benzene hematotoxicity, urolithiasis, and various cancers	[LINK locuslink, 24314, LocusLink]	Oxidoreductase activity, acting on the CH-OH group of donors, quinone or similar compound as acceptor;NAD(P)H dehydrogenase (quinone) activity	Apoptosis;Drug metabolism;Response to stress;Signal transduction;Response to drug	Cytosol
1387180_at	5.60714	Il1r2: Interleukin 1 receptor (type II), member of the interleukin-1 receptor-like protein family, decoy receptor for IL1, negatively regulates IL1 mediated signaling, expression is regulated by IL4, expression correlates with amelioration of glomerulonephritis	[LINK locuslink, 117022, LocusLink]	Interleukin-1 receptor activity	Apoptosis;Inflammatory response;Anti-inflammatory response;Signal transduction;Antimicrobial humoral response (sensu Vertebrata)	Integral to plasma membrane;Membrane fraction
1367715_at	3.52459	Tnfrsf1a: Tumor necrosis factor receptor superfamily member 1a, mediates inflammatory responses; altered expression of human TNFRSF1A may be therapeutic for some cancers and HIV infections; mutation of the human TNFRSF1A gene causes an autoinflammatory syndrome	[LINK locuslink, 25625, LocusLink]	Tumor necrosis factor receptor activity;Phospholipase A2 activator activity	Apoptosis;Inflammatory response;Glutamate signaling pathway;Cytosolic calcium ion concentration elevation	Soluble fraction
1369178_a_at	2.90456	P2rx1: Purinergic receptor P2X (ligand-gated channel-1), a rapidly desensitizing ATP-gated cation channel that assembles as large membrane clusters, mediates contractile response to ATP in smooth muscle and may play a role in sperm transport and ejaculation	[LINK locuslink, 25505, LocusLink]	Nonselective cation channel activity;ATP-gated cation channel activity;Nucleotide receptor activity	Apoptosis;Positive regulation of muscle contraction;Signal transduction;Vasoconstriction;Norepinephrine secretion;Regulation of neurotransmitter secretion	Axon;Integral to plasma membrane;Endoplasmic reticulum;Cytoplasmic vesicle;Cell body
1367677_at	2.49551	Prdx5: Peroxiredoxin 6, a peroxidase and putative anti-oxidant protein involved in the oxidative stress response, downregulated in prostate following castration	[LINK locuslink, 113898, LocusLink]	Peroxidase activity	Apoptosis;Response to oxidative stress;Signal transduction	Nucleus;Peroxisome;Mitochondrion
1368811_at	2.84738	Lmnb1: Lamin B1, may be a structural member of the nuclear lamina, cleaved by proteases during apoptosis; human LMNB1 protein is targeted by autoantibodies in chronic fatigue syndrome	[LINK locuslink, 116685, LocusLink]	Chromatin binding;Lamin binding	Apoptosis;Spermatogenesis	Nuclear matrix;Lamin filament
1368926_at	2.16389	Sema4f: Semaphorin 4f (semaphorin W), a member of the semaphorin family, involved in neuronal growth cone guidance, induces the collapse of growth cones	[LINK locuslink, 29745, LocusLink]		Axon guidance;Cell-cell signaling	Synaptosome;Integral to plasma membrane
1367619_at	-1.69163	Pgrmc1: Progesterone receptor membrane component 1 (progesterone-binding protein), a putative transmembrane receptor that may bind progesterone, functions in the xenobiotic response, and may play a role in axon guidance	[LINK locuslink, 60390, LocusLink]	Transmembrane receptor activity;Steroid binding	Axon guidance;Response to xenobiotic stimulus	Integral to plasma membrane
1389738_at	-1.68	Ung: Uracil-DNA glycosylase, initiates DNA base excision repair by removing uracil from DNA, has nuclear-specific and mitochondrial-specific forms derived from alternative promoters and splicing	[LINK locuslink, 22256, LocusLink]	DNA binding;Uracil DNA N-glycosylase activity	Base-excision repair	Nucleus;Mitochondrion
1387142_at	-1.71223	Polb: DNA polymerase beta, DNA and gap-filling polymerase in DNA base-excision repair, may play a role in meiotic recombination and synapsis; human POLB gene variants are associated with many types of cancer (lung, bladder, breast, prostate)	[LINK locuslink, 29240, LocusLink]	DNA-(apurinic or apyrimidinic site) lyase activity;Nucleic acid binding;Beta DNA polymerase activity	Base-excision repair, base-free sugar-phosphate removal;Meiotic recombination;Base-excision repair, gap-filling;Mutagenesis;Synapsis	Nucleus;Chromatin
1372725_at	-4.35586	Plscr2: Phospholipid scramblase 2, mediates the calcium-dependent transbilayer movement of phospholipids, may be responsible for the redistribution of membrane phospholipids in damaged or apoptotic cells, which is a part of blood coagulation and cell clearance	[LINK locuslink, 18828, LocusLink]	Phospholipid scramblase activity;Calcium ion binding	Blood coagulation;Phospholipid metabolism;Phospholipid scrambling	Plasma membrane
1370908_at	-2.26708	Hdac2: Histone deacetylase 2, belongs to class I subfamily, mediates transcriptional repression function of nuclear hormone receptor Thrb and of neuronal specific transcriptional repressor Rest and is involved in chromatin remodeling	[LINK locuslink, 84577, LocusLink]	Histone deacetylase activity;Transcription corepressor activity	Brain development;Chromatin remodeling;Negative regulation of transcription	Nucleus
1372214_at	-1.78947	Gdap3: Ganglioside-induced differentiation-associated protein 3, may function during brain development, upregulated and may act in GD3 synthase- or retinoic acid-induced signal transduction pathway, leading to neurite-like differentiation	[LINK locuslink, 14548, LocusLink]	Signal transducer activity	Brain development;Signal transduction;Neuron differentiation
1371165_a_at	2.80417	Atp2a3: ATPase Ca++ transporting (ubiquitous), a membrane-associated Ca2+ transporting ATPase	[LINK locuslink, 25391, LocusLink]	Calcium-transporting ATPase activity	Calcium ion transport	Integral to membrane;Microsome
1368005_at	-1.67173	Itpr3: Inositol 1,4,5-triphosphate receptor 3, member of a family of calcium channels that are responsible for calcium release from intracellular stores, regulates calcium signaling, plays a role in calcium-stimulated insulin secretion	[LINK locuslink, 25679, LocusLink]	Calcium channel activity;Calcium ion storage activity;Inositol-1,4,5-triphosphate receptor activity	Calcium ion transport;Apoptosis;Signal transduction	Nucleus;Endoplasmic reticulum;Membrane fraction;Plasma membrane
1387718_at	1.52466	P2rx7: Purinergic receptor P2X (channel-7), ATP-gated calcium channel that may form macropores permeable to large molecules, involved in apoptosis; agonist stimulation of human P2RX7 may prevent cell proliferation associated with chronic lymphocytic leukemia	[LINK locuslink, 29665, LocusLink]	Receptor activity;Lipopolysaccharide binding;ATP-gated cation channel activity	Calcium ion transport;Induction of apoptosis by ionic changes;Nerve-nerve synaptic transmission;Activation of MAPK;Regulation of cell shape;Neurotransmitter secretion;Neuromuscular synaptic transmission;Antimicrobial humoral response (sensu Vertebrata)	Cytoplasm;Integral to plasma membrane
1369397_at	1.53878	Tas1r3: Taste receptor type 1 member 3, a G protein-coupled receptor that heterodimerizes with Tas1r1 to form an umami taste receptor, and with Tas1r2 to form a sweet taste receptor, stimulates intracellular calcium flux	[LINK locuslink, 170634, LocusLink]	Taste receptor activity	Calcium ion transport;Perception of umami taste, sensory transduction of chemical stimulus;G-protein coupled receptor protein signaling pathway;Perception of sweet taste, sensory transduction of chemical stimulus
1387287_a_at	2.33086	Abcc9: Sulfonylurea receptor, a sulfonylurea receptor and the regulatory subunit of the ATP-sensitive K+ channel, mediates K+ transport across cell membranes; human ABCC9 gene is a candidate for long QT syndrome	[LINK locuslink, 25560, LocusLink]	Sulfonylurea receptor activity;ATP-activated inward rectifier potassium channel activity;Protein binding;Potassium channel regulator activity;ATP-binding cassette (ABC) transporter activity;ATP binding	Calcium-mediated signaling;Cell motility;Potassium ion transport;Potassium ion homeostasis	ATP-sensitive potassium channel complex
1370848_at	1.83889	Slc2a1: Glucose transporter 1, plays a role in carbohydrate metabolism and response to cold, sensitive to cytochalasin B; mutation in human SLC2A1 gene is associated with Glut-1 Deficiency Syndrome and glucose transporter protein syndrome	[LINK locuslink, 24778, LocusLink]	Glucose transporter activity	Carbohydrate metabolism;Response to cold;Glucose transport	Membrane fraction;Integral to plasma membrane
1372326_at	6.62722	Slc2a3: Solute carrier family 2 member 3, high-affinity glucose transporter found predominantly in the brain, may be important for neuronal maturation and placental glucose metabolism; expression of human SLC2A3 is altered in Alzheimer brain and various neoplasms	[LINK locuslink, 25551, LocusLink]	Glucose transporter activity	Carbohydrate metabolism;Response to cold;Glucose transport	Integral to plasma membrane;Membrane fraction
1370636_at	2.58451	Ppbp: Protein with high similarity to pro-platelet basic protein (human PPBP), which is a chemokine acting in platelet and neutrophil activation and a heparinase inducing blood coagulation, glucose transport, and apoptosis, contains a small cytokine (intecrine or chemokine) interleukin-8 like domain	[LINK locuslink, 246358, LocusLink]	Chemokine activity;Hydrolase activity, hydrolyzing O-glycosyl compounds	Carbohydrate transport;Cell-cell adhesion;Cytokine and chemokine mediated signaling pathway;Blood coagulation;Regulation of apoptosis;Cell differentiation;Inflammatory response	Extracellular space
1371889_at	-1.84932	Slc22a17: Member of the sugar (and other) transporter family, has low similarity to solute carrier family 22 member 3 (rat Slc22a3), which is an electrogenic organic cation transporter that transports monoamine neurotransmitters and cationic neurotoxins	[LINK locuslink, 305886, LocusLink]	Cation transporter activity;Porter activity;Amine/polyamine transporter activity	Cation transport;Neurotransmitter transport	Membrane fraction;Integral to plasma membrane
1367746_a_at	1.67377	Flot2: Reggie 1-1, clusters with activated GPI-anchored cell adhesion proteins in non-caveolar micropatches of neurons, has very strong similarity to human FLOT2, flotillin, which acts in intercellular epidermal adhesion and maintains epidermal structure	[LINK locuslink, 83764, LocusLink]	Binding	Cell adhesion	Integral to plasma membrane;Caveola
1368187_at	2.29651	Gpnmb: Protein with strong similarity to glycoprotein (transmembrane) nmb (mouse Gpnmb), which is a dendritic cell-associated adhesion molecule that binds heparan sulfate proteoglycans and may promote transendothelial migration of dendritic cells	[LINK locuslink, 113955, LocusLink]	Glycosaminoglycan binding	Cell adhesion	Membrane;Cytoplasm
1370371_a_at	2.59337	LOC287009: C-CAM4 protein, a putative secreted protein containing one Ig domain, may regulate the adhesive functions of other cell-cell adhesion molecule (C-CAM) family members	[LINK locuslink, 287009, LocusLink]		Cell adhesion	Extracellular
1376867_at	3.2649	1110067D22Rik: Protein containing a galactoside-binding lectin domain, has moderate similarity to soluble galactoside-binding lectin 5 (galectin 5, rat Lgals5), which acts in cell adhesion and may be involved in erythrocyte differentiation	[LINK locuslink, 216551, LocusLink]	Galactoside binding	Cell adhesion	Cell
1387135_at	1.68317	Adam15: Metargidin, member of the ADAM family of disintegrin domain-containing zinc metalloproteases, may have roles in cell adhesion; human ADAM15 is upregulated in atherosclerotic lesions and during atrial fibrillation	[LINK locuslink, 57025, LocusLink]	Metallopeptidase activity	Cell adhesion	Plasma membrane
1388130_at	1.72807	Zyx: Zyxin, contains proline-rich sequences and three LIM domains, component of adhesion plaques and adherens junctions	[LINK locuslink, 22793, LocusLink]		Cell adhesion;Actin cytoskeleton organization and biogenesis;Cell-cell signaling;Signal transduction	Focal adhesion
1372286_at	2.825	Tm4sf6: Transmembrane 4 superfamily member 6, a member of the tetraspanin family, may be involved in cell adhesion, migration, and proliferation	[LINK locuslink, 56496, LocusLink]		Cell adhesion;Cell motility;Cell proliferation	Integral to membrane
1367881_at	2.51415	Ptpns1: Protein tyrosine phosphatase non-receptor type substrate 1, a receptor-like CD47 ligand and substrate for phosphotyrosine phosphatases that regulates signal transduction pathways, involved in macrophage fusion	[LINK locuslink, 25528, LocusLink]	Transmembrane receptor activity	Cell adhesion;Cell-cell signaling;Integrin-mediated signaling pathway;Plasma membrane fusion	Integral to plasma membrane
1376574_at	2.01429	Ly68: Lymphocyte antigen 68, complement receptor involved in phagocytosis; human C1QR1 inhibits T cell activation upon binding of hepatitis C virus core protein	[LINK locuslink, 84398, LocusLink]	Complement receptor activity;Binding	Cell adhesion;Phagocytosis	Integral to plasma membrane;Cytoplasmic vesicle
1371571_at	-2.23204	App: Amyloid beta (A4) precursor protein, a putative cell surface protease inhibitor, functions in oxidative stress response and response to injury, may play a role in neurogenesis and cognitive functions; human APP gene is linked to Alzheimer disease	[LINK locuslink, 54226, LocusLink]	Growth factor activity;Serine-type endopeptidase inhibitor activity;Copper ion binding;Cupric reductase activity	Cell adhesion;Positive regulation of cell proliferation;Apoptosis;Aging;Learning;Response to toxin;Brain development;Synaptogenesis;Integrin-mediated signaling pathway;Response to hypoxia;Cytokine and chemokine mediated signaling pathway;cAMP-mediated signaling;Response to mechanical stimulus;Copper ion homeostasis;Memory;RAS protein signal transduction;Response to reactive oxygen species	Integral to membrane;Soluble fraction;Cell surface;Cytoplasmic vesicle membrane
1372640_at	3.89447	1200009H11Rik: Protein containing an SCP-like extracellular protein domain, has a region of moderate similarity to protease inhibitor 15 (human PI15), which is a trypsin inhibitor that may act in regulation of extracellular matrix proteolysis	[LINK locuslink, 74116, LocusLink]	Endopeptidase inhibitor activity;Binding	Cell adhesion;Sexual reproduction;Physiological process	Cytoplasm;Extracellular
1372949_at	-1.86154	FLJ10849: Protein with strong similarity to KIAA0202 protein (human SEPT8), which is coexpressed and interacts with septin CDCrel-1 (human PNUTL1), member of the GTP-binding cell division family	[LINK locuslink, 55752, LocusLink]	GTPase activity;Protein binding	Cell cycle	Actin cytoskeleton
1368947_at	5.73256	Gadd45a: Growth arrest and DNA-damage-inducible 45 alpha, involved in DNA repair and inhibition of cell growth; increased expression of human GADD45A may be therapeutic for acute myelocytic leukemia and lung, cervical, and esophageal cancer	[LINK locuslink, 25112, LocusLink]		Cell cycle checkpoint;Apoptosis;DNA repair;Response to wounding
1390217_at	-1.52593	Tulip1: Member of the Rap or ran-GAP family, which may be involved in regulating cell growth, has very strong similarity to a region of tuberin-like protein 1 (mouse 2310003F20Rik), which is a transcriptional repressor that binds E12 (Tcfe2a)	[LINK locuslink, 56785, LocusLink]	GTPase activator activity	Cell cycle;Endocytosis	Cytoplasm
1376040_at	3.53846	Sipa1l2: Member of the Rap or ran-GAP family, which may regulate cell growth, contains a PDZ, DHR, or GLGF domain, which are found in signaling proteins, has high similarity to a region of signal-induced proliferation-associated 1-like 1 (human SIPA1L1)	[LINK locuslink, 244668, LocusLink]	GTPase activator activity;Signal transducer activity	Cell cycle;Signal transduction	Cytoplasm
1371563_at	-2.34597	2610510H01Rik: Protein containing three regulator of chromosome condensation (RCC1) repeat domains, has weak similarity to chromosome condensation 1 (human CHC1), which is a guanine nucleotide exchange factor that acts in nucleocytoplasmic transport	[LINK locuslink, 108911, LocusLink]	Guanyl-nucleotide exchange factor activity	Cell growth and/or maintenance	Intracellular
1376676_a_at	-1.97321	4930548G07Rik: Protein with high similarity to M-phase phosphoprotein (human HSMPP8), which interacts with human RANBP9, member of the 'chromo' (CHRromatin Organization MOdifier) domain-containing family, which bind chromatin, contains three ankyrin repeats	[LINK locuslink, 75339, LocusLink]	Protein binding;Chromatin binding	Cell growth and/or maintenance	Cytoplasm
1388740_at	1.67273	BC032204: Protein containing a pleckstrin homology (PH) domain, which mediate protein-protein and protein-lipid interactions, has moderate similarity to C. elegans UNC-112, which functions in the attachment of the myofilament lattice to basal cell membranes	[LINK locuslink, 108101, LocusLink]		Cell growth and/or maintenance
1389885_at	-1.74825	0610025L06Rik: Protein containing LIM domains, which may mediate protein-protein interactions, has high similarity to a region of epithelial protein lost in neoplasm (human EPLIN), which is a component of actin cytoskeleton and may be involved in cancer progression	[LINK locuslink, 67803, LocusLink]		Cell growth and/or maintenance	Actin cytoskeleton
1390699_at	-3.28832	KIAA2026: Protein of unknown function, has weak similarity to a region of S. cerevisiae Muc1p, which is cell surface flocculin required for invasive and pseudohyphal growth	[LINK locuslink, 158358, LocusLink]		Cell growth and/or maintenance
1374626_at	10.7463	Lrg1: Member of the leucine rich repeat C-terminal domain containing family, contains eight leucine rich repeats, has low similarity to chondroadherin (human CHAD), which functions as a cell adhesion molecule of the cartilage extracellular matrix	[LINK locuslink, 76905, LocusLink]	Transmembrane receptor activity;Protein binding	Cell growth and/or maintenance;Axon guidance;Cell communication	Integral to plasma membrane
1389181_at	-1.87695	Rapgef6: Member of the Ras guanine nucleotide exchange factor (RasGEF) domain containing family, has high similarity to a region of PDZ domain containing guanine nucleotide exchange factor(GEF)1 (human PDZGEF1), which is a RAP guanyl-nucleotide exchange factor	[LINK locuslink, 192786, LocusLink]	Guanyl-nucleotide exchange factor activity	Cell growth and/or maintenance;Development;RAS protein signal transduction	Cell
1376067_at	-2.36422	Cnot2: Protein with very strong similarity to carbon catabolite repressor negative regulator of transcription complex subunit 2 (human CNOT2), which is a component of the CCR4-NOT global transcriptional regulator complex, member of the NOT2, NOT3 and NOT5 family	[LINK locuslink, 72068, LocusLink]	Transcription factor activity	Cell growth and/or maintenance;Negative regulation of transcription	CCR4-NOT complex
1398791_at	2	Txnrd1: Thioredoxin reductase 1, has roles in maintaining redox balance, in cell growth, and in ascorbate cycling; human TXNRD1 may be associated with cancer and autoimmune disease	[LINK locuslink, 58819, LocusLink]	Thioredoxin-disulfide reductase activity;Monodehydroascorbate reductase (NADH) activity	Cell growth;Redox signal response	Cytosol
1389968_at	-2.35537	EIF3S10: Eukaryotic translation initiation factor 3 subunit 10, subunit of eIF3 complex, likely involved in protein synthesis initiation, overexpressed in all types of lung cancer	[LINK locuslink, 8661, LocusLink]	Protein binding;Translation initiation factor activity	Cell growth;Translational initiation	Eukaryotic translation initiation factor 3 complex
1370770_s_at	2.07569	Kitl: Kit ligand, stem cell factor ligand for Kit, has a role in cell-matrix adhesion, germ cell development, cell proliferation, and angiogenesis; human KITLG is coexpressed with KIT in small cell lung cancer	[LINK locuslink, 60427, LocusLink]	Stem cell factor receptor binding	Cell migration;Angiogenesis;Cytokinesis;Positive regulation of cell proliferation;Ovarian follicle development;Cell-matrix adhesion;Female gamete generation;Male meiosis;Spermatogenesis;Prostaglandin biosynthesis;Inflammatory response;Chemotaxis;Leukotriene biosynthesis;Diacylglycerol biosynthesis;Hemopoiesis;Cell surface receptor linked signal transduction;Steroid biosynthesis;Germ-cell developm…	Integral to membrane;Soluble fraction;Plasma membrane;Extracellular
1367574_at	2.0398	Vim: Vimentin, an intermediate filament protein of the cytoskeleton, plays a role in cell shape control, cell migration, apoptosis, and eicosanoid metabolism; increased expression of human VIM may be associated with breast, colorectal, and lung cancers	[LINK locuslink, 81818, LocusLink]	Structural constituent of cytoskeleton	Cell migration;Apoptosis;Cellular morphogenesis;Icosanoid metabolism	Intermediate filament;Membrane;Nucleoplasm
1386879_at	5.19444	Lgals3: Galectin 3, a beta galactoside and IgE-binding lectin, acts in cell adhesion, proliferation, migration, mast cell activation, and inflammatory response, inhibits apoptosis; human LGALS3 is associated with various cancers	[LINK locuslink, 83781, LocusLink]	Galactose binding;IgE binding	Cell migration;Cell adhesion;Inflammatory response	Extracellular matrix;Nuclear matrix;Cytoplasm
1388142_at	3.15254	Cspg2: Chondroitin sulfate proteoglycan 2 (versican), an extracellular matrix proteoglycan that binds tenascin R (Tnr), fibroblast growth factor, and collagen and plays a role in the control of cell adhesion, motility, proliferation, and neurite outgrowth	[LINK locuslink, 114122, LocusLink]	Fibroblast growth factor binding;Calcium ion binding;Collagen binding;Hyaluronic acid binding	Cell migration;Cell proliferation;Cell-matrix adhesion;Axonogenesis;Negative regulation of cell adhesion;Extracellular matrix organization and biogenesis;Regulation of cell growth	Extracellular matrix;Integral to plasma membrane
1371232_a_at	2.8135	Cspg2: Chondroitin sulfate proteoglycan 2 (versican), an extracellular matrix proteoglycan that binds tenascin R (Tnr), fibroblast growth factor, and collagen and plays a role in the control of cell adhesion, motility, proliferation, and neurite outgrowth	[LINK locuslink, 114122, LocusLink]	Calcium ion binding;Collagen binding;Fibroblast growth factor binding;Hyaluronic acid binding	Cell migration;Cell-matrix adhesion;Extracellular matrix organization and biogenesis;Cell proliferation;Axonogenesis;Negative regulation of cell adhesion;Regulation of cell growth	Extracellular matrix;Integral to plasma membrane
1388054_a_at	3.32362	Cspg2: Chondroitin sulfate proteoglycan 2 (versican), an extracellular matrix proteoglycan that binds tenascin R (Tnr), fibroblast growth factor, and collagen and plays a role in the control of cell adhesion, motility, proliferation, and neurite outgrowth	[LINK locuslink, 114122, LocusLink]	Calcium ion binding;Collagen binding;Fibroblast growth factor binding;Hyaluronic acid binding	Cell migration;Cell-matrix adhesion;Extracellular matrix organization and biogenesis;Cell proliferation;Axonogenesis;Negative regulation of cell adhesion;Regulation of cell growth	Extracellular matrix;Integral to plasma membrane
1388265_x_at	2.59328	Cspg2: Chondroitin sulfate proteoglycan 2 (versican), an extracellular matrix proteoglycan that binds tenascin R (Tnr), fibroblast growth factor, and collagen and plays a role in the control of cell adhesion, motility, proliferation, and neurite outgrowth	[LINK locuslink, 114122, LocusLink]	Calcium ion binding;Collagen binding;Fibroblast growth factor binding;Hyaluronic acid binding	Cell migration;Cell-matrix adhesion;Extracellular matrix organization and biogenesis;Cell proliferation;Axonogenesis;Negative regulation of cell adhesion;Regulation of cell growth	Extracellular matrix;Integral to plasma membrane
1372558_at	-2.47774	Narg1: NMDA receptor-regulated gene 1, may act to slow blood vessel formation in the vitreal vasculature during development	[LINK locuslink, 74838, LocusLink]		Cell migration;Eye morphogenesis;Cell proliferation;Blood vessel development;Neurogenesis
1368742_at	3.17705	C5r1: Complement component 5 receptor 1, mediates the development of sepsis and endotoxic shock, may contribute to thrombosis associated with glomerulonephritis; inhibition of human C5R1 may be therapeutic for bacterial meningitis	[LINK locuslink, 113959, LocusLink]	Complement component C5 receptor activity;C5a anaphylatoxin receptor activity	Cell migration;Induction of apoptosis;Chemotaxis;Cytosolic calcium ion concentration elevation;Caspase activation;Type I hypersensitivity;Antimicrobial humoral response (sensu Vertebrata);Phospholipase C activation	Integral to plasma membrane
1374279_at	-2.07619	Scye1: Endothelial monocyte activating polypeptide II, a putative proinflammatory and antiangiogenic cytokine, may regulate monocyte chemoattraction and endothelial cell activation, brain expression is induced following injury and Borna disease virus infection	[LINK locuslink, 114632, LocusLink]	Cytokine activity	Cell migration;Protein biosynthesis;Response to virus;Inflammatory response;Negative regulation of angiogenesis	Soluble fraction;Cytoplasm
1369822_at	3.62	Kit: C-kit receptor tyrosine kinase, binds stem cell factor, required for mast cell development, involved in tissue pigmentation and development of the auditory system; mutations in human KIT cause autosomal dominant piebaldism and sporadic adult mastocytosis	[LINK locuslink, 64030, LocusLink]	Stem cell factor receptor activity	Cell migration;Spermatogenesis;Cell proliferation;Sensory organ development;Learning and/or memory;Cell differentiation;Anti-apoptosis
1372914_at	2.83887	Ltbr: Lymphotoxin beta receptor, member of the tumor necrosis factor receptor family that binds lymphotoxin-alpha/beta heterotrimers and mediates cytotoxic responses, may be involved in lymph gland development, required for autoimmune diabetes development	[LINK locuslink, 17000, LocusLink]	Receptor activity	Cell migration;T-cell differentiation;Lymph gland development;Cell-cell signaling;Signal transduction;Embryonic development (sensu Mammalia)	Integral to plasma membrane
1370083_at	5.07589	LOC57301: Chemokine (C-C motif) receptor 1, a G protein-coupled receptor that binds CC chemokines, mediates T-cell proliferation and is involved in acute lung allograft rejection; human CCR1 is coreceptor for HIV and involved in fibrosis and multiple sclerosis	[LINK locuslink, 57301, LocusLink]	C-C chemokine receptor activity	Cell motility;G-protein coupled receptor protein signaling pathway;Chemotaxis;Response to pathogenic bacteria;Perception of pain;Negative regulation of T-cell proliferation;Response to wounding	Integral to plasma membrane
1370948_a_at	5.06349	Marcks: Myristoylated alanine-rich protein kinase C substrate, a calmodulin binding protein that may cross-link actin filaments and is involved in brain development	[LINK locuslink, 17118, LocusLink]	Calmodulin binding;Actin cross-linking activity;Phosphatidylinositol-4,5-bisphosphate binding	Cell motility;Lysosome organization and biogenesis;Regulation of cell shape;Brain development;Negative regulation of cell proliferation	Synaptosome;Cytoplasm;Plasma membrane
1370949_at	4.44792	Marcks: Myristoylated alanine-rich protein kinase C substrate, a calmodulin binding protein that may cross-link actin filaments and is involved in brain development	[LINK locuslink, 17118, LocusLink]	Calmodulin binding;Actin cross-linking activity;Phosphatidylinositol-4,5-bisphosphate binding	Cell motility;Lysosome organization and biogenesis;Regulation of cell shape;Brain development;Negative regulation of cell proliferation	Synaptosome;Cytoplasm;Plasma membrane
1373432_at	3.50598	Marcks: Myristoylated alanine-rich protein kinase C substrate, a calmodulin binding protein that may cross-link actin filaments and is involved in brain development	[LINK locuslink, 17118, LocusLink]	Calmodulin binding;Actin cross-linking activity;Phosphatidylinositol-4,5-bisphosphate binding	Cell motility;Lysosome organization and biogenesis;Regulation of cell shape;Brain development;Negative regulation of cell proliferation	Synaptosome;Cytoplasm;Plasma membrane
1375523_at	3.71795	Marcks: Myristoylated alanine-rich protein kinase C substrate, a calmodulin binding protein that may cross-link actin filaments and is involved in brain development	[LINK locuslink, 17118, LocusLink]	Phosphatidylinositol-4,5-bisphosphate binding;Calmodulin binding;Actin cross-linking activity	Cell motility;Lysosome organization and biogenesis;Regulation of cell shape;Brain development;Negative regulation of cell proliferation	Synaptosome;Cytoplasm;Plasma membrane
1372564_at	3.31429	Ets2: E26 avian leukemia oncogene 2, transcription factor, inhibits apoptosis via Bcl2l transactivation, required for placental function and hair development; transgenesis phenocopies Down syndrome and human ETS2 may play a role in Down syndrome and cancer	[LINK locuslink, 23872, LocusLink]	Transcription factor activity;Transcriptional activator activity	Cell motility;Skeletal development;Cell growth;Transcription from Pol II promoter;Anti-apoptosis;Lymphocyte differentiation;RAS protein signal transduction	Nucleus
1388151_at	-2.07222	Loc192276: Protein containing three WD domain G-beta repeats, has low similarity to coronin 1a (mouse Coro1a), which is a putative cytoskeletal-associated protein that is involved in phagocytosis and mycobacterial survival within phagosomes	[LINK locuslink, 192276, LocusLink]	Actin binding	Cell organization and biogenesis;Phagocytosis	Intracellular
1376340_a_at	-1.53757	Tssc4: Tumor-suppressing subchromosomal transferable fragment 4; human TSSC4 is located in a chromosomal region associated with tumor-suppressor activity	[LINK locuslink, 56844, LocusLink]		Cell proliferation
1376871_at	3.37415	Pilrb: Protein of unknown function, has moderate similarity to a region of paired immunoglobulin-like receptor alpha (human PILRA), which is a receptor involved in signaling and inhibits activation-dependent calcium mobilization in monocytic cells	[LINK locuslink, 170741, LocusLink]	Transmembrane receptor activity	Cell surface receptor linked signal transduction	Integral to plasma membrane
1387568_at	4.65322	Pirb: Paired Ig-like receptor-B, a putative cell surface transmembrane receptor that may play a role in signal transduction, contains six putative extracellular Ig-like domains and immunoregulatory tyrosine-based inhibitory motifs (ITIM)	[LINK locuslink, 65146, LocusLink]	Transmembrane receptor activity	Cell surface receptor linked signal transduction	Integral to plasma membrane
1375170_at	3	S100a11: S100 calcium binding protein A11 (calgizzarin), a member of the S100 family that contains two EF-hand motifs and may be involved in cell-cell signaling; human S100A11 is elevated in colorectal and breast cancers	[LINK locuslink, 20195, LocusLink]	Calcium ion binding	Cell-cell signaling	Cytoplasm
1372599_at	1.73404	MGST2: Microsomal glutathione S-transferase 2, catalyzes the production of leukotriene C4 from leukotriene A4 and reduced glutathione, may be responsible for cysteinyl leukotriene formation in endothelial cells and contribute to detoxification by the liver	[LINK locuslink, 4258, LocusLink]	Peroxidase activity;Glutathione transferase activity	Cell-cell signaling;Signal transduction;Antimicrobial humoral response (sensu Vertebrata);Leukotriene biosynthesis	Microsome
1388273_at	4.70468	Ly6b: Lymphocyte antigen 6 complex locus A, member of the Ly-6 family of GPI-anchored surface glycoproteins, may function in the cellular defense response; upregulation of mouse Ly6a is associated with malignancy of nonlymphoid tumors	[LINK locuslink, 246138, LocusLink]		Cellular defense response	Integral to plasma membrane;Membrane fraction
1370382_at	-2.78824	RT1.Dbeta2: RT1.D beta chain, subunit of an MHC class II molecule, binds and presents peptide antigens to T-cells	.	MHC class II receptor activity;Peptide antigen binding	Cellular defense response;Antigen presentation
1370809_at	-2.30461	Tubg1: Gamma-tubulin, a centriole protein that is predicted to be involved in organizing microtubules and to have roles in cell shape and size control	[LINK locuslink, 252921, LocusLink]	Structural molecule activity	Cellular morphogenesis	Centriole
1371354_at	2.69173	Tncc: Troponin C, cardiac and slow twitch skeletal form of the calcium-binding subunit of the troponin complex which is a calcium sensitive regulator of striated muscle contraction that prevents actin and myosin interaction in resting muscles	[LINK locuslink, 21924, LocusLink]	Calcium ion binding;Protein binding	Cellular morphogenesis;Regulation of striated muscle contraction	Troponin complex
1375857_at	1.89567	Fer1l3: Fer-1-like 3 (myoferlin), a protein that is abundantly expressed in skeletal and cardiac muscle and is upregulated in muscle in the mouse model for muscular dystrophy, may be a modifier of muscular dystrophies	[LINK locuslink, 226101, LocusLink]	Calcium ion binding	Cellular process	Integral to membrane;Cytoplasmic vesicle;Nuclear membrane;Membrane fraction;Plasma membrane
1372162_at	-2.04396	Acas2l: Acetyl-Coenzyme A synthetase 2 (AMP forming)-like, a mitochondrial matrix acetate-CoA ligase, involved in the ketogenic response of heart and skeletal muscle, likely involved in acetyl-CoA synthesis for subsequent oxidation in the TCA cycle	[LINK locuslink, 68738, LocusLink]	Acetate-CoA ligase activity	Cellular response to starvation;Lipid metabolism;Acetate utilization;Acetyl-CoA biosynthesis	Mitochondrial matrix
1375084_at	2.10682	2310004K20Rik: Member of the TMS membrane protein or tumor differentially expressed protein (TDE) family, has strong similarity to uncharacterized tumor differentially expressed protein 2 (human TDE2L), which may play a role in lung tumorigenesis	[LINK locuslink, 230779, LocusLink]		Central nervous system development;Cell growth and/or maintenance	Integral to membrane;Cytoplasm
1368105_at	1.97041	Tspan2: Tetraspan 2, member of the transmembrane 4 superfamily of proteins, has four putative transmembrane domains, and may play a role in central nervous system development and nerve ensheathment	[LINK locuslink, 64521, LocusLink]	Signal transducer activity	Central nervous system development;Cell surface receptor linked signal transduction;Peripheral nervous system development;Nerve ensheathment	Integral to plasma membrane
1372936_at	1.89189	Pcp2: Purkinje cell protein 2, a guanyl nucleotide exchange factor that interacts with G protein Gnao, may have a role in retinal and central nervous system development and Purkinje cell function, expression in cerebellum is confined to Purkinje cells	[LINK locuslink, 18545, LocusLink]	Guanyl-nucleotide exchange factor activity;Protein binding	Central nervous system development;Eye morphogenesis;Synaptogenesis	Axon;Dendrite
1369567_at	1.94444	Tar1: Trace amine receptor 1, a G protein-coupled trace-amine receptor that functions in cAMP biosynthesis and is stimulated by trace amines, amphetamines, ergoline derivatives, adrenergic ligands, and methylated metabolites of catecholamine neurotransmitters	[LINK locuslink, 113914, LocusLink]	Trace-amine receptor activity	Chloride transport;Excretion;Adenylate cyclase activation;cAMP biosynthesis	Integral to plasma membrane
1373869_at	1.68689	Soat1: Acyl-Coenzyme A:cholesterol acyltransferase, synthesizes cholesterol esters from cholesterol and long-chain fatty acyl-coenzyme A, has roles in lipoprotein metabolism and cellular cholesterol homeostasis; human SOAT1 is associated with atherosclerosis	[LINK locuslink, 81782, LocusLink]	Sterol O-acyltransferase activity	Cholesterol metabolism	Microsome
1369060_a_at	-1.84762	Hdac3: Protein with very strong similarity to histone deacetylase 3 (human HDAC3), which is involved in cell cycle control and may be associated with malignant myeloid disease, member of the histone deacetylase family	[LINK locuslink, 84578, LocusLink]	Histone deacetylase activity;General transcriptional repressor activity;Transcription corepressor activity	Chromatin modification;Protein amino acid deacetylation;Negative regulation of transcription from Pol II promoter	Histone deacetylase complex;Cytoplasm
1388943_at	-2.54325	Chrac1: Chromatin accessibility complex 1, a small member of the H2A-H2B subfamily, contains a histone fold motif and a C terminus that is rich in lysine and acidic residues, forms a putative heterodimer with YBL1 (Pole3) that associates with histones H3 and H4	[LINK locuslink, 93696, LocusLink]	Protein binding	Chromatin remodeling	Chromatin remodeling complex
1370337_at	-1.73832	Ctcf: CCCTC-binding factor, eleven zinc finger transcription factor with multiple DNA binding specificities; performs various regulatory roles including chromatin insulator activity and gene activation through different zinc finger combinations	[LINK locuslink, 83726, LocusLink]	RNA polymerase II transcription factor activity, enhancer binding;Transcriptional activator activity	Chromatin remodeling;Synaptogenesis
1372004_at	2.97403	Hebp1: Heme-binding protein, a heme-binding protein that may play a role in the regulation of heme biosynthesis during erythroid differentiation	[LINK locuslink, 15199, LocusLink]	Binding	Circulation;Heme biosynthesis;Hemoglobin metabolism	Cytosol
1388458_at	-2.68022	Rfc4: Protein with strong similarity to replication factor C (activator 1) 4 (human RFC4), which is an ATPase that is required for formation of the PCNA clamp during DNA replication, member of the ATPase family associated with various cellular activities	[LINK locuslink, 106344, LocusLink]	DNA clamp loader activity;Protein binding;ATPase activity;ATP binding	Coenzyme metabolism;DNA-dependent DNA replication	DNA replication factor C complex;Nucleoplasm
1370180_at	3.27645	Nudt4: Diphosphoinositol polyphosphate phosphohydrolase 2, member of the Nudt (MutT) motif protein family, may be involved in inositol phosphate metabolism, may be associated with bipolar disorder as expression is regulated following lithium treatment	[LINK locuslink, 94267, LocusLink]	Diphosphoinositol-polyphosphate diphosphatase activity	Cyclic nucleotide metabolism;Polyphosphate metabolism
1399098_at	-1.80587	Glo1: Glyoxalase I, catalyzes the conversion of methylglyoxal and glutathione to S-lactoylglutathione, acts in detoxification, phosphorylated form plays a role in tumor necrosis factor (Tnf) induced cell death and end glycan formation	[LINK locuslink, 109801, LocusLink]	Isomerase activity;Lactoylglutathione lyase activity	Cytolysis;Protein modification;Apoptosis;Response to oxidative stress;Cell surface receptor linked signal transduction;Cell proliferation;Response to radiation
1372845_at	-2.15721	Trim39: Member of the SPRY (SPla and the RYanodine Receptor) domain containing family, contains a C3HC4 type (RING) zinc finger and a B-box zinc finger domain, has moderate similarity to tripartite motif-containing 11 (human TRIM11)	[LINK locuslink, 79263, LocusLink]	Protein binding;DNA binding	Cytoplasm organization and biogenesis	Intracellular
1374332_at	-2.30296	DDX49: Protein with high similarity to S. cerevisiae Dbp8p, which is a nucleolar RNA helicase required for biogenesis of 40S ribosomal subunits, member of the helicase conserved C-terminal domain containing family, contains a DEAD/DEAH box helicase domain	[LINK locuslink, 54555, LocusLink]	RNA binding;ATP-dependent RNA helicase activity;ATP binding	Cytoplasm organization and biogenesis;Nucleobase, nucleoside, nucleotide and nucleic acid metabolism	Nucleus
1372248_at	-3.10072	SESN1: p53 regulated PA26 nuclear protein, induced in a p53 (TP53)-dependent manner by genotoxic stress, induced by growth arrest, widely expressed and primarily localized to the nucleus, may function in regulating cell growth	[LINK locuslink, 27244, LocusLink]		DNA damage response, signal transduction by p53 class mediator;Cell cycle arrest;Cell growth;Response to radiation;Negative regulation of cell proliferation	Nucleus;Soluble fraction
1371299_at	-1.84043	Rps3: Ribosomal protein S3, a putative component of the small 40S ribosomal subunit, has DNA endonuclease activity, may be involved in DNA repair and DNA damage response; human RPS3 endonuclease activity is absent in Xeroderma pigmentosum group D patients	[LINK locuslink, 27050, LocusLink]	DNA binding;Endodeoxyribonuclease activity	DNA repair
1370127_at	-4.0266	Pold1: Catalytic subunit of DNA polymerase delta 1, has an essential role in DNA replication, may have reduced fidelity in tumor cells; targeted mutations in mouse Pold1 causes skin squamous cell carcinoma	[LINK locuslink, 59294, LocusLink]	Delta DNA polymerase activity	DNA replication	Delta DNA polymerase complex;Nucleus
1389141_at	-1.98246	Orc2l: Origin recognition complex subunit 2 homolog (S. cerevisiae), binds chromatin and may be required for initiation of DNA replication; may also be involved in transcriptional silencing	[LINK locuslink, 18393, LocusLink]	Chromatin binding	DNA replication	Nucleus;Chromatin
1373935_at	-1.53587	Pold2: DNA polymerase delta 2, a subunit of DNA polymerase delta, which functions in DNA replication and DNA repair	[LINK locuslink, 18972, LocusLink]	DNA binding	DNA replication;DNA repair	Delta DNA polymerase complex;Nucleus
1374288_at	-2.11538	Ftsj3: Member of the FtsJ-like methyltransferase family, which may bind RNA, has moderate similarity to C. elegans H06I04.3, which is involved in the regulation of DNA transposition	[LINK locuslink, 56095, LocusLink]	RNA methyltransferase activity	DNA transposition;RNA methylation	Intracellular
1386857_at	-2.00769	Stmn1: Stathmin 1 (oncoprotein 18), a cytoplasmic phosphoprotein that is involved in decidualization and embryo implantation; human STMN1 is upregulated in breast, lung, ovarian and Wilms tumors, leukemia, lymphoma and pheochromocytoma	[LINK locuslink, 29332, LocusLink]		Decidualization;Cytokine and chemokine mediated signaling pathway;Regulation of cell proliferation;Cell differentiation;Embryo implantation;Neurogenesis	Cytoplasm;Soluble fraction
1367679_at	-2.28458	Cd74: CD74 antigen (invariant polpypeptide of MHC II antigen-associated), a putative MHC-interacting protein; human CD74 is a marker for lung neoplasms	[LINK locuslink, 25599, LocusLink]		Defense response	Integral to plasma membrane
1386908_at	2.32258	Glrx1: Glutaredoxin, serves as a hydrogen donor for ribonucleotide reductase	[LINK locuslink, 64045, LocusLink]		Deoxyribonucleotide biosynthesis;Response to oxidative stress	Cytosol
1389755_at	-2.4386	Dnahc11: Axonemal dynein heavy chain 11, a member of a family of ATPases that function as motor proteins, involved in the development of left-right asymmetries; mutations in human DNAH11 correlate with primary ciliary dyskinesia and situs inversus	[LINK locuslink, 13411, LocusLink]	ATPase activity;Microtubule motor activity	Determination of left/right symmetry;Ciliary/flagellar motility	Axonemal dynein complex
1371904_at	-4.08571	Smyd2: Member of the MYND zinc finger family, has low similarity to SET and MYND domain containing 1 (mouse Smyd1), which is a transcriptional repressor that binds histone deacetylases and is required for development of the cardiac right ventricle	[LINK locuslink, 226830, LocusLink]		Development
1389006_at	1.89369	Mpeg1: Member of the membrane-attack complex (MAC) or perforin domain containing family, has strong similarity to uncharacterized macrophage expressed gene 1 (mouse Mpeg1), which may have a role in macrophage differentiation	[LINK locuslink, 64552, LocusLink]		Development
1374659_at	-1.72414	Ppp1r1c: Protein phosphatase 1 regulatory (inhibitor) subunit 1C, may be a signal transducer in the dopamine receptor signaling pathway and the cAMP-mediated signaling pathway	[LINK locuslink, 19050, LocusLink]	Signal transducer activity	Dopamine receptor signaling pathway;cAMP-mediated signaling
1383561_at	-2.05607	Lig4: ATP-dependent DNA ligase IV, acts in non-homologous end-joining during DNA double-strand break repair and V(D)J recombination, loss of function induces chromosomal aberrations that drive non-lymphoid tumorigenesis, suppresses medulloblastoma formation	[LINK locuslink, 319583, LocusLink]	DNA ligase (ATP) activity;Protein binding;DNA binding;ATP binding	Double-strand break repair via nonhomologous end-joining;B-cell differentiation;Single strand break repair;DNA ligation;Somatic recombination of antibody genes;Embryonic development (sensu Mammalia);Regulation of cell growth;Response to radiation;Neurogenesis;DNA integration	Nucleus
1389431_at	-1.87079	Prkdc: DNA-dependent protein kinase catalytic subunit, a DNA-binding protein kinase involved in DNA double-strand break repair and somatic recombination of antibody genes; absence is associated with severe combined immunodeficiency	[LINK locuslink, 19090, LocusLink]	DNA-dependent protein kinase activity;DNA binding	Double-strand break repair via nonhomologous end-joining;I-kappaB phosphorylation;Induction of apoptosis by intracellular signals;Telomerase-dependent telomere maintenance;B-cell differentiation;Telomere capping;DNA damage induced protein phosphorylation;Somatic recombination of antibody genes;Transcription	Nucleus;Cytoplasm
1374715_at	-1.81818	FLJ10233: Protein containing four WD domains (WD-40 repeats), which likely mediate protein-protein interactions, has moderate similarity to C. elegans T05H4.14, which is involved in embryogenesis	[LINK locuslink, 55100, LocusLink]		Embryonic development
1373408_at	-1.86895	Hoxc13: Homeobox C13, member of the homeobox developmental regulator family, a transcription factor implicated in development of hair, nail and filiform papilla	[LINK locuslink, 15422, LocusLink]	Transcription factor activity	Embryonic development (sensu Mammalia)
1388314_at	-2.296	Hmgn1: High mobility group nucleosomal binding domain 1, member of the ubiquitous HMGN family of nucleosome binding proteins, required for embryonic development	[LINK locuslink, 15312, LocusLink]		Embryonic development (sensu Mammalia)	Chromosome;Nucleus
1367765_at	4.40602	Tcn2p: Protein with strong similarity to transcobalamin 2 (mouse Tcn2), which is a vitamin B12 transporter involved in vitamin B12 uptake, member of the eukaryotic cobalamin-binding protein family, which are involved in binding and transport of cobalamin	[LINK locuslink, 64365, LocusLink]	Binding;Vitamin B12 transporter activity	Endocytosis	Extracellular space
1374401_at	-2.07447	Snx2: Sorting nexin 2, may be involved in intracellular protein trafficking	[LINK locuslink, 67804, LocusLink]	Protein binding;Protein transporter activity	Endosome transport;Intracellular protein transport	Early endosome
1383855_at	2.59077	2210008A03Rik: Desaturase 2, a likely bifunctional enzyme that exhibits sphingolipid delta-4 desaturase and C-4 hydroxylase activities, member of the sphingolipid delta-4 desaturase (DES) family	[LINK locuslink, 70059, LocusLink]	Sphingolipid delta-4 desaturase activity;Sphingosine hydroxylase activity	Enzyme linked receptor protein signaling pathway;Fatty acid desaturation
1387271_at	-2.51269	Phyh: Protein with high similarity to phytanoyl-CoA hydroxylase (human PHYH), which converts phytanoyl-CoA to 2-hydroxyphytanoyl-CoA in fatty acid alpha-oxidation and is associated with Refsum disease, member of the phytanoyl-CoA dioxygenase (PhyH) family	[LINK locuslink, 114209, LocusLink]	Oxidoreductase activity;Electron transporter activity	Fatty acid metabolism	Peroxisome
1369166_at	4.68278	Mmp9: Matrix metalloproteinase 9 (gelatinase B, type IV collagenase), degrades extracellular matrix proteins and functions in diverse biological processes involving tissue remodeling, plays role in tumor invasion and metastasis	[LINK locuslink, 81687, LocusLink]	Collagenase activity;Gelatinase B activity	Female gamete generation;Response to wounding	Extracellular
1387981_at	2.6875	Olfr78: Olfactory receptor 78, a predicted member of the olfactory receptor subfamily of G protein-coupled receptors, may act in odorant detection; increased expression of human OR51E2 correlates with prostatic neoplasms	[LINK locuslink, 170816, LocusLink]	Olfactory receptor activity;Class A orphan receptor activity	G-protein coupled receptor protein signaling pathway;Perception of smell	Integral to plasma membrane
1370843_at	2.99554	Gng8: G protein gamma 8 subunit, a component of heterotrimeric G protein complexes that transduce signals from G protein-coupled receptors to intracellular effectors, may be involved in olfaction and sensory organ development	[LINK locuslink, 245986, LocusLink]	Heterotrimeric G-protein GTPase activity	G-protein coupled receptor protein signaling pathway;Sensory organ development;Perception of smell	Extrinsic to plasma membrane
1369551_at	1.97866	Sreb3: Super conserved receptor expressed brain 3, member of the super conserved receptor expressed in brain (SREB) family, an orphan putative amine-like G protein-coupled receptor	[LINK locuslink, 64021, LocusLink]	G-protein coupled receptor activity, unknown ligand;Amine receptor activity	G-protein signaling, coupled to cAMP nucleotide second messenger	Integral to plasma membrane
1371305_at	-1.45797	Rpl8: Protein with high similarity to C. elegans B0250.1, which is required for embryonic development and egg production, contains ribosomal protein L2 RNA binding and C-terminal domains	[LINK locuslink, 26961, LocusLink]	Structural constituent of ribosome	Gametogenesis;Protein biosynthesis;Embryonic development	Cytosolic large ribosomal subunit (sensu Eukarya)
1377368_at	2.47781	Ncam1: Neural cell adhesion molecule 1, has a role in cell adhesion between neurons and at neuromuscular junctions, regulates neuronal remodeling; altered expression of human NCAM1 is associated with breast and lung cancer, mesothelioma, and HIV infection	[LINK locuslink, 24586, LocusLink]	Binding	Glia cell migration;Intracellular signaling cascade;Neuronal remodeling;Homophilic cell adhesion;Synaptic transmission;Negative regulation of cell proliferation	Lipid raft;Membrane fraction;Integral to plasma membrane;Extracellular
1367856_at	1.70833	G6pdx: Glucose-6-phosphate dehydrogenase, catalyzes conversion of glucose-6-phosphate to gluconolactone-6-phosphate in the pentose phosphate pathway forming NADPH; human G6PD deficiency results in hemolytic anemia, but protects from malaria	[LINK locuslink, 24377, LocusLink]	Electron transporter activity;Glucose-6-phosphate 1-dehydrogenase activity	Glucose 6-phosphate utilization;Fatty acid biosynthesis;Glutathione metabolism;NADPH regeneration	Soluble fraction;Cytosol
1371561_at	2.18415	G6pc3: Protein with strong similarity to glucose-6-phosphatase catalytic subunit 3 (human G6PC3), which hydrolyzes glucose-6-phosphatase and may act in glucose and glycogen metabolism, member of the phosphatidic acid phosphatase-related phosphoesterase family	[LINK locuslink, 303565, LocusLink]	Glucose-6-phosphatase activity	Glucose metabolism	Microsome
1367900_at	4.55721	Gyg: Glycogenin (glycogenin glucosyltransferase), autocatalytic and self-glycosylating enzyme that primes de novo glycogen synthesis	[LINK locuslink, 81675, LocusLink]	Glycogenin glucosyltransferase activity	Glycogen biosynthesis
1368674_at	1.96172	Pygl: Liver glycogen phosphorylase, an enzyme with a role in glycogen metabolism; mutations in human PYGL cause Hers disease (glycogen storage disease type VI)	[LINK locuslink, 64035, LocusLink]	Glycogen phosphorylase activity	Glycogen metabolism
1367586_at	2.17219	Ldha: Lactate dehydrogenase muscle subunit, catalyzes the reversible NAD-dependent interconversion of pyruvate to L-lactate in glycolysis; mutations in the human LDHA gene cause LDH-A deficiency and hereditary exertional myoglobinuria, and skin lesions	[LINK locuslink, 24533, LocusLink]	L-lactate dehydrogenase activity	Glycolysis;Apoptosis;Lactate metabolism	Cytosol;Peroxisome
1388753_at	1.872	Sulf2: Protein with strong similarity to sulfatase 2 (human SULF2), which exhibits arylsulfatase activity and catalyzes the removal of sulfate from the C-6 position of glucosamine within specific subregions of intact heparin, member of the sulfatase family	[LINK locuslink, 72043, LocusLink]	Glycosaminoglycan binding;Arylsulfatase activity	Glycosaminoglycan catabolism	Extracellular space
1369057_at	1.62896	Stxbp2: Syntaxin-binding protein 2, a member of the Sec1 family of proteins involved in synaptic transmission and secretion, involved in intracellular vesicular transport	[LINK locuslink, 81804, LocusLink]	Protein binding	Golgi to plasma membrane transport
1372296_at	1.84483	Sh3bgr: SH3-binding domain glutamic acid-rich protein, implicated in heart development; expressed specifically in heart during early embryogenesis with subsequent embryonic expression in skeletal muscle and visceral smooth muscle	[LINK locuslink, 50795, LocusLink]		Heart development
1369190_at	-2.96	Cd2: CD2 antigen, a T cell antigen, interacts with Cd48 and Cd53, involved in T cell adhesion and immune response	[LINK locuslink, 25299, LocusLink]	Protein binding;MHC class II protein binding	Heterophilic cell adhesion;Signal transduction;Antimicrobial humoral response (sensu Vertebrata)	Integral to plasma membrane
1388836_at	-2.05811	Prkch: Protein kinase C eta, a Ca2+-independent isoform of protein kinase C, has low kinase activity towards histones, mediates lipopolysaccharide-induced NO release and nitric oxide synthase (Nos2a) expression in primary astrocytes	[LINK locuslink, 81749, LocusLink]	Calcium-independent protein kinase C activity	Histone phosphorylation;Signal transduction	Nucleus;Cytosol;Membrane fraction;Extracellular
1368885_at	6.51494	Entpd1: Ecto-apyrase, an integral membrane protein that hydrolyzes extracellular ATP and ADP to AMP, expressed primarily on activated lymphoid cells, may mediate B cell homotypic adhesion and platelet aggregation	[LINK locuslink, 64519, LocusLink]	Apyrase activity	Homophilic cell adhesion	Integral to plasma membrane
1368494_at	6.71605	S100a8: S100 calcium-binding protein A8, a member of the S100 family of tissue-specific calcium-binding proteins that interact with target proteins to link extracellular stimuli and cellular responses, expression is correlated with chronic inflammation	[LINK locuslink, 116547, LocusLink]		Humoral immune response
1369672_at	4.82072	Alox5ap: Arachidonate 5-lipoxygenase-activating protein, activates 5-lipoxygenase (Alox5) in biosynthesis of leukotrienes, has role in inflammatory response, associated with experimental pulmonary hypertension; human ALOX5AP has a role in asthma	[LINK locuslink, 29624, LocusLink]	Enzyme activator activity;Binding	Humoral immune response;Inflammatory response;Leukotriene metabolism	Endoplasmic reticulum;Nuclear membrane;Membrane fraction
1369306_at	-2.28391	Klrd1: CD94 antigen, a killer cell lectin-like receptor expressed on NK cells and some cytotoxic T-cells that is involved in the killing process	[LINK locuslink, 25110, LocusLink]	Receptor activity;Sugar binding	Immune response;Cell-cell signaling;Signal transduction	Plasma membrane
1384787_at	-2.34127	Cd3g: CD3 antigen gamma polypeptide, involved in T cell differentiation and activation, controls ligand-mediated TCR down-regulation; human CD3G expression is downregulated in HIV infections and some immunologic deficiency syndromes	[LINK locuslink, 12502, LocusLink]	MHC class II protein binding	Immune response;Development;Cell surface receptor linked signal transduction;Cell proliferation	Integral to plasma membrane;Alpha-beta T-cell receptor complex
1369956_at	2.82147	Ifngr: Protein with high similarity to interferon gamma receptor (mouse Ifngr), which mediates inflammatory and hypersensitivity responses and protective responses against viral infection, member of the interferon gamma receptor alpha chain (IFNGR1) family	[LINK locuslink, 116465, LocusLink]	Interferon-gamma receptor activity	Immune response;JAK-STAT cascade;Response to pest/pathogen/parasite	Integral to membrane;Plasma membrane
1374468_at	3.35092	Myd88: Protein with strong similarity to myeloid differentiation primary response gene 88 (mouse Myd88), which is an adaptor for Toll/IL 1 receptors, member of the TIR (Toll Interleukin and Resistance) domain containing family, contains a death domain	[LINK locuslink, 301059, LocusLink]	Death receptor binding	Immune response;Positive regulation of cell proliferation;MAPKKK cascade;I-kappaB kinase/NF-kappaB cascade;Negative regulation of cell proliferation;Cell surface receptor linked signal transduction;Response to pest/pathogen/parasite;Response to drug;Regulation of apoptosis;JNK cascade;Response to bacteria	Endosome;Plasma membrane
1370307_at	3.7037	Agrn: Agrin, a proteoglycan component of the basal lamina, stimulates acetylcholine receptor aggregation through the activation of MUSK (Nsk1), involved in synaptogenesis, aggregates immune signaling proteins in T-cells by clustering lipid rafts	[LINK locuslink, 25592, LocusLink]	Protein binding;Heparin binding	Immune response;Protein stabilization;Intracellular signaling cascade;Cell motility;Cytoskeletal anchoring;Regulation of synaptic growth at neuromuscular junction;Synaptogenesis;Synaptic transmission	Axon;Basal lamina;Extracellular space;Plasma membrane
1374061_at	3.85981	1110055L24Rik: Protein containing a C-type lectin domain, which mediate calcium-dependent carbohydrate recognition, has low similarity to a region of lymphocyte antigen 75 (human LY75), which is a putative multilectin receptor associated with breast cancer	[LINK locuslink, 66205, LocusLink]	Receptor activity	Immune response;Receptor mediated endocytosis
1388069_at	2.73302	Klrb1b: Protein with high similarity to killer cell lectin-like receptor subfamily B member 1B (mouse Klrb1b), which is a natural killer cell receptor that inhibits natural killer cell cytotoxicity, contains a C-type lectin domain	[LINK locuslink, 25192, LocusLink]	Transmembrane receptor activity	Immune response;Response to pest/pathogen/parasite	Integral to plasma membrane
1387125_at	3.69004	S100a9: S100 calcium-binding protein A9 (calgranulin B), expression correlates with chronic inflammation, may be associated with susceptibility to streptococcal cell wall-induced arthritis, elevated in tumor metastasis-enhancing neutrophils	[LINK locuslink, 94195, LocusLink]		Inflammatory response
1370621_at	-3.08889	Cd3z: T-cell receptor CD3 subunit zeta, likely involved in T-cell activation and signal transduction; expression of human CD3Z is reduced in various types of cancers and systemic lupus erythematosus	[LINK locuslink, 25300, LocusLink]	MHC class II protein binding	Inflammatory response;Cell surface receptor linked signal transduction	Integral to plasma membrane
1388026_at	-1.57377	Cd3z: T-cell receptor CD3 subunit zeta, likely involved in T-cell activation and signal transduction; expression of human CD3Z is reduced in various types of cancers and systemic lupus erythematosus	[LINK locuslink, 25300, LocusLink]	MHC class II protein binding	Inflammatory response;Cell surface receptor linked signal transduction	Integral to plasma membrane
1387422_at	9.06863	Pglyrp: Peptidoglycan recognition protein, upregulated in the brain in response to sleep deprivation	[LINK locuslink, 84387, LocusLink]	Peptidoglycan recognition activity	Innate immune response
1368327_at	1.86555	Ccc6: Protein with strong similarity to solute carrier family 12 (potassium/chloride transporters) member 9 (human SLC12A9), which inhibits Na+-K+-Cl- cotransporter 1-mediated transport activity, member of the amino acid permease family of membrane transporters	[LINK locuslink, 171443, LocusLink]	Amino acid-polyamine transporter activity;Cation:chloride symporter activity	Inorganic anion transport;Amino acid transport	Integral to plasma membrane;Membrane fraction
1372835_at	3.67686	Arhj: Ras homolog gene family member J (TC10-like), putative Rho subfamily GTPase, interacts directly with Cdc42/Rac-interacting binding domains when bound to GTP, induces actin-rich ruffling in fibroblasts, positively regulates adipocyte differentiation	[LINK locuslink, 80837, LocusLink]	Rho small monomeric GTPase activity	Insulin receptor signaling pathway;Positive regulation of adipocyte differentiation;Glucose transport;Actin filament organization	Caveolar membrane
1398814_at	1.44417	Rab11a: Rab11a member RAS oncogene family, a putative GTPase, may play a role in vesicle transport; human RAB11A expression is increased in low grade dysplastic cells from patients with dysplasia of Barrett's epithelia	[LINK locuslink, 81830, LocusLink]	Small monomeric GTPase activity	Intracellular protein transport;Vesicle-mediated transport	Golgi apparatus;Cytosol;Endosome;Microsome;Plasma membrane
1383426_at	1.65835	Pstpip1: Proline-serine-threonine phosphatase interacting protein 1, member of the actin associated protein family, involved in cytoskeletal regulation, modulates T-cell responses, binds CD2; mutations in human PSTPIP1 cause PAPA syndrome	[LINK locuslink, 19200, LocusLink]	Protein binding	Intracellular signaling cascade;Cell adhesion;Inflammatory response;Cytoskeleton organization and biogenesis
1373400_at	-2.29299	Prkar2a: cAMP-dependent protein kinase regulatory subunit type II alpha, binds A-kinase anchoring proteins, functions in carbohydrate metabolism, sperm motility, and fertilization; decreased phosphorylation of human PRKAR2A correlates with heart failure	[LINK locuslink, 29699, LocusLink]	Protein binding;cAMP-dependent protein kinase regulator activity	Intracellular signaling cascade;Lipid metabolism	Nucleus;Golgi membrane;Sarcoplasmic reticulum;Centrosome;Caveola;Peroxisome
1387190_at	-2.17188	Dgka: Diacylglycerol kinase alpha, a putative diacylglycerol kinase that translocates to the nuclear matrix in stimulated thymocytes and peripheral T lymphocytes	[LINK locuslink, 140866, LocusLink]	Diacylglycerol kinase activity	Intracellular signaling cascade;Phosphatidic acid biosynthesis	Nuclear matrix
1367904_at	-1.76402	Resp18: Regulated endocrine-specific protein 18, acts as an intracellular luminal autocrine hormone to induce a neuroendocrine signaling pathway, may be involved in limbic, autonomic, feeding, and reproductive functions, as well as in the secretory pathway	[LINK locuslink, 50561, LocusLink]	Hormone activity	Intracellular signaling cascade;Water homeostasis;Secretory pathway;Cell-cell signaling;Feeding behavior;Reproduction;Cell ion homeostasis	Secretory granule;Endoplasmic reticulum lumen
1367911_at	-5.93407	Idh3a: Protein with very strong similarity to isocitrate dehydrogenase 3 (NAD+) alpha (human IDH3A), which is the catalytic subunit of a key enzyme of the tricarboxylic acid cycle, contains an isocitrate or isopropylmalate dehydrogenase domain	[LINK locuslink, 114096, LocusLink]	Isocitrate dehydrogenase (NAD+) activity	Isocitrate metabolism;Leucine biosynthesis	Mitochondrion
1398266_a_at	1.8273	Egr2: Early growth response 2, an immediate early zinc-finger transcription factor, involved in hindbrain development, may be involved in memory or synaptic transmission; mutations in human EGR2 are associated with type 1 Charcot-Marie-Tooth disease	[LINK locuslink, 114090, LocusLink]	Transcription factor activity	Learning and/or memory;Synaptic transmission	Nucleus;Cytoplasm
1372518_at	3.2583	Fbln1: Fibulin 1, an extracellular matrix glycoprotein that may connect elements of the extracellular matrix, may play roles in heart, lung, limb, and kidney development, epithelial mesenchymal transitions, tensile strength of cardiac valves, and tumor invasion	[LINK locuslink, 14114, LocusLink]	Extracellular matrix structural constituent conferring tensile strength;Protein binding	Limb morphogenesis;Lung development;Heart development	Basement membrane
1387132_at	3.40316	Lipe: Hormone-sensitive lipase, triacylglycerol lipase that interacts with Fabp4, involved in energy homeostasis; altered regulation of human LIPE is associated with familial combined hyperlipidemia, obesity, atherosclerosis, and hyperthyroidism	[LINK locuslink, 25330, LocusLink]	Triacylglycerol lipase activity	Lipid catabolism;Energy pathways	Lipid particle;Cytosol
1373169_at	1.68613	D8Ertd319e: Member of the phospholipid and glycerol acyltransferase family, which are involved in phospholipid biosynthesis, has strong similarity to uncharacterized human LPAAT-e	[LINK locuslink, 52123, LocusLink]	Acyltransferase activity	Lipid metabolism
1369584_at	2.32308	Cish3: Suppressor of cytokine signaling 3, cytokine-inducible member of the SOCS gene family, negatively regulates cytokine signaling and the JAK-STAT pathway; may be involved in leptin-resistant diabetes; human SOCS3 may be involved in cutaneous T cell lymphoma	[LINK locuslink, 89829, LocusLink]	SH3/SH2 adaptor protein activity;Protein kinase inhibitor activity	Lipid metabolism;Acute-phase response;JAK-STAT cascade
1367614_at	6.37288	Anx1: Annexin I, a calcium and phospholipid-binding protein that has anti-inflammatory activity, mediates the regulatory actions of glucocorticoids on prolactin secretion from the pituitary gland, and is an endogenous inhibitor of cerebral ischemia	[LINK locuslink, 25380, LocusLink]	Phospholipid binding;Enzyme inhibitor activity;Calcium ion binding	Lipid metabolism;Inflammatory response	Nucleus;Endosome;Lysosome;Plasma membrane
1387384_at	4.33	Pld2: Phospholipase D2, hydrolyzes phosphatidylcholine, functions in signal transduction, stimulated by phosphatidylinositol 4, 5-bisphosphate; human PLD2 is upregulated in kidney cancer and possibly in drug-resistant breast and colon cancers	[LINK locuslink, 25097, LocusLink]	Phospholipase D activity;G-protein-coupled receptor binding	Lipid metabolism;Muscle contraction;Positive regulation of receptor mediated endocytosis;Axon guidance;Regulation of G-protein coupled receptor protein signaling pathway;Rho protein signal transduction	Axon;Membrane fraction;Plasma membrane
1388635_at	1.59677	Stard7: Protein containing a START (steroidogenic acute regulatory protein) domain, which are lipid-binding domains in StAR, HD-ZIP and signaling proteins, has a region of low similarity to phosphatidylcholine transfer protein (human PCTP)	[LINK locuslink, 99138, LocusLink]	Phosphatidylcholine transporter activity	Lipid metabolism;Phospholipid transport
1398806_at	-1.5	Pitpn: Phosphatidylinositol transfer protein alpha, catalyzes the transfer of phosphatidylinositol and phosphatidylcholine between membranes	[LINK locuslink, 29525, LocusLink]	Phosphatidylcholine transporter activity;Phosphatidylinositol binding;Phosphatidylinositol transporter activity	Lipid metabolism;Vesicle-mediated transport
1382680_at	3.7849	Adfp: Adipose differentiation-related protein, a protein involved in fatty acid and cholesterol binding and long-chain fatty acid transport, acts in lipid storage, a marker of lipid accumulation; human ADFP may be upregulated in arterioschlerotic lesions	[LINK locuslink, 11520, LocusLink]	Cholesterol binding;Fatty acid binding	Lipid storage;Cholesterol metabolism;Long-chain fatty acid transport	Membrane;Cytoplasm
1390383_at	3.50481	Adfp: Adipose differentiation-related protein, a protein involved in fatty acid and cholesterol binding and long-chain fatty acid transport, acts in lipid storage, a marker of lipid accumulation; human ADFP may be upregulated in arterioschlerotic lesions	[LINK locuslink, 11520, LocusLink]	Cholesterol binding;Fatty acid binding	Lipid storage;Cholesterol metabolism;Long-chain fatty acid transport	Membrane;Cytoplasm
1369879_a_at	1.60488	Tegt: Testis enhanced gene transcript, may play a role in spermatogenesis and in lung development	[LINK locuslink, 24822, LocusLink]		Lung development;Spermatogenesis	Integral to membrane
1371662_at	-1.77311	Kars: Lysyl-tRNA synthetase, a putative class II aminoacyl tRNA synthetase, predicted to aminoacylate its cognate tRNAs with lysine for protein biosynthesis, suspected autoantigen in chronic GVHD, may be involved in amyotrophic lateral sclerosis	[LINK locuslink, 85305, LocusLink]	tRNA binding;Lysine-tRNA ligase activity	Lysyl-tRNA aminoacylation
1398887_at	-1.46316	Mapbpip: Mitogen activated protein binding protein interacting protein, interacts with the MAPK scaffold protein MEK partner 1 (Map2k1ip1), may regulate MAPK signaling	[LINK locuslink, 83409, LocusLink]	Protein binding	MAPKKK cascade	Late endosome;Lysosome
1386893_at	2.37964	Grn: Granulin, a growth factor that functions in DNA replication, MAPKKK signaling and the functional masculinization of the brain; human GRN may act in proliferative events associated with breast neoplasm and epithelial ovarian cancer	[LINK locuslink, 29143, LocusLink]	Growth factor activity	MAPKKK cascade;Copulation;Response to hormone stimulus;Male courtship behavior;DNA-dependent DNA replication
1367870_at	-2.34454	Txnl2: Protein with high similarity to thioredoxin-like 2 (human TXNL2), which binds protein kinase C theta (human PRKCQ) to activate MAPK and inhibit NF-kappa B, AP-1, and JNK, member of the thioredoxin family, which are small enzymes serving in redox reactions	[LINK locuslink, 58815, LocusLink]	Protein disulfide oxidoreductase activity;Enzyme binding	MAPKKK cascade;Response to oxidative stress;JNK cascade	Cytoplasm
1367603_at	3.14213	Tpi1: Protein with strong similarity to human TPI1, which catalyzes the interconversion of glyceraldehyde 3-phosphate and dihydroxyacetone phosphate and is associated with hemolytic anemia and neurodegeneration, contains a triosephosphate isomerase domain	[LINK locuslink, 24849, LocusLink]	Triose-phosphate isomerase activity	Main pathways of carbohydrate metabolism	Cytoplasm
1398772_at	-1.69925	p47: p47 protein, a component of the spermatocyte XY body, functions in membrane fusion reactions and in regrowth of Golgi cisternae following mitosis, inhibits p97 (Vcp) ATPase activity and mediates p97 (Vcp) and Stx5a binding, contains a UBX domain	[LINK locuslink, 83809, LocusLink]	Protein binding;ATPase inhibitor activity	Male meiosis I;Membrane fusion;Spermatogenesis;Golgi organization and biogenesis;ER organization and biogenesis	Golgi membrane;XY body
1375917_at	3.38798	Gp49b: Glycoprotein 49B, contains an immunoreceptor tyrosine based inhibitory motif, suppresses mast cell activation, may inhibit macrophage activation, may function in embryo implantation, may regulate macrophage function during pregnancy	[LINK locuslink, 14728, LocusLink]	Transmembrane receptor activity	Mast cell activation;Macrophage activation;Signal transduction;Regulation of cytokine biosynthesis;Embryo implantation	Integral to membrane;Extracellular space;Plasma membrane
1370194_at	1.8323	Snap23: Synaptosomal-associated protein 23, a t-SNARE that binds to syntaxins and is involved in fusion of transport vesicles during exocytosis; may regulate mast cell exocytosis	[LINK locuslink, 64630, LocusLink]	Soluble NSF attachment protein activity;SNARE binding;t-SNARE activity	Membrane fusion;Protein transport;Regulation of exocytosis	Secretory granule;Basolateral plasma membrane
1370195_at	1.6716	Snap23: Synaptosomal-associated protein 23, a t-SNARE that binds to syntaxins and is involved in fusion of transport vesicles during exocytosis; may regulate mast cell exocytosis	[LINK locuslink, 64630, LocusLink]	Soluble NSF attachment protein activity;SNARE binding;t-SNARE activity	Membrane fusion;Protein transport;Regulation of exocytosis	Secretory granule;Basolateral plasma membrane
1388696_at	-1.86792	Ufd1l: Ubiquitin fusion degradation 1-like, a protein that may function in ubiquitin-dependent protein degradation; human UFD1L gene deletion is associated with DiGeorge and velocardiofacial syndromes and mutation is associated with schizophrenia	[LINK locuslink, 84478, LocusLink]		Membrane fusion;Ubiquitin-dependent protein catabolism	Cytosol
1375506_at	-1.98312	ADCK5: Member of the ABC1 family, has a region of low similarity to a region of C. elegans COQ-8, which participates in coenzyme Q9 biosynthesis and is involved in determination of adult life span	[LINK locuslink, 203054, LocusLink]	Protein kinase activity	Metabolism	Mitochondrion
1370785_s_at	-1.95396	LOC266601: General import receptor Tom20, a component of the mitochondrial outer membrane translocase complex that mediates recognition of presequences in mitochondrial proteins at an early stage in protein translocation	[LINK locuslink, 266601, LocusLink]	Receptor activity;Protein binding;Peptide binding;Protein translocase activity	Mitochondrial outer membrane protein import	Mitochondrial outer membrane translocase complex
1377062_at	-1.73776	CEP2: Centrosomal protein 2, centrosomal Nek2 associated protein, component of a cell cycle regulated structure involved in the control of centriole-centriole cohesion	[LINK locuslink, 11190, LocusLink]	DNA binding	Mitosis;DNA replication and chromosome cycle;Centrosome cycle	Centriole
1388453_at	2.99479	Myadm: Protein with strong similarity to myeloid-associated differentiation marker (human LOC91663), which exhibits stimulated expression by all-trans retinoic acid and may act in hematopoietic cell differentiation, contains two membrane-associating domains	[LINK locuslink, 369016, LocusLink]		Myeloid blood cell differentiation;Physiological process	Integral to membrane
1368051_at	-1.55797	LOC84013: Smooth muscle-specific 17 beta-hydroxysteroid dehydrogenase type 3, a short chain alcohol dehydrogenase-like isozyme, may function in potentiating smooth muscle dedifferentiation	[LINK locuslink, 84013, LocusLink]	Alcohol dehydrogenase activity	Myoblast cell fate determination
1398243_at	4.29286	Csrp3: Cysteine- and glycine-rich protein 3 (muscle LIM protein) a nuclear and cytoplasmic zinc-finger LIM domain protein, involved in myofibril assembly and myogenesis; human CSRP3 shows decreased expression in chronic heart failure	[LINK locuslink, 117505, LocusLink]	Zinc ion binding;Protein binding	Myofibril assembly	Z disc;Nucleus
1368930_at	-2.64237	Kcnn4: Intermediate conductance calcium-activated potassium channel, member of the SK family, forms a voltage-insensitive, inwardly-rectifying K+ channel, may regulate the electrical properties of immature smooth muscle cells	[LINK locuslink, 65206, LocusLink]	Calcium-activated potassium channel activity;Calmodulin binding	Myogenesis
1370907_at	-2.05189	Siat1: Sialyltransferase 1 (beta-galactoside alpha 2-6-sialyltransferase), involved in glycoprotein maturation; human SIAT1 is upregulated in colon and breast cancers and increased mouse Siat1 is associated with reduced tumor growth and metastatic rate	[LINK locuslink, 25197, LocusLink]	Beta-galactoside alpha-2,6-sialyltransferase activity	N-glycan diversification	Golgi apparatus;Soluble fraction;Integral to plasma membrane
1370336_at	13.8	Okl38: Pregnancy-induced growth inhibitor, may have a role in negatively regulating proliferation of mammary epithelial cells during pregnancy	[LINK locuslink, 171493, LocusLink]		Negative regulation of cell proliferation
1377034_at	6.89732	Serpinb1b: Serine (or cysteine) proteinase inhibitor clade B (ovalbumin) member 1b, a putative serpin that forms a complex with cathepsin G (human CTSG), predominantly expressed in brain	[LINK locuslink, 282663, LocusLink]	Serine-type endopeptidase inhibitor activity;Enzyme binding	Negative regulation of proteolysis and peptidolysis;Cell growth and/or maintenance
1372453_at	-1.99153	DR1: Down-regulator of transcription 1, the beta subunit of negative cofactor 2, interacts with TATA box-binding protein (TBP) to inhibit the DNA binding activity of TBP, and represses type II RNA polymerase-dependent gene transcription	[LINK locuslink, 1810, LocusLink]	Transcription coactivator activity;TATA-binding protein binding;DNA binding;Transcriptional repressor activity;Transcription corepressor activity	Negative regulation of transcription from Pol II promoter	Nucleus
1370869_at	4.49704	Bcat1: Cytosolic branched-chain amino acid aminotransferase (branched chain aminotransferase), reversibly transaminates branched-chain L-amino acids, catalyzing the last step of their synthesis and the first step of their degradation	[LINK locuslink, 29592, LocusLink]	Branched-chain-amino-acid transaminase activity	Neurotransmitter metabolism;Branched chain family amino acid metabolism	Cytoplasm
1390726_at	3.50532	Bcat1: Cytosolic branched-chain amino acid aminotransferase (branched chain aminotransferase), reversibly transaminates branched-chain L-amino acids, catalyzing the last step of their synthesis and the first step of their degradation	[LINK locuslink, 29592, LocusLink]	Branched-chain-amino-acid transaminase activity	Neurotransmitter metabolism;Branched chain family amino acid metabolism	Cytoplasm
1370832_at	1.69687	Scya4: Small inducible cytokine A4, a chemokine that mediates neutrophil chemotaxis and cellular extravastion in inflammation and induces fever, involved in sleep and responses to bacteria; human CCL4 contributes to suppression of HIV infection of T cells	[LINK locuslink, 116637, LocusLink]	Chemokine activity	Neutrophil chemotaxis;Sleep;Cellular extravasation;Positive regulation of tumor necrosis factor-alpha biosynthesis;Monocyte activation;Response to bacteria;Fever
1368085_at	1.94361	Gchfr: GTP cyclohydrolase I feedback regulatory protein, mediates feedback inhibition by tetrahydrobiopterin on GTP cyclohydrolase I (Gch), may activate GTP cyclohydrolase I (Gch) via complex formation, may regulate neurotransmitter and nitric oxide synthesis	[LINK locuslink, 171128, LocusLink]	Enzyme inhibitor activity;Protein binding;Enzyme activator activity	Nitric oxide biosynthesis;L-phenylalanine metabolism;Tetrahydrobiopterin biosynthesis
1380230_at	3.24009	Gch: GTP cyclohydrolase I, catalyzes the first step in tetrahydrobiopterin synthesis; mutation of human GCH1 causes dopa-responsive dystonia	[LINK locuslink, 29244, LocusLink]	GTP cyclohydrolase I activity	Nitric oxide biosynthesis;Muscle development;Locomotory behavior;Tetrahydrobiopterin biosynthesis	Extracellular
1386482_at	2.55	Gch: GTP cyclohydrolase I, catalyzes the first step in tetrahydrobiopterin synthesis; mutation of human GCH1 causes dopa-responsive dystonia	[LINK locuslink, 29244, LocusLink]	GTP cyclohydrolase I activity	Nitric oxide biosynthesis;Muscle development;Locomotory behavior;Tetrahydrobiopterin biosynthesis	Extracellular
1370624_at	2.43902	F2rl2: Coagulation factor II (thrombin) receptor-like 2, a putative member of a family of G protein-coupled thrombin (F2) receptors that contain a proteolytically activated tethered N-terminal peptide ligand, upregulated in the hippocampus by ischemia	[LINK locuslink, 29636, LocusLink]	Thrombin receptor activity	Nitric oxide biosynthesis;Positive regulation of cell proliferation;Cytosolic calcium ion concentration elevation;Response to biotic stimulus;Establishment and/or maintenance of epithelial cell polarity	Integral to plasma membrane
1398348_at	4.17957	Ddah1: Dimethylarginine dimethylaminohydrolase 1, hydrolyzes N(G),N(G)-dimethylarginine and N(G)-monomethylarginine, which inhibit activity of nitric oxide synthases, may be involved in the upregulation of nitric oxide production following nerve transection	[LINK locuslink, 64157, LocusLink]	Dimethylargininase activity	Nitric oxide mediated signal transduction;Positive regulation of nitric oxide biosynthesis;Positive regulation of angiogenesis;Arginine catabolism;Response to wounding
1375932_at	-1.71268	Prps2: Phosphoribosyl pyrophosphate synthetase 2, a subunit which associates with Prps1 to form the enzyme which catalyzes the formation of phosphoribosyl pyrophosphate needed for initiation of purine biosynthesis	[LINK locuslink, 24689, LocusLink]	Phosphate binding;Protein binding;Nucleotide binding;Ribose-phosphate diphosphokinase activity	Nucleobase, nucleoside, nucleotide and nucleic acid metabolism	Soluble fraction
1373840_at	3.76761	Nudt9: Protein with strong similarity to nudix (nucleoside diphosphate linked moiety X)-type motif 9 (human NUDT9), which selectively hydrolyzes ADP- and IDP-ribose to the corresponding nucleoside 5' monophosphates and ribose 5 phosphates, contains a mutT domain	[LINK locuslink, 74167, LocusLink]	Pyrophosphatase activity	Nucleoside diphosphate catabolism
1388438_at	-2.16	Nap1l4: Nucleosome assembly protein 1-like 4, may be involved in the transfer of core and linker histones to DNA and nucleosome assembly	[LINK locuslink, 17955, LocusLink]	Histone-specific chaperone activity	Nucleosome assembly	Nucleus;Cytoplasm
1371334_at	2.17134	Itm2c: Protein with strong similarity to integral membrane protein 2C (human ITM2C), which is a putative membrane protein that binds human BPI3BP, contains a BRICHOS domain, which are found in proteins associated with dementia, respiratory distress, and cancer	[LINK locuslink, 64294, LocusLink]	Protein binding;ATPase activity	Organogenesis	Integral to membrane
1371996_at	-1.83636	Aebp2: AE binding protein 2, a transcriptional repressor that contains three Cys2-His2 Kruppel type zinc finger motifs and binds the promoter of fatty acid-binding protein Ap2 (Fabp4), may play a role in the control of adipocyte differentiation	[LINK locuslink, 11569, LocusLink]	Zinc ion binding;Transcription factor activity;Transcription corepressor activity	Organogenesis;Signal transduction;Cell differentiation;Negative regulation of transcription from Pol II promoter	Nucleus
1368621_at	3.47619	Aqp9: Aquaporin 9, an aquaporin channel family member, a neutral solute channel with broad selectivity, mediates the transport of water, antimonite, arsenite, glycerol, urea and non-charged solutes, may act in osmoreception and canalicular bile secretion	[LINK locuslink, 65054, LocusLink]	Water transporter activity;Arsenite transporter activity;Osmosensor activity;Urea channel activity;Canalicular bile acid transporter activity;Glycerol channel activity;Water channel activity;Antimonite transporter activity	Osmosensory signaling pathway;Urea transport;Glycerol transport;Canalicular bile acid transport;Antimonite transport;Pyrimidine transport;Water transport;Purine transport;Arsenite transport	Apical plasma membrane;Integral to plasma membrane;Basolateral plasma membrane
1369947_at	4.24	Ctsk: Cathepsin K, a cysteine (thiol) protease involved in bone remodeling and reabsorption; gene mutations in human CTSK cause the bone disorder pyknodysostosis	[LINK locuslink, 29175, LocusLink]	Cathepsin K activity	Ossification;Proteolysis and peptidolysis	Lysosome
1371435_at	-1.67333	Naca: Nascent-polypeptide-associated complex alpha subunit, binds JUN and enhances JUN-mediated transcription, functions in myogenesis; expression of human NACA is associated with malignant brain tumors and is suppressed during HIV infection	[LINK locuslink, 17938, LocusLink]	Transcription coactivator activity;Transcription factor activity;Transcriptional activator activity	Ossification;Transcription, DNA-dependent;Myoblast fusion;Nascent polypeptide association	Nucleus;Nascent polypeptide-associated complex
1371646_at	2.16741	Pgd: Protein with strong similarity to 6-phosphogluconate dehydrogenase (human PGD), which is a phosphogluconate dehydrogenase that is involved in the pentose phosphate shunt, contains 6-phosphogluconate dehydrogenase NAD binding and C-terminal domains	[LINK locuslink, 110208, LocusLink]	Phosphogluconate dehydrogenase (decarboxylating) activity	Pentose-phosphate shunt	Cell
1386938_at	2.36585	Anpep: Alanyl aminopeptidase (aminopeptidase N, aminopeptidase M), a zinc metallopeptidase that degrades regulatory peptides including angiotensin III (Agt); human ANPEP is a receptor for coronavirus strain 229E and facilitates tumor cell invasion	[LINK locuslink, 81641, LocusLink]	Zinc ion binding;Aminopeptidase activity	Peptide hormone processing;Protein targeting;Inflammatory response;Regulation of G-protein coupled receptor protein signaling pathway	Integral to plasma membrane;Extracellular space
1368326_at	-2.07826	Eif2ak3: Eukaryotic initiation factor 2 alpha kinase 3, predicted to inhibit translation by phosphorylation of Eif2s1; variants of human EIF2AK3 are associated with Wolcott-Rallison syndrome, and mouse Eif2ak3 is associated with diabetes mellitus	[LINK locuslink, 29702, LocusLink]	Protein binding;Eukaryotic translation initiation factor 2alpha kinase activity;Translation factor activity, nucleic acid binding	Peptidyl-serine phosphorylation;Autophosphorylation;Translational attenuation;Regulation of translational initiation;Response to unfolded protein;Peptidyl-threonine phosphorylation	Eukaryotic translation initiation factor 2 complex
1372680_at	2.55319	Tmc4: Protein with low similarity to transmembrane cochlear expressed gene 1 (human TMC1), which may act in the transduction of sound by cochlear hair cells and is associated with both recessive and dominant deafness	[LINK locuslink, 353499, LocusLink]		Perception of sound	Integral to membrane
1398366_at	-1.98439	Pex12: Peroxisomal biogenesis factor 12, an integral peroxisomal membrane protein that interacts with Pex2, Pxr1, and Pex14, and is involved in peroxisomal matrix protein import; mutation of the human PEX12 gene may result in Zellweger syndrome	[LINK locuslink, 116718, LocusLink]		Peroxisome organization and biogenesis;Neurogenesis	Integral to membrane;Integral to peroxisomal membrane;Membrane fraction
1399159_a_at	1.52783	Vamp3: Vesicle-associated membrane protein 3 (cellubrevin), a v-SNARE that may play roles in endocytic pathways, calcium induced insulin secretion, intracellular membrane traffic processes, and maturation of secretory granules	[LINK locuslink, 29528, LocusLink]	v-SNARE activity	Phagocytosis;Regulation of calcium ion-dependent exocytosis;Nerve ensheathment;Insulin secretion;Intracellular protein transport	Integral to membrane;Golgi vesicle;Secretory granule;Early endosome;Insoluble fraction;Membrane fraction
1371993_at	2.3227	Cpne3: Protein with strong similarity to copine III (human CPNE3), which is a protein kinase lacking a traditional protein kinase domain that may act in membrane trafficking, contains two C2 domains, which may function in calcium-dependent phospholipid binding	[LINK locuslink, 70568, LocusLink]	Calcium-dependent phospholipid binding;Protein kinase activity	Phospholipid metabolism	Cell
1375272_at	1.45798	Pi4KII: Phosphatidylinositol 4-kinase type II, a membrane-bound phosphatidylinositol kinase that phosphorylates inositol, interacts with Lck tyrosine kinase, may be involved in glucose transport and with T-cell activation	[LINK locuslink, 114554, LocusLink]	1-phosphatidylinositol 4-kinase activity;Protein binding	Phosphorylation;Membrane organization and biogenesis;Phosphatidylinositol biosynthesis;Signal transduction;Glucose transport;T-cell activation	Caveolar membrane;Transport vesicle;Membrane fraction
1398980_at	-1.57447	Rpgrip1: Retinitis pigmentosa GTPase regulator-interacting protein, associates with the photoreceptor ciliary axoneme and may anchor GTPase regulator Rpgr in the connecting cilia; mutation of human RPGRP1 is detected in some cases of Leber congenital amaurosis	[LINK locuslink, 77945, LocusLink]	Structural molecule activity;Protein binding	Phototransduction;Vesicle-mediated transport	Axoneme
1379849_at	-9.13907	Thoc3: Protein with very strong similarity to THO complex 3 (human THOC3), which is a component of the transcription/export (TREX) complex that may function in coupling transcription to mRNA nuclear export, contains five WD domain G-beta repeats	[LINK locuslink, 73666, LocusLink]	Protein binding	Physiological process	Transcription export complex
1383175_a_at	-1.97067	ICRFP703B1614Q5.6: Protein with high similarity to chromosome 11 open reading frame 17 (human C11orf17), which is upregulated in breast cancer and perhaps prostatic cancer	[LINK locuslink, 57373, LocusLink]		Physiological process
1385458_a_at	-1.53963	ICRFP703B1614Q5.6: Protein with high similarity to chromosome 11 open reading frame 17 (human C11orf17), which is upregulated in breast cancer and perhaps prostatic cancer	[LINK locuslink, 57373, LocusLink]		Physiological process
1367817_at	-1.72297	Hdgf: Hepatoma-derived growth factor, a member of a family of secreted heparin binding growth factors, stimulates endothelial cell proliferation and may play a role in nephrogenesis or heart development; human HDGF is upregulated in hepatocellular carcinoma	[LINK locuslink, 114499, LocusLink]	Glycosaminoglycan binding;Growth factor activity	Positive regulation of cell proliferation;Heart development	Nucleus;Cytoplasm;Extracellular space
1375889_at	-5.18103	SMS: Spermine synthase, catalyzes the conversion of spermidine to spermine, involved in polyamine metabolism, positively regulates cell proliferation and intracellular protein degradation; inhibition may be therapeutic for breast cancer and leukemia	[LINK locuslink, 6611, LocusLink]	Spermidine synthase activity	Positive regulation of cell proliferation;Methionine metabolism;Protein catabolism;Spermine biosynthesis;Spermidine metabolism
1372466_at	-1.68018	Tgfbr2: Transforming growth factor beta type II receptor, a transmembrane serine/threonine kinase, forms a complex with the TGF beta type I receptor (Tgfbr1), mediates cell-type specific positive or negative growth signals, may function as a tumor suppressor	[LINK locuslink, 81810, LocusLink]	Type II transforming growth factor beta receptor activity;Transforming growth factor beta binding;Transforming growth factor beta receptor binding	Positive regulation of cell proliferation;Protein modification;Negative regulation of cell proliferation;Development;Cell-cell signaling;Signal transduction	Integral to plasma membrane
1377458_at	2.10191	Sorl1: Sortilin-related receptor, a mosaic receptor that is a member of the low density lipoprotein receptor family, may play roles in cell proliferation, neurogenesis, and neurite outgrowth; rat Sorl1 is associated with atherosclerosis	[LINK locuslink, 20660, LocusLink]	Low-density lipoprotein receptor activity	Positive regulation of cell proliferation;Substrate-bound cell migration, cell extension;Cell differentiation;Neurogenesis	Integral to plasma membrane
1390710_x_at	2.29358	Sorl1: Sortilin-related receptor, a mosaic receptor that is a member of the low density lipoprotein receptor family, may play roles in cell proliferation, neurogenesis, and neurite outgrowth; rat Sorl1 is associated with atherosclerosis	[LINK locuslink, 20660, LocusLink]	Low-density lipoprotein receptor activity	Positive regulation of cell proliferation;Substrate-bound cell migration, cell extension;Cell differentiation;Neurogenesis	Integral to plasma membrane
1393933_at	2.26765	Sorl1: Sortilin-related receptor, a mosaic receptor that is a member of the low density lipoprotein receptor family, may play roles in cell proliferation, neurogenesis, and neurite outgrowth; rat Sorl1 is associated with atherosclerosis	[LINK locuslink, 20660, LocusLink]	Low-density lipoprotein receptor activity	Positive regulation of cell proliferation;Substrate-bound cell migration, cell extension;Cell differentiation;Neurogenesis	Integral to plasma membrane
1373893_at	-1.90476	Cdc23: Member of the anaphase promoting complex subunit 8 or cdc23 family, contains six tetratrico peptide repeat (TPR) domain, which may mediate protein binding, has moderate similarity to S. pombe Cut23p, which is a subunit of the APC/cyclosome complex	[LINK locuslink, 52563, LocusLink]	Ubiquitin-protein ligase activity;Protein binding	Positive regulation of mitotic metaphase/anaphase transition;Cytokinesis;Protein modification;Chromosome segregation;Ubiquitin-dependent protein catabolism	Anaphase-promoting complex
1367853_at	2.625	Slc12a2: Solute carrier family 12 member 2, a sodium-potassium-chloride cotransporter, may function in chloride ion homeostasis, hearing, cell size control, and vascular smooth muscle contraction	[LINK locuslink, 83629, LocusLink]	Sodium:chloride/potassium:chloride symporter activity	Positive regulation of smooth muscle contraction;Chloride transport;Regulation of cell size;Response to hormone stimulus;Potassium ion transport;Perception of sound;Sodium ion transport;Chloride ion homeostasis	Integral to plasma membrane
1380568_a_at	-3.21721	Ddb2: Damage-specific DNA binding protein 2 48kDa, putative subunit of a protein complex that binds UV-damaged DNA	[LINK locuslink, 107986, LocusLink]	Protein binding;Damaged DNA binding	Positive regulation of transcription;DNA repair	Nucleus
1367826_at	2.39485	Nfe2l2: NF-E2-related factor 2, a member of the Cap'n'Collar family of basic region-leucine zipper (bZIP) transcription factors, activates expression of genes bearing the antioxidant response element in response to oxidative stress	[LINK locuslink, 83619, LocusLink]	Transcription factor activity;Actin binding	Positive regulation of transcription;Response to oxidative stress	Nucleus;Actin filament
1370095_at	3.89222	Ltb4r: Leukotriene B4 receptor, a G protein-coupled receptor expressed in polymorphonuclear leukocytes, may have a role in macrophage recruitment and activation; human LTB4R is a marker for pancreatic cancer and a putative HIV coreceptor	[LINK locuslink, 59264, LocusLink]	Leukotriene receptor activity	Positive regulation of vasoconstriction;G-protein coupled receptor protein signaling pathway;Response to oxidative stress;Immune cell chemotaxis;Macrophage activation	Plasma membrane
1387477_at	4.33	Kcnk12: Tandem pore domain potassium channel THIK-2, a member of a subfamily of tandem pore domain K(+) channels, does not form functional homomeric channels or affect the currents induced by THIK-1 (Kcnk13) when expressed in X. laevis oocytes	[LINK locuslink, 64119, LocusLink]	Potassium channel activity	Potassium ion transport	Plasma membrane
1390565_at	2.15504	KIAA1317: Protein containing a K+ channel tetramerization domain, which facilitates alpha-subunit assembly, has a region of moderate similarity to a region of potassium channel regulator (human KCNRG), which suppresses potassium channel activity	[LINK locuslink, 57528, LocusLink]	Potassium channel activity	Potassium ion transport
1370924_at	-2.36898	Tcrb-V13: T-cell receptor beta variable 13, part of the cell-surface T cell receptor complex (TCR) that mediates the cellular immune response; certain alleles of human TRB@ are associated with susceptibility to multiple sclerosis	[LINK locuslink, 269846, LocusLink]	Antigen binding;Receptor activity;MHC class II protein binding	Programmed cell death, virus-infected cells;Antigen presentation, endogenous antigen;Cellular defense response;T-cell differentiation	Alpha-beta T-cell receptor complex
1388275_at	-2.41007	Tcrb-V13: T-cell receptor beta variable 13, part of the cell-surface T cell receptor complex (TCR) that mediates the cellular immune response; certain alleles of human TRB@ are associated with susceptibility to multiple sclerosis	[LINK locuslink, 269846, LocusLink]	Antigen binding;Receptor activity;MHC class II protein binding	Programmed cell death, virus-infected cells;Antigen presentation, endogenous antigen;Cellular defense response;T-cell differentiation	Alpha-beta T-cell receptor complex
1368781_at	1.85736	Rasgrp4: RAS guanyl releasing protein 4, a likely RAS guanine nucleotide exchange factor, regulates mast cell expression of prostaglandin D2 synthase (Ptgds); mutation or deficiency of human RASGRP4 may associate with asthma, mastocytosis and mast cell leukemia	[LINK locuslink, 170668, LocusLink]	Receptor signaling protein activity;Calcium ion binding;Ras guanyl-nucleotide exchange factor activity;Guanyl nucleotide binding;Diacylglycerol binding	Prostaglandin biosynthesis;Cell growth;Positive regulation of transcription from Pol II promoter;RAS protein signal transduction	Intracellular;Plasma membrane
1387911_at	-2.02941	Rabggtb: Beta subunit of geranylgeranyl transferase, transfers geranylgeranyl groups to cysteines at the C terminus of Rab proteins, plays a role in prenyl-mediated Rab protein interaction with the cellular membrane	[LINK locuslink, 25533, LocusLink]	RAB-protein geranylgeranyltransferase activity	Protein amino acid geranylgeranylation
1376010_at	-2.03474	Prpf4b: PRP4 pre-mRNA processing factor 4 homolog B (pre-mRNA processing 4), a nuclear serine-threonine kinase that phosphorylates the SF2 splicing factor and may play a role in pre-mRNA splicing	[LINK locuslink, 19134, LocusLink]	Protein serine/threonine kinase activity	Protein amino acid phosphorylation	Nuclear chromosome
1390695_at	-2.81361	1200016D23Rik: Protein with strong similarity to ezrin-binding partner PACE1 (human PACE-1), which binds ezrin (human VIL2) and may regulate cell adhesion and migration, contains a protein kinase domain	[LINK locuslink, 240880, LocusLink]	Protein binding;ATP binding;Protein kinase activity	Protein amino acid phosphorylation;Cellular process	Cytoplasm
1373243_at	-4.21472	Pmvk: Protein with strong similarity to phosphomevalonate kinase (human PMVK), which is a sterol-regulated enzyme that acts in the production of mevalonate-5-diphosphate in cholesterol and isoprenoid synthesis, member of the phosphomevalonate kinase family	[LINK locuslink, 68603, LocusLink]	Phosphomevalonate kinase activity	Protein amino acid phosphorylation;Isoprenoid biosynthesis
1368834_at	-2.04202	Camk2d: Calcium/calmodulin-dependent protein kinase II delta, member of the multifunctional CAM kinase II family involved in Ca2+ regulated processes; human CAMK2D isoform delta 3 is specifically upregulated in the myocardium of patients with heart failure	[LINK locuslink, 24246, LocusLink]	Calcium/calmodulin-dependent protein kinase activity	Protein amino acid phosphorylation;Protein kinase cascade;Dopamine receptor signaling pathway;Synaptic transmission	Nucleus;Cytoplasm
1368408_at	1.75135	Gprk5: G protein-coupled receptor kinase 5, a protein kinase that regulates desensitization of G protein-coupled receptors by phosphorylating agonist-stimulated receptors that may include the beta-2 adrenergic receptor (Adrb2) and thyrotropin receptor (Tshr)	[LINK locuslink, 59075, LocusLink]	G-protein coupled receptor kinase activity	Protein amino acid phosphorylation;Regulation of G-protein coupled receptor protein signaling pathway;G-protein signaling, adenylate cyclase activating pathway	Cytosol;Plasma membrane
1367610_at	-1.592	Rpl19: Ribosomal protein L19, component of the large 60S ribosomal subunit; increased expression of human RPL19 is found in human breast tumors overexpressing human ERBB2	[LINK locuslink, 81767, LocusLink]	RNA binding;Structural constituent of ribosome	Protein biosynthesis	Cytosolic large ribosomal subunit (sensu Eukarya)
1367623_at	-1.54967	Rpl18: Ribosomal protein L18, a component of the large 60S ribosomal subunit; gene expression is strongly reduced in cortex of alcohol preferring rats when compared to normal and human (RPL18) gene expression increases in human colon cancer	[LINK locuslink, 81766, LocusLink]	RNA binding;Structural constituent of ribosome	Protein biosynthesis	Cytosolic large ribosomal subunit (sensu Eukarya)
1367630_at	-1.70556	Rps11: Ribosomal protein S11, putative component of the small 40S ribosomal subunit	[LINK locuslink, 81774, LocusLink]	RNA binding;Structural constituent of ribosome	Protein biosynthesis	Ribosome
1368004_at	-2.10294	Mrpl23: Protein of unknown function, has very strong similarity to uncharacterized mouse Mrpl23	[LINK locuslink, 64360, LocusLink]	RNA binding;Structural constituent of ribosome	Protein biosynthesis	Mitochondrial ribosome
1370253_at	-1.70627	Rpl22: Ribosomal protein L22, putative component of the large 60S ribosomal subunit	[LINK locuslink, 81768, LocusLink]	RNA binding;Structural constituent of ribosome	Protein biosynthesis	Cytosolic large ribosomal subunit (sensu Eukarya)
1371827_at	-1.97439	Mrpl49: Protein containing a mitochondrial large subunit ribosomal protein (Img2) domain, has strong similarity to uncharacterized human MRPL49, which is a putative component of the large subunit (39 S) of the mitochondrial ribosome	[LINK locuslink, 18120, LocusLink]	Structural constituent of ribosome	Protein biosynthesis	Mitochondrial large ribosomal subunit
1371967_at	-1.81538	Mrpl16: Member of the ribosomal protein L16 family, has low similarity to C. elegans T04A8.11, which is involved in embryogenesis, larval development, and positive growth regulation	[LINK locuslink, 293754, LocusLink]	Structural constituent of ribosome	Protein biosynthesis	Large ribosomal subunit
1372839_at	-6.74	MRPS35: Mitochondrial ribosomal protein S35, a putative structural protein of the mitochondrial small 28S ribosomal subunit, may play a role in protein biosynthesis; corresponding gene is amplified and mRNA is overexpressed in testicular germ cell tumors	[LINK locuslink, 60488, LocusLink]	Structural constituent of ribosome	Protein biosynthesis	Mitochondrial small ribosomal subunit
1386858_at	-1.56604	Rpl13: Ribosomal protein L13, a component of the 60S ribosomal subunit; expression of human RPL13 is increased in benign breast lesions; loss of heterozygosity of human RPL13 occurs in breast cancer	[LINK locuslink, 81765, LocusLink]	RNA binding;Structural constituent of ribosome	Protein biosynthesis	Cytosolic large ribosomal subunit (sensu Eukarya)
1387887_at	-1.75127	Rpl14: Ribosomal protein L14, a component of the large 60S ribosomal subunit, may bind RNA	[LINK locuslink, 65043, LocusLink]	RNA binding;Structural constituent of ribosome	Protein biosynthesis	Cytosolic large ribosomal subunit (sensu Eukarya)
1389110_at	3.72973	Mrps6: Mitochondrial ribosomal protein S6	[LINK locuslink, 121022, LocusLink]	Structural constituent of ribosome	Protein biosynthesis	Mitochondrial small ribosomal subunit
1398760_at	-1.69205	Rpl35a: Ribosomal protein L35a, component of the 60S ribosomal subunit	[LINK locuslink, 57809, LocusLink]	RNA binding;Structural constituent of ribosome	Protein biosynthesis	Cytosolic large ribosomal subunit (sensu Eukarya)
1398872_at	-1.79677	Rps13: Ribosomal protein S13, a component of the small 40S ribosomal subunit, upregulated in colon carcinoma cell lines; human RPS13 is upregulated in colorectal tumors and autoantibodies are associated with systemic lupus erythematosus	[LINK locuslink, 161477, LocusLink]	Structural constituent of ribosome	Protein biosynthesis	Cytosolic small ribosomal subunit (sensu Eukarya)
1398882_at	-1.49324	Rps5: Ribosomal protein S5, component of the small 40S ribosomal subunit; human RPS5 gene expression is altered in human colorectal carcinoma cells	[LINK locuslink, 20103, LocusLink]	RNA binding;Structural constituent of ribosome	Protein biosynthesis	Cytosolic small ribosomal subunit (sensu Eukarya)
1398917_at	-1.60841	Rpl7: Ribosomal protein L7, a ribosomal structural component that may act in protein biosynthesis; autoantibodies to human RPL7 are associated with systemic lupus erythematosus and transplant-associated coronary artery disease	[LINK locuslink, 297755, LocusLink]	Structural constituent of ribosome	Protein biosynthesis	Ribosome
1389658_at	-2.25	D13Wsu123e: Member of the NOL1, NOP2 or sun family, has moderate similarity to S. cerevisiae Ncl1p, which is a methyltransferase that methylates cytidine to 5-methyl-cytidine (m5C) at several positions in different tRNAs	[LINK locuslink, 28114, LocusLink]	RNA binding;tRNA (cytosine-5-)-methyltransferase activity	Protein biosynthesis;Cell cycle;tRNA modification;Ribosome biogenesis and assembly	Nucleolus
1372697_at	-2.58467	Mrps15: Protein containing a ribosomal protein S15 domain, has a region of low similarity to a region of S. cerevisiae Mrps28p, which is a mitochondrial ribosomal protein of the small subunit	[LINK locuslink, 66407, LocusLink]	Structural constituent of ribosome;Protein binding	Protein biosynthesis;Cell growth and/or maintenance	Mitochondrial small ribosomal subunit
1388244_s_at	-1.5942	Lamr1: Laminin receptor 1, a ribosome associated protein and putative laminin receptor, plays roles in protein biosynthesis and development; upregulation of human LAMR1 is associated with many types of cancer	[LINK locuslink, 29236, LocusLink]	RNA binding;Laminin receptor activity;Structural constituent of ribosome	Protein biosynthesis;Development	Cytosolic small ribosomal subunit (sensu Eukarya)
1371313_at	-1.72174	RPL23A: Ribosomal protein L23a, a putative component of the 60S ribosomal subunit that functions in protein biosynthesis, may play a role in interferon-induced growth inhibition	[LINK locuslink, 6147, LocusLink]	RNA binding;Structural constituent of ribosome	Protein biosynthesis;Negative regulation of cell proliferation	Cytosolic large ribosomal subunit (sensu Eukarya)
1388989_at	-2.09816	3110001N18Rik: Protein with high similarity to ribosomal protein L22 (human RPL22), which is a large 60S ribosomal subunit component that binds Epstein-Barr virus RNAs EBER1 and EBER 2 and HSV type I viral protein ICP4, member of the ribosomal L22e family	[LINK locuslink, 68028, LocusLink]	RNA binding;Protein binding;Structural constituent of ribosome	Protein biosynthesis;Response to pest/pathogen/parasite	Cytosolic large ribosomal subunit (sensu Eukarya)
1368723_at	-1.79825	Lat: Linker for activation of T cells, tyrosine phosphorylated membrane adaptor protein that associates with phospholipase C-gamma 1 (Plcg1), Grb2 (Rn.40134) and PPI 3'-kinase (Pik3r1), appears to mediate activation-induced signaling in T cells and mast cells	[LINK locuslink, 81511, LocusLink]	SH3/SH2 adaptor protein activity;Protein binding	Protein complex assembly;Antimicrobial humoral response (sensu Vertebrata);Phospholipase C activation	Integral to membrane
1391125_at	-1.73923	Ap1s3: Protein with high similarity to adaptor protein complex 1 sigma 1 subunit (human AP1S1), which binds to gamma-adaptin (human AP1G1) and enhances AP-1 adaptor complex assembly, member of the clathrin adaptor complex small chain family	[LINK locuslink, 252903, LocusLink]	Intracellular transporter activity	Protein complex assembly;Intracellular protein transport	Clathrin vesicle coat
1371372_at	-1.58345	Tebp: Protein with very strong similarity to inactive progesterone receptor 23kD (human TEBP), which is a cochaperone with prostaglandin E synthase activity that enhances progesterone receptor complex formation through interactions with Hsp90 (HSPCA)	[LINK locuslink, 56351, LocusLink]	Transcription cofactor activity;Co-chaperone activity	Protein complex assembly;Prostanoid metabolism	Cytosol
1370911_at	-2.16318	Akap8: A kinase anchor protein 8, anchors cAMP-dependent protein kinase near its physiological substrates by binding the type II regulatory subunits	[LINK locuslink, 116633, LocusLink]	Protein kinase A anchoring activity;Protein binding;DNA binding	Protein complex assembly;Signal transduction;Protein-nucleus import	Nuclear matrix
1372150_at	-2.39055	Usp10: Protein with strong similarity to ubiquitin specific protease 10 (human USP10), which cleaves ubiquitin from ubiquitin-conjugated substrates, member of the ubiquitin carboxyl-terminal hydrolase family, which are cysteine proteases	[LINK locuslink, 22224, LocusLink]	Cysteine-type endopeptidase activity;Ubiquitin-specific protease activity;Ubiquitin thiolesterase activity	Protein deubiquitination;Ubiquitin-dependent protein catabolism	Intracellular
1387703_a_at	2.74583	Usp2: Protein with strong similarity to ubiquitin specific protease 2 (human USP2), which removes ubiquitin from ubiquitin-conjugated proteins, member of the ubiquitin carboxyl-terminal hydrolase family	[LINK locuslink, 115771, LocusLink]	Cysteine-type endopeptidase activity;Ubiquitin-specific protease activity;Ubiquitin thiolesterase activity	Protein deubiquitination;Ubiquitin-dependent protein catabolism	Intracellular
1398453_at	-2.64	Usp10: Protein with strong similarity to ubiquitin specific protease 10 (human USP10), which cleaves ubiquitin from ubiquitin-conjugated substrates, member of the ubiquitin carboxyl-terminal hydrolase family, which are cysteine proteases	[LINK locuslink, 22224, LocusLink]	Cysteine-type endopeptidase activity;Ubiquitin-specific protease activity;Ubiquitin thiolesterase activity	Protein deubiquitination;Ubiquitin-dependent protein catabolism	Intracellular
1370829_at	-2.36792	Fntb: Farnesyltransferase beta subunit, subunit of the CAAX farnesyltransferase that transfers farnesyl groups to proteins, contains the substrate recognition site, forms a heterodimeric active enzyme with the alpha subunit	[LINK locuslink, 64511, LocusLink]	Protein farnesyltransferase activity	Protein farnesylation	Protein farnesyltransferase complex
1375336_at	-1.89091	Hspcb: Heat shock protein 84 kDa 1, a tumor-specific transplantation antigen involved in protein folding, interacts with glucocorticoid receptor and sphingosine dependent kinases, required for normal placental labyrinth development	[LINK locuslink, 15516, LocusLink]	Heat shock protein activity	Protein folding;Organogenesis;Response to stress;Pregnancy
1372298_at	-1.92	Txndc4: Protein with strong similarity to endoplasmic reticulum resident protein 44 kDa (human TXNDC4), which is a putative isomerase forming mixed disulfides and may regulate endoplasmic reticulum oxidoreductins, contains a thioredoxin domain	[LINK locuslink, 76299, LocusLink]	Protein disulfide isomerase activity	Protein folding;Response to unfolded protein	Endoplasmic reticulum
1398784_at	-1.80062	C1qbp: Complement component 1 q subcomponent binding protein, putative complement receptor that binds the globular heads of complement subcomponent C1q, binds to and activates protein kinase C, may be involved in complement activation and spermatogenesis	[LINK locuslink, 29681, LocusLink]	Protein kinase C binding;Complement receptor activity	Protein kinase C activation;Spermatogenesis;Complement activation	Nucleus;Mitochondrion;Extracellular space
1370578_at	1.93846	Lin10: Lin-10 homolog (C. elegans), interacts with neurabin II (LOC84686), localizes to both the cytosol and membrane fractions in most tissues yet localizes only to synaptic plasma membrane in brain, may play a role in synaptic function	[LINK locuslink, 207123, LocusLink]	Protein binding	Protein localization;Signal transduction;Synaptic transmission	Cytoplasm;Membrane fraction
1386899_at	2.0297	Ctsh: Cathepsin H, a cysteine (thiol) protease, member of a family of lysosomal cysteine proteases involved in a variety of proteolytic processes, activity is inhibited by stefins A and B, expression in corpus luteum is induced by prolactin	[LINK locuslink, 25425, LocusLink]	Cathepsin H activity;Aminopeptidase activity	Protein metabolism	Lysosome
1387239_a_at	5.15284	Pdi4: Peptidylarginine deiminase type IV, catalyzes the post-translational conversion of protein arginine residues to citrulline	[LINK locuslink, 29512, LocusLink]	Protein-arginine deiminase activity	Protein modification;Citrulline metabolism;Arginine catabolism	Soluble fraction
1370051_at	3.32506	Tgm1: Keratinocyte transglutaminase (transglutaminase 1), catalyzes protein crosslinking that is required for epidermal keratinocyte cell envelope formation; human TGM1 defects cause ichthyosis and mouse Tgm1 deficiency causes severe skin barrier defects	[LINK locuslink, 60335, LocusLink]	Protein-glutamine gamma-glutamyltransferase activity	Protein modification;Epidermal differentiation
1370112_at	1.57282	Pten: Phosphatase and tensin homolog, a phosphatidylinositol phosphatase that acts as a tumor suppressor; mutation of human PTEN is linked to Cowden disease, Bannayan-Zonana syndrome, diabetes II, and cancers	[LINK locuslink, 50557, LocusLink]	Actin binding;Protein-tyrosine-phosphatase activity;Phosphatidylinositol-3,4,5-trisphosphate 3-phosphatase activity	Protein modification;Phospholipid metabolism;Negative regulation of cell proliferation;Embryonic development (sensu Mammalia)	Cytoplasm;Membrane fraction
1370623_at	1.95722	Fgl2: Protein with strong similarity to fibrinogen-like 2 (mouse Fgl2), which is a prothrombinase that has a role in fulminant viral hepatitis and spontaneous abortions, contains a beta or gamma fibrinogen C-terminal globular domain	[LINK locuslink, 84586, LocusLink]	Catalytic activity;Receptor binding;Protease activator activity	Protein processing;Angiogenesis;Blood coagulation;Negative regulation of cell proliferation;Cell communication	Extracellular
1367801_at	2.03774	Ece1: Endothelin-converting enzyme 1, metalloprotease that catalyzes the cleavage of endothelin precursor to active endothelin, involved in regulation of muscle contraction, may regulate seminiferous tubule contraction	[LINK locuslink, 94204, LocusLink]	Zinc ion binding;Endothelin-converting enzyme 1 activity	Protein processing;Regulation of smooth muscle contraction;Response to wounding	Integral to plasma membrane;Membrane fraction
1367452_at	-1.64516	Smt3h2: Protein with very strong similarity to sentrin 2 (human SMT3H2), which is conjugated to target proteins involved in nuclear transport by sentrin-specific enzymes and may be involved in the stress response, contains a ubiquitin family domain	[LINK locuslink, 171127, LocusLink]	Ubiquitin-like conjugating enzyme activity;Protein binding	Protein sumoylation;Proteolysis and peptidolysis	Nucleus
1373039_at	-1.61143	D16Wsu109e: Protein containing ten TPR (tetratrico peptide repeat) domains, which may mediate protein-protein interactions, has weak similarity to S. cerevisiae Tom70p, which is a mitochondrial specialized import receptor of the outer membrane	[LINK locuslink, 28185, LocusLink]	Protein binding	Protein targeting	Intracellular
1370804_at	1.45355	Gabarap: Gamma-aminobutyric acid receptor associated protein, may function in GABA-A receptor sorting and targeting	[LINK locuslink, 58974, LocusLink]	Tubulin binding	Protein targeting;Cytoskeleton organization and biogenesis	Cytoplasmic vesicle;Plasma membrane
1371004_at	2.10891	Sort1: Sortilin 1, protein with a putative role in protein targeting and vesicle transport	[LINK locuslink, 83576, LocusLink]		Protein targeting;Vesicle-mediated transport	Integral to membrane;Transport vesicle;Microsome
1390524_at	1.61278	Rnf12: RING finger protein 12, a transcription corepressor that binds to LIM domains and recruits histone deacetylase-containing complexes, mediates the protein ubiquitination of some LIM domain proteins	[LINK locuslink, 19820, LocusLink]	Ubiquitin-protein ligase activity;Transcription corepressor activity	Protein ubiquitination;DNA packaging;Negative regulation of transcription from Pol II promoter
1367462_at	1.8324	Capns1: Calpain small subunit 1, contains a Ca(2+)-binding domain and interacts with various large catalytic calpain subunits to form the active heterodimeric cysteine (thiol) protease	[LINK locuslink, 29156, LocusLink]	Calcium ion binding;Protease activator activity;Calpain activity	Proteolysis and peptidolysis
1368281_at	2.13898	Dpep1: Membrane dipeptidase (renal dipeptidase), a zinc-dependent cell surface metalloprotease, expressed in differentiated cells and suppressed in proliferating transformed cells	[LINK locuslink, 94199, LocusLink]	Membrane dipeptidase activity	Proteolysis and peptidolysis	Membrane
1388641_at	-1.83644	Gart: Phosphoribosylglycinamide formyltransferase, has glycinamide ribonucleotide transformylase and synthetase activities, as well as aminoimidazole ribonucleotide synthetase activity; inhibition of human GART inhibits growth of colon carcinomas	[LINK locuslink, 14450, LocusLink]	Phosphoribosylamine-glycine ligase activity;Phosphoribosylglycinamide formyltransferase activity	Purine base biosynthesis	Cytosol
1372691_at	6.18898	Upp1: Uridine phosphorylase 1, interconverts uridine and uracil and thereby regulates uridine concentrations, activates 5-fluorouracil; increased expression of human UPP1 may correlate with lymphatic metastasis in oral cancer	[LINK locuslink, 22271, LocusLink]	Uridine phosphorylase activity;Protein binding	Pyrimidine salvage;Uridine catabolism;Circadian rhythm;Response to drug	Cytoplasm
1376728_at	2.42875	6330548N22Rik: Protein with very strong similarity to protein phosphatase-1 regulatory 8 (human PPP1R8), which is a site-specific magnesium-dependent endoribonuclease that cleaves RNA and generates 5' phosphate termini, member of the forkhead associated (FHA) domain family	[LINK locuslink, 100336, LocusLink]	RNA binding;Ribonuclease activity	RNA catabolism	Nucleus
1388446_at	-2.17778	3010025E17Rik: Protein with high similarity to heterogeneous nuclear ribonucleoprotein A1 (human HNRPA1), which acts in mRNA splicing and export, nucleocytoplasmic shuttling, and telomerase recruitment, contains two RNA recognition motifs (RRM, RBD, or RNP)	[LINK locuslink, 77134, LocusLink]	Protein binding;DNA binding;Pre-mRNA splicing factor activity	RNA localization;RNA splicing;Apoptosis;mRNA processing	Intracellular
1398883_at	-2.17178	Hnrpa2b1: Heterogeneous nuclear ribonucleoprotein A2/B1, an RNA binding protein that acts in RNA trafficking in oligodendrocytes; human HNRPA2B1 is a marker for various carcinomas, acts in HIV-1 RNA trafficking, and is an autoantigen for rheumatoid arthritis	[LINK locuslink, 53379, LocusLink]	mRNA binding;Protein binding;Single-stranded DNA binding	RNA localization;mRNA splice site selection	Nucleolus;Heterogeneous nuclear ribonucleoprotein complex;Cytoplasm
1389810_at	-2.08527	2610528A15Rik: Protein with high similarity to S. cerevisiae Mtr4p, which serves in snRNA, mRNA, and rRNA processing and mRNA export from the nucleus, member of the helicase conserved C-terminal domain containing family, contains a DEAD/DEAH box helicase domain	[LINK locuslink, 72198, LocusLink]	RNA binding;ATP-dependent RNA helicase activity;ATP binding	RNA localization;snRNA processing;RNA catabolism;rRNA processing;Protein-nucleus export;mRNA processing	Nucleus
1373531_at	-1.78344	Cpsf1: Cleavage and polyadenylation specific factor 1, may play a role in RNA metabolism	[LINK locuslink, 94230, LocusLink]	Nucleic acid binding	RNA metabolism	Nucleus
1374295_at	-3.96325	Polrmt: Protein with high similarity to DNA directed mitochondrial RNA polymerase (human POLRMT), which synthesizes RNA primer for the initiation of mitochondrial DNA replication, member of the DNA-dependent RNA polymerase and PPR repeat containing families	[LINK locuslink, 216151, LocusLink]	DNA-directed RNA polymerase activity;Dihydrolipoyl dehydrogenase activity;DNA binding	RNA metabolism;Transcription, DNA-dependent	Mitochondrial chromosome
1371777_at	-2.30693	Pabpc4: Protein with strong similarity to human PABPC4, which binds to mRNA poly(A) tails and may play a role in translation and mRNA stability, member of the poly-adenylate binding protein unique domain containing family, contains four RNA recognition motifs	[LINK locuslink, 230721, LocusLink]	mRNA binding	RNA processing	Cytoplasm
1391412_at	-1.82902	Xrn2: 5'-3' Exoribonuclease 2, a putative 5'-3' exoribonuclease with possible functions in RNA trafficking and RNA synthesis	[LINK locuslink, 24128, LocusLink]	RNA binding	RNA processing
1394371_at	-3.04571	Nufip1: RNA-binding nuclear protein, binds and colocalizes with nuclear fragile X mental retardation protein; human NUFIP1 may play a role in fragile X syndrome	[LINK locuslink, 27275, LocusLink]	RNA binding	RNA processing	Nucleus
1371768_at	2.09821	HSPC182: Protein with high similarity to S. cerevisiae Ssu72p, which interacts with TFIIB (S. cerevisiae Sua7p) and influences RNA polymerase II start-site selection in sua7 mutants, member of the Ssu72-like protein family	[LINK locuslink, 29101, LocusLink]	Protein binding;Phosphoric monoester hydrolase activity	RNA processing;Transcription, DNA-dependent
1371742_at	-2.06709	Snrp70: U1 small nuclear ribonucleoprotein 70 kDa polypeptide A, putative pre-mRNA splicing factor; present as an autoantigen in systemic lupus erythematosus, and human SNRP70 is an autoantigen in systemic lupus erythematosus and connective tissue disease	[LINK locuslink, 20637, LocusLink]	Pre-mRNA splicing factor activity	RNA splicing	Nucleus
1371683_at	-1.74815	Lsm4: snRNA-associated SM-like protein 4, may be involved in RNA splicing during development	[LINK locuslink, 50783, LocusLink]	Pre-mRNA splicing factor activity	RNA splicing;Embryonic development (sensu Mammalia)	Nucleus;Cytoplasm
1368229_at	-1.65924	Sip1: Survival of motor neuron protein interacting protein 1, a nuclear protein, may interact with Smn and play a role in nucleocytoplasmic transport	[LINK locuslink, 84404, LocusLink]	Protein binding;Pre-mRNA splicing factor activity	RNA splicing;Nucleocytoplasmic transport;mRNA processing	Nucleus
1388132_at	-2.44698	LOC252855: NonO/p54nrb homolog, a carbonic anhydrase that may regulate pH; human NONO is upregulated in prostate cancer, downregulated in EBV-infected nasopharyngeal carcinoma cells, fused with TFE3 in papillary renal cell carcinoma	[LINK locuslink, 252855, LocusLink]	Nucleic acid binding;Carbonate dehydratase activity	RNA splicing;Regulation of pH;Transcription	Nucleus
1375019_at	-2.43307	HNRPH3: Heterogeneous nuclear ribonucleoprotein H3, member of the hnRNP F, H-H' family of RNA binding proteins, participates in mRNA splicing and may participate in splicing arrest caused by brief heat shock	[LINK locuslink, 3189, LocusLink]	RNA binding	RNA splicing;Response to heat	Heterogeneous nuclear ribonucleoprotein complex;Nuclear body
1398773_at	-1.9771	Sam68: Src associated in mitosis 68 kDa, associates with Sam68-like protein SLM-2 (Etle), suggesting a role in mRNA processing, expressed in early spermatocytes, suggesting a role in spermatogenesis; human KHDRBS1 is involved in pathogenic virus replication	[LINK locuslink, 117268, LocusLink]	Protein binding	RNA splicing;Spermatogenesis	Nucleus
1376089_at	2.09945	Ldlr: Low density lipoprotein receptor, mediates uptake of low density lipoproteins, involved in cholesterol and lipid metabolism; human LDLR is implicated in familial hypercholesterolemia, hypertension, atherosclerosis, and coronary artery disease	[LINK locuslink, 300438, LocusLink]	Low-density lipoprotein receptor activity	Receptor mediated endocytosis;Lipid transport	Endosome;Plasma membrane
1398757_at	-1.86325	Npm1: Nucleoplasmin-related protein (nuclear protein B23), a nucleic acid-binding ribonuclease and molecular chaperone, may be involved in ribosome assembly; fusion of the human NPM1 gene with the human ALK, MLF1, or RARA gene is associated with some cancers	[LINK locuslink, 25498, LocusLink]	RNA binding;Chaperone activity;Ribonuclease activity	Regulation of DNA replication;NLS-bearing substrate-nucleus import;Ribosome biogenesis	Nucleolus;Spindle pole
1371633_at	-1.77885	Ctnnbl1: Protein with strong similarity to catenin beta like 1 (human CTNNBL1), which localizes to the nucleus and induces apoptosis	[LINK locuslink, 66642, LocusLink]		Regulation of apoptosis
1369870_at	3.84962	Admr: Adrenomedullin receptor, G protein-coupled receptor that mediates adrenomedullin (Adm)-induced cAMP production, induces aldosterone secretion by adrenal zona glomerulosa cells and vasodilation resulting in hypotension	[LINK locuslink, 29307, LocusLink]	Adrenomedullin receptor activity	Regulation of blood pressure;Adenylate cyclase activation;Anti-apoptosis	Integral to plasma membrane
1388487_at	-2.07285	Add1: Adducin 1 alpha, a subunit of the membrane-skeletal adducin complex, may promote assembly of spectrin-actin complexes and regulate ion transport; mutations in the corresponding gene are associated with hypertension	[LINK locuslink, 24170, LocusLink]	F-actin capping activity	Regulation of blood pressure;Signal transduction;Actin filament polymerization;Ion transport;Cellular morphogenesis;Protein complex assembly;Apoptotic program	Intercellular junction;Membrane fraction;Spectrin;Actin filament;Adherens junction
1368240_a_at	-2.37052	Prkcb1: Protein kinase C beta, conventional PKC expressed as beta I and beta II alternative forms, involved in insulin receptor (Insr) signaling, regulates cardiac myocyte hypertrophy; activity is enhanced in diabetes mellitus	[LINK locuslink, 25023, LocusLink]	Protein kinase C activity;Phospholipase activator activity	Regulation of bone resorption;Positive regulation of cell proliferation;Regulation of ossification;Protein amino acid phosphorylation;Prostaglandin biosynthesis;Inflammatory response;Cell growth;Phospholipid metabolism;Monovalent inorganic cation homeostasis;Regulation of cell size;Cytokine biosynthesis;Signal transduction;Cell differentiation;Glucose transport;Anti-apoptosis	Cytosol;Perinuclear space;Membrane fraction;Plasma membrane
1370585_a_at	-1.60474	Prkcb1: Protein kinase C beta, conventional PKC expressed as beta I and beta II alternative forms, involved in insulin receptor (Insr) signaling, regulates cardiac myocyte hypertrophy; activity is enhanced in diabetes mellitus	[LINK locuslink, 25023, LocusLink]	Protein kinase C activity;Phospholipase activator activity	Regulation of bone resorption;Positive regulation of cell proliferation;Regulation of ossification;Protein amino acid phosphorylation;Prostaglandin biosynthesis;Inflammatory response;Cell growth;Phospholipid metabolism;Monovalent inorganic cation homeostasis;Regulation of cell size;Cytokine biosynthesis;Signal transduction;Cell differentiation;Glucose transport;Anti-apoptosis	Cytosol;Perinuclear space;Membrane fraction;Plasma membrane
1371544_at	-1.87328	Erh: Enhancer of rudimentary (Drosophila) homolog, may function in pyrimidine metabolism and cell cycle control	[LINK locuslink, 13877, LocusLink]		Regulation of cell cycle;'de novo' pyrimidine base biosynthesis
1371684_at	-2.02851	Pelo: Pelota homolog (Drosophila), plays an important role during embryonic cell division, may maintain genomic stability	[LINK locuslink, 105083, LocusLink]		Regulation of cell cycle;Mitosis;Embryonic development (sensu Mammalia)
1373568_at	-3.32085	Bmi1: B lymphoma Mo-MLV insertion region 1, a member of Polycomb group of transcriptional repressors; downregulates expression of p19ARF which is required for Myc -induced apoptosis	[LINK locuslink, 12151, LocusLink]	Transcription factor activity;Transcriptional repressor activity	Regulation of cell cycle;Positive regulation of cell proliferation;Aging;Skeletal development;Anti-apoptosis;Chromatin silencing;Segment specification	Nuclear heterochromatin
1371672_at	-3.75862	Cbx7: Protein with strong similarity to chromobox 7 (mouse D15Ertd417e), which sustains cell proliferation and cell life span by repressing expression of CDK inhibitors p16Ink4a (Cdkn2a) and p19Arf (Cdkn2a_Arf), member of the 'chromo' domain-containing family	[LINK locuslink, 362962, LocusLink]	Protein binding;Chromatin binding;Transcriptional repressor activity	Regulation of cell cycle;Positive regulation of cell proliferation;Chromatin silencing	Nucleus
1373082_at	1.80198	Pkia: Protein kinase inhibitor alpha, a member of the cAMP-dependent protein kinase inhibitor (PKI) family, inhibits the catalytic subunit of protein kinase A (PKA), serves in hippocampal excitability; human PKIA may assist in nuclear export of HIV-I mRNA	[LINK locuslink, 114906, LocusLink]	cAMP-dependent protein kinase inhibitor activity	Regulation of cell cycle;Signal transduction;Learning and/or memory;Negative regulation of protein kinase activity;Synaptic transmission	Nucleus
1387398_at	3.89303	Pkia: Protein kinase inhibitor alpha, a member of the cAMP-dependent protein kinase inhibitor (PKI) family, inhibits the catalytic subunit of protein kinase A (PKA), serves in hippocampal excitability; human PKIA may assist in nuclear export of HIV-I mRNA	[LINK locuslink, 114906, LocusLink]	cAMP-dependent protein kinase inhibitor activity	Regulation of cell cycle;Signal transduction;Learning and/or memory;Negative regulation of protein kinase activity;Synaptic transmission	Nucleus
1374725_at	2.55882	Mov10: Moloney leukemia virus 10, putative GTP binding protein, expression is regulated both developmentally and during the cell cycle; gene is located at the site of viral integration	[LINK locuslink, 17454, LocusLink]	GTP binding	Regulation of cell proliferation;Signal transduction;Embryonic development (sensu Mammalia)
1372726_at	1.80825	Hist4: Protein with very strong similarity to histone 4 H4human HIST4H4, which is a nucleosome component along with histones H2A, H2B, and H3 for which the acetylation state affects its functions, contains a core histone H2A, H2B,H3 or H4 domain	[LINK locuslink, 64627, LocusLink]	DNA supercoiling activity;Structural molecule activity;Double-stranded DNA binding	Regulation of gene expression, epigenetic;Regulation of cell proliferation;Regulation of transcription;Transcription, DNA-dependent;Embryonic development;Response to pest/pathogen/parasite;Chromosome condensation;Nucleosome assembly	Nucleus;Nucleosome
1377656_at	-2.69841	2600016B03Rik: Protein with high similarity to C. elegans C16A3.6, which is involved in reproduction, embryogenesis, and positive growth regulation, member of the Mak16 protein family	[LINK locuslink, 67920, LocusLink]		Regulation of growth;Embryonic development;Reproduction
1374094_at	-1.94444	4930520C08Rik: Protein with high similarity to C. elegans Y53C12A.4, which is involved in regulation of movement, member of the Mo25 protein family	[LINK locuslink, 69008, LocusLink]		Regulation of growth;Locomotory behavior
1370249_at	3.99393	Bzrp: Peripheral-type benzodiazepine receptor, binds benzodiazepines and isoquinolines, mediates glucose-induced insulin release, involved in cholesterol and chloride transport; abnormal expression of human BZRP occurs in numerous cancers and CNS diseases	[LINK locuslink, 24230, LocusLink]	Cholesterol transporter activity;Benzodiazepine receptor activity	Regulation of locomotion;Chloride transport;Anti-inflammatory response;Response to stress;Sterol transport;Steroid biosynthesis;Muscle contraction	Integral to membrane;Mitochondrial outer membrane
1387856_at	-2.00997	Cnn3: Acidic calponin, an actin-binding protein that may be involved in neurite outgrowth and synaptic plasticity, regulation of smooth muscle contraction, and organization of the actin cytoskeleton	[LINK locuslink, 54321, LocusLink]	Actin binding	Regulation of smooth muscle contraction;Cellular morphogenesis;Brain development;Neuronal remodeling;Actin cytoskeleton organization and biogenesis;Neuron differentiation	Actin filament
1388420_at	-1.70404	Top2b: DNA topoisomerase II beta, member of a family of proteins that modulate DNA topology by binding DNA and introducing transient double-stranded breaks, required for neural development	[LINK locuslink, 21974, LocusLink]	DNA topoisomerase activity;DNA binding	Regulation of synaptic growth at neuromuscular junction;Axonogenesis;DNA replication;Peripheral nervous system development	Nucleus
1375347_at	-1.97009	Falz: Member of the PHD-finger containing family, which may act in chromatin-mediated transcription regulation, contains a bromodomain, which specifically binds acetylated lysine, has strong similarity to a region of human FALZ, which represses transcription	[LINK locuslink, 207165, LocusLink]	Transcription regulator activity	Regulation of transcription	Nucleus
1376182_at	-1.88889	Falz: Member of the PHD-finger containing family, which may act in chromatin-mediated transcription regulation, contains a bromodomain, which specifically binds acetylated lysine, has strong similarity to a region of human FALZ, which represses transcription	[LINK locuslink, 207165, LocusLink]	Transcription regulator activity	Regulation of transcription	Nucleus
1373966_at	-2.29323	Rai1: Retinoic acid induced 1, a candidate proteoglycan core protein which contains a potential glycosaminoglycan attachment site, specifically expressed in neurons of the brain and may play a neuron-specific role	[LINK locuslink, 19377, LocusLink]	Transcription regulator activity	Regulation of transcription from Pol II promoter	Nucleus
1390390_at	-1.6233	Tcf20: Transcription factor 20 (stromelysin-1 platelet-derived growth factor-responsive element binding protein), a transcriptional activator, exists as two alternative forms, stimulates stromelysin gene transcription in response to mitogens	[LINK locuslink, 21411, LocusLink]	Transcription coactivator activity;Transcription factor activity	Regulation of transcription from Pol II promoter	Nucleus
1373706_at	-2.06731	Smarcal1: HepA-related protein, member of SNF2 protein family, has single-stranded DNA-dependent ATPase activity, involved in transcriptional regulation, DNA repair, and chromosome integrity; mutation in human SMARCAL1 gene causes Schmike immuno-osseous dysplasia	[LINK locuslink, 54380, LocusLink]	ATPase activity;DNA helicase activity;DNA binding	Regulation of transcription from Pol II promoter;DNA replication and chromosome cycle	Nucleus
1387028_a_at	4.18721	Id1: Inhibitor of DNA binding 1, member of the Id helix-loop-helix family of proteins that inhibits helix-loop-helix transcription factors via a dominant-negative mechanism; dysregulated expression of human ID1 is associated with several neoplasms	[LINK locuslink, 25261, LocusLink]	Transcription factor activity;Transcription corepressor activity	Regulation of transcription from Pol II promoter;Intercellular junction assembly
1372986_at	2.0198	Jundp2: Jun dimerization protein 2, represses AP-1-mediated activation in non-stimulated cells through heterodimerization with c-Jun (Jun), functions as a coactivator	[LINK locuslink, 116674, LocusLink]	Transcription coactivator activity;Transcription corepressor activity	Regulation of transcription from Pol II promoter;Negative regulation of transcription
1387087_at	2.8	Cebpb: CEBP beta, member of the bZIP-domain CCAAT-enhancer binding transcription factor family, involved in organogenesis and regulation of cell proliferation; upregulation of human CEBPB correlates with invasiveness of colorectal cancer	[LINK locuslink, 24253, LocusLink]	Transcription coactivator activity;Transcriptional activator activity;Transcription corepressor activity	Regulation of transcription from Pol II promoter;Positive regulation of cell proliferation;Energy pathways;Organogenesis;Negative regulation of cell proliferation;Long-term memory	Nucleus
1371931_at	-3.25499	Gtf2i: Protein with very strong similarity to general transcription factor II I (mouse Gtf2i), which binds DNA and acts in the ER stress response and is a putative transcription factor, member of the GTF2I-like repeat containing family	[LINK locuslink, 353256, LocusLink]	Transcription factor activity	Regulation of transcription from Pol II promoter;Response to stress	Nucleus;Cytoplasm
1373579_at	1.60949	Rara: Retinoic acid receptor alpha, a transcription factor involved in spermatogenesis; increased stimulation of human RARA may be therapeutic for head and neck, breast, and lung cancer	[LINK locuslink, 24705, LocusLink]	Retinoic acid receptor activity	Regulation of transcription from Pol II promoter;Spermatogenesis;Signal transduction;Meiosis	Nucleus;Cytoplasm
1388129_at	-2.14672	Ssrp1: Structure-specific recognition protein 1, a putative DNA-binding member of the HMG box family, may act as a transcription co-activator, may play a role in kidney development or carcinogenesis	[LINK locuslink, 81785, LocusLink]	Transcription coactivator activity;DNA binding	Regulation of transcription, DNA-dependent	Nucleus
1398268_at	-1.6978	Nfyc: Nuclear transcription factor-Y gamma, subunit C of the heterotrimeric NF-Y CCAAT-binding transcription factor complex which includes the components, Nfya and Nfyb	[LINK locuslink, 25337, LocusLink]	Protein binding;Transcription factor activity;Transcriptional activator activity	Regulation of transcription, DNA-dependent
1389521_at	1.5531	Ivns1abp: Protein with very strong similarity to NS1-binding protein (human IVNS1ABP), which binds the influenza A virus NS1 protein and may act in mRNA splicing, contains six Kelch motifs and a BTB (BR-C, ttk and babor) or POZ (Pox virus and zinc finger) domain	[LINK locuslink, 117198, LocusLink]	Protein binding;DNA binding	Regulation of transcription, DNA-dependent;Cell organization and biogenesis;Development;Cell communication	Spliceosome complex;Transcription factor complex;Actin cytoskeleton
1374601_at	1.87464	Ifngr2: Interferon gamma receptor 2, signal transducing chain of the interferon gamma receptor complex, activates JAK-STAT cascade and facilitates Th1 cell differentiation; deficiency of human IFNGR2 results in bacille Calmeete-Guerin and mycobacterial infection	[LINK locuslink, 15980, LocusLink]	Interferon-gamma receptor activity	Regulation of transcription, DNA-dependent;JAK-STAT cascade;Cytokine and chemokine mediated signaling pathway;Type I hypersensitivity;Response to bacteria
1372863_at	-2.09589	PAM_2: Protein associated with Myc, a putative transcriptional regulator that binds the Myc oncoprotein (human Myc) and may regulate Myc activated transcription, binds and inhibits adenylyl cyclase types I (ADCY1) and V (ADCY5)	[LINK locuslink, 23077, LocusLink]	Enzyme inhibitor activity;Adenylate cyclase binding	Regulation of transcription, DNA-dependent;Negative regulation of adenylate cyclase activity	Nucleus;Cytosol
1368321_at	3.37136	Egr1: Early growth response 1, a zinc finger transcription factor, expression is induced by a wide variety of proliferative and differentiative stimuli, may act in learning and memory; human EGR1 may act in lipoprotein metabolism in myocardial infarction	[LINK locuslink, 24330, LocusLink]	Protein binding;Transcription factor activity	Regulation of transcription, DNA-dependent;Response to cocaine;Insulin receptor signaling pathway;Response to stress;Long-term memory;Entrainment of circadian clock;Ovulation (sensu Mammalia);Cell differentiation	Nucleus
1367941_at	-2.04274	Tfam: Transcription factor A mitochondrial, a DNA-bending transcription factor that regulates mitochondrial gene expression, involved in mitochondrial DNA replication; deficiency of human TFAM is associated with mitochondrial myopathy and liver disease	[LINK locuslink, 83474, LocusLink]	DNA replication origin binding;Transcription factor activity;Transcriptional activator activity	Regulation of transcription, DNA-dependent;Transcription initiation;Mitochondrial DNA replication;Mitochondrion organization and biogenesis;Transcription from mitochondrial promoter	Nucleus;Mitochondrial matrix
1376578_at	-1.84807	9230102N17Rik: Protein with high similarity to euchromatic histone methyltransferase 1 (human Eu-HMTase1), which is a histone-methyltransferase that represses transcription, member of the SET domain containing family, contains six ankyrin repeats and a Pre-SET motif	[LINK locuslink, 77683, LocusLink]	Methyltransferase activity;Protein binding	Regulation of transcription;Histone methylation	Intracellular
1368094_at	-1.48214	Sbp2: Selenocysteine insertion sequence binding protein 2, an RNA binding protein that binds specifically to the SECIS element in the 3' region of selenoprotein mRNAs and is required for selenocysteine insertion	[LINK locuslink, 79049, LocusLink]	mRNA 3'-UTR binding;rRNA binding	Regulation of translational elongation;Selenocysteine incorporation	Ribosome
1386868_at	-1.75877	Rps10: Ribosomal protein S10, a component of the small 40S ribosomal subunit that is likely to play a role in translation initiation; human RPS10 may play a role in colorectal carcinogenesis	[LINK locuslink, 81773, LocusLink]	RNA binding;Structural constituent of ribosome	Regulation of translational initiation	Eukaryotic translation initiation factor 3 complex;Cytosolic small ribosomal subunit (sensu Eukarya)
1388776_at	-1.48718	Scotin: Scotin, a proapoptotic protein that localizes to both the endoplasmic reticulum and nuclear membrane, induced by p53 (Trp53) in response to cellular stress, plays a role in p53 (Trp53)-dependent apoptosis	[LINK locuslink, 66940, LocusLink]		Response to UV;DNA damage response, signal transduction by p53 class mediator;DNA damage response, signal transduction resulting in induction of apoptosis	Integral to membrane;Endoplasmic reticulum;Nuclear membrane
1369006_at	2.2032	Hk2: Hexokinase 2, catalyses the ATP-dependent phosphorylation of glucose to glucose-6-phosphate; diabetic rats have decreased hexokinase II expression which is restored upon treatment with insulin; increased activity is detected in transformed liver cells	[LINK locuslink, 25059, LocusLink]	Hexokinase activity	Response to cold;Lactation;Response to hypoxia;Glucose metabolism	Cytoplasm
1369089_at	1.93896	Prkcc: Gamma isoform of protein kinase C (type I), increased expression is associated with a model of epilepsy; increased expression of human PRKCG is associated with various cancers; increased proteolysis of human PRKCG may be associated with Alzheimer disease	[LINK locuslink, 24681, LocusLink]	Calcium-dependent protein kinase C activity	Response to ethanol;Protein targeting;Protein amino acid phosphorylation;Serotonin receptor signaling pathway;Neuronal remodeling;Memory;Synaptic transmission	Extrinsic to plasma membrane;Axon;Cytoplasm;Perinuclear space;Membrane fraction
1368965_at	3.05556	Mct3: Monocarboxylate transporter 3, member of a family of proton-linked monocarboxylate transporters, may play a role in lactic acid efflux from skeletal muscle	[LINK locuslink, 80878, LocusLink]	Lactate transporter activity	Response to hypoxia;Lactate transport	Integral to membrane;Sarcolemma
1367612_at	4.30556	Mgst1: Microsomal glutathione S-transferase 1, conjugates glutathione with electrophilic substrates and reduces lipid hydroperoxides, may be involved in the xenobiotic response and drug metabolism; human MGST1 is downregulated in bronchogenic carcinoma	[LINK locuslink, 171341, LocusLink]	Glutathione peroxidase activity;Glutathione transferase activity	Response to lipid hydroperoxide;Response to xenobiotic stimulus;Drug metabolism	Nucleus;Cytoplasm;Microsome
1371237_a_at	2.27523	Mt1a: Metallothionein 1, a member of a family of cysteine-rich heavy metal-binding proteins that functions in metal ion homeostasis, controls hepatic zinc levels, and protects against heavy-metal toxicity	[LINK locuslink, 24567, LocusLink]	Zinc ion binding	Response to metal ion;Zinc ion homeostasis	Nucleus;Extracellular space;Mitochondrial intermembrane space
1367745_at	-2.21951	Dgkz: Diacylglycerol kinase zeta, member of a family of kinases that convert the signaling molecule diacylglycerol to phosphatidic acid and may thereby attenuate protein kinase C signaling, localized to the nucleus	[LINK locuslink, 81821, LocusLink]	Diacylglycerol kinase activity	Response to nutrients;Cell proliferation;Signal transduction;Phosphatidic acid biosynthesis	Nucleolus
1371916_at	3.28912	Sepr: Selenoprotein R, a zinc-containing protein which acts as a methionine sulfoxide reductase, may function in oxidative stress response	[LINK locuslink, 27361, LocusLink]	Zinc ion binding;Methionine-S-oxide reductase activity	Response to oxidative stress
1387729_at	5.36398	Ggtla1: Gamma-glutamyl leukotrienase (gamma-glutamyl transpeptidase-related enzyme), putative enzyme that converts leukotriene C4 to leukotriene D4 by catalyzing the transfer of the gamma-glutamyl moiety of glutathione, may protect lung from oxidative stress	[LINK locuslink, 29566, LocusLink]		Response to oxidative stress;Glutathione metabolism;Leukotriene metabolism
1388684_at	-2.02681	Fnbp4: Formin binding protein 4, contains WWP/WW domains that are involved in the binding of Pro-Arg-rich proteins; gene expression is indirectly regulated by p53 (Trp53)	[LINK locuslink, 55935, LocusLink]	SH3/SH2 adaptor protein activity;Protein binding	Response to radiation
1370887_at	1.88439	Tgfb1i1: Transforming growth factor beta 1 induced transcript 1, steroid receptor co-activator, binds Hsp27 and the dopamine transporter (Slc6a3); higher expression of human TGFB1I1 in hormone refractory prostate cancer is associated with poor survival	[LINK locuslink, 84574, LocusLink]	Protein binding	Response to stress	Focal adhesion
1367982_at	3.05216	Alas1: Delta-aminolevulinate synthase, non-specific, may play a role in heme biosynthesis for the cytochrome P450 system, inhibited by heme, decreased activity is detected in the liver of Gunn rats, which have hereditary hyperbilirubinemia	[LINK locuslink, 65155, LocusLink]	5-aminolevulinate synthase activity	Response to stress;Heme biosynthesis;Mitochondrion organization and biogenesis;Oxidative phosphorylation	Mitochondrial matrix
1370172_at	2.24088	Sod2: Superoxide dismutase 2, a mitochondrial enzyme that converts superoxide to hydrogen peroxide, plays a role in oxidative stress response; alterations of human SOD2 may contribute to Alzheimer disease, cancer, cardiomyopathy, and other diseases	[LINK locuslink, 24787, LocusLink]	Manganese superoxide dismutase activity	Response to toxin;Response to oxidative stress;Superoxide metabolism;Anti-apoptosis	Peroxisomal membrane;Mitochondrion
1371152_a_at	7.17105	Oas1: 2'-5' oligoadenylate synthetase (2-5A synthetase), polymerizes ATP into 2'-5' linked oligomers on activation by double-stranded RNA and inhibits translation, expression is induced by all interferons, mediates antiviral responses of interferon	[LINK locuslink, 192281, LocusLink]	Catalytic activity	Response to virus;Nucleobase, nucleoside, nucleotide and nucleic acid metabolism;Antimicrobial humoral response (sensu Vertebrata)
1371560_at	-1.89895	Irf3: Interferon regulatory factor 3, transcription factor, translocates to nucleus upon viral infection, may act with Irf7 to mediate virus-induced interferon-alpha and beta expression, required for viral-induction of Ifnb in cardiac myocytes	[LINK locuslink, 54131, LocusLink]	Transcription coactivator activity;Transcription factor activity	Response to virus;Positive regulation of cytokine biosynthesis;Transcription from Pol II promoter	Nucleus;Cytoplasm
1374804_at	-2.29639	BC003262: Protein with high similarity to C. elegans T19A6.2, which is involved in positive growth regulation, member of an uncharacterized GTPase family	[LINK locuslink, 230737, LocusLink]	GTP binding	Ribosomal large subunit-nucleus export;Regulation of growth	Nucleolus
1374135_at	-2.22222	Ipo4: Importin 4a, a cytoplasmic chaperone and nuclear import receptor for ribosomal protein S3a (Rps3a)	[LINK locuslink, 75751, LocusLink]	Protein binding;Ribosomal chaperone activity	Ribosomal protein-nucleus import
1371350_at	1.77042	Mat2a: Methionine adenosyltransferase II alpha, putative catalytic alpha subunit of the MAT II holoenzyme that catalyzes the conversion of methionine and ATP to S-adenosylmethionine; human MAT2A is upregulated in hepatocellular carcinoma	[LINK locuslink, 171347, LocusLink]	Methionine adenosyltransferase activity	S-adenosylmethionine biosynthesis
1387044_at	1.86686	Gpha2: Protein with strong similarity to glycoprotein hormone alpha 2 (human GPHA2), which is a putative peptide hormone that forms dimers with glycoprotein beta 5 (human GPB5), binds G protein-coupled receptors, and is involved in cAMP-mediated signaling	[LINK locuslink, 171158, LocusLink]	Protein binding;G-protein-coupled receptor binding	Second-messenger-mediated signaling
1375441_at	-2.43443	Sars1: Protein containing a tRNA synthetase class II core domain (G, H, P, S and T), which are the catalytic domains, has very strong similarity to a region of seryl-tRNA synthetase (human SARS), which is a class II aminoacyl tRNA synthetase	[LINK locuslink, 266975, LocusLink]	RNA binding;Serine-tRNA ligase activity;ATP binding	Seryl-tRNA aminoacylation	Cytoplasm
1374375_at	5.60166	2610034M16Rik: Protein containing two pleckstrin homology (PH) domains, which mediate protein-protein and protein-lipid interactions, and a PDZ, DHR, or GLGF domain, which are found in signaling proteins	[LINK locuslink, 69239, LocusLink]	Signal transducer activity	Signal transduction
1388392_at	1.87976	1300011C24Rik: Protein with very strong similarity to tax interaction protein 1 (human TIP-1), which forms a complex with rhotekin (human RTKN) and activated RhoA human (human ARHA) to activate the serum response element, contains a PDZ, DHR, or GLGF domain	[LINK locuslink, 76281, LocusLink]	Protein binding;Signal transducer activity	Signal transduction	Cytoplasm
1388455_at	3.71429	Gng10: Guanine nucleotide binding protein gamma subunit 10, putative component of heterotrimeric G protein complexes that transduce signals from G protein-coupled receptors to intracellular effectors	[LINK locuslink, 14700, LocusLink]	Heterotrimeric G-protein GTPase activity	Signal transduction	Heterotrimeric G-protein complex
1376030_at	-2.45953	Centb1: Protein with strong similarity to centaurin beta 1 (human CENTB1), which is an GTPase activating protein for human ARF6, contains two ankyrin repeats, a pleckstrin homology (PH) domain and a putative arf GTPase activation (GAP) domain	[LINK locuslink, 216859, LocusLink]	ARF GTPase activator activity;DNA binding	Signal transduction;Cytoskeleton organization and biogenesis	Extrinsic to plasma membrane;Nucleus
1375631_at	2.93069	Plekhb2: Evectin-2, a putative vesicle transport protein, contains a pleckstrin homology domain and may respond to phospholipid-mediated signaling	[LINK locuslink, 226971, LocusLink]		Signal transduction;Vesicle-mediated transport	Integral to membrane
1369497_at	3.84746	Slc11a1: Solute carrier family 11 member 1, a member of the urokinase plasminogen activator receptor-CD59-Ly-6-snake toxin family and a GPI-anchored membrane protein that may function in bone homeostasis, growth or remodeling	[LINK locuslink, 24906, LocusLink]		Skeletal development	Extrinsic to plasma membrane
1371402_at	1.56267	Atp6b2: Vacuolar-type H(+)-ATPase (beta isoform 2), 56 kDa subunit of the ATPase catalytic domain, which may assist in transepithelial H+ transport in the kidney, may effect vacuolar acidification, and may have a role in polarization of osteoclasts	[LINK locuslink, 117596, LocusLink]	Hydrogen ion transporter activity	Skeletal development	Hydrogen-translocating V-type ATPase complex;Membrane fraction;Plasma membrane
1367584_at	2.19853	Anxa2: Calpactin I heavy chain, involved in plasmin generation and enhances osteoclastogenesis and bone resorption; human ANXA2 is a marker for various cancers (prostate, brain, breast, lung, pancreas, colorectal) and for heart failure	[LINK locuslink, 56611, LocusLink]	Insulin receptor binding;Insulin-like growth factor receptor binding;Vitamin D binding	Skeletal development;Cell proliferation;Axonogenesis;Neuron differentiation	Soluble fraction;Early endosome;Lysosome
1368717_at	-2.4375	Faah: Fatty acid amide hydrolase, an integral membrane serine hydrolase that degrades neuromodulatory fatty acid amides; human FAAH may play a role breast cancer and sleep disorders and mutation of human FAAH is associated with drug abuse	[LINK locuslink, 29347, LocusLink]	Hydrolase activity, acting on ester bonds;Fatty acid amide hydrolase activity;Amidase activity	Sleep;Fatty acid catabolism;Long-chain fatty acid transport;Synaptic transmission	Cytosol;Integral to plasma membrane;Endoplasmic reticulum;Mitochondrion;Perinuclear space;Membrane fraction
1387001_at	2.57108	Ralb: v-ral simian leukemia viral oncogene homolog B, member of the ras family of GTP binding proteins; human RALB expression is decreased in brains from Alzheimer's disease patients	[LINK locuslink, 116546, LocusLink]	Small monomeric GTPase activity;GTP binding	Small GTPase mediated signal transduction
1372266_at	-1.78302	Rev3l: REV3-like (DNA polymerase zeta catalytic subunit), catalyzes mutagenic translesion synthesis of damaged DNA, also plays role in somatic hypermutation of antibody genes and is essential for normal embryogenesis	[LINK locuslink, 19714, LocusLink]	DNA binding;Zeta DNA polymerase activity	Somatic hypermutation of antibody genes;DNA repair;Embryonic development (sensu Mammalia);DNA-dependent DNA replication
1389370_at	-2.09615	Phf1: PHD finger protein 1 (T-complex testis-expressed 3), a male germ cell polycomblike protein, contains two C4HC3 type PHD fingers, may play a role in transcription during spermatogenesis	[LINK locuslink, 21652, LocusLink]	Transcription factor activity	Spermatogenesis
1390003_at	2.2954	Zfp57: Zinc finger protein 57, a DNA-binding protein that contains C2H2 type zinc finger motifs, expression is downregulated during early mammary cell differentiation	[LINK locuslink, 22715, LocusLink]	DNA binding	Spermatogenesis	Nucleus
1375814_at	1.65385	Unc84a: Unc-84 homolog A (C. elegans), binds and colocalizes with Translin-associated factor X (Tsnax) in perinuclear space, highly enriched in testis germ cells, may function in spermatogenesis	[LINK locuslink, 77053, LocusLink]	Structural molecule activity;Protein binding	Spermatogenesis;Cell cycle	Perinuclear space
1398799_at	-1.71689	Eif4e: Eukaryotic translation initiation factor 4E, a subunit of eIF4F involved in translation initiation, has antiapoptotic function, involved in ras-induced transformation; upregulation of human EIF4E occurs in many types of cancer	[LINK locuslink, 117045, LocusLink]	Protein binding;Translation initiation factor activity	Spermatogenesis;Organogenesis;Regulation of translational initiation;Anti-apoptosis	Eukaryotic translation initiation factor 4F complex
1373955_at	-1.59091	Kpnb3: Karyopherin beta 3, may play a role in male germ cell development	[LINK locuslink, 70572, LocusLink]	Nuclear localization sequence binding;RAN protein binding;Enzyme inhibitor activity	Spermatogenesis;Protein-nucleus import	Cytoplasm;Nuclear pore
1371863_at	2.24242	DNAH9: Dynein axonemal heavy polypeptide 9, a putative member of a family of dynein ATPases that function as microtubule motor proteins to drive the movement of cilia and flagella, localized to the axoneme, expressed in ciliated airway epithelium and sperm	[LINK locuslink, 1770, LocusLink]	Microtubule motor activity	Spermatogenesis;Sperm motility;Ciliary/flagellar motility	Axonemal dynein complex
1389980_at	-2.8281	D530030D03Rik: Member of the cornichon protein family, has moderate similarity to S. cerevisiae Erv14p, which is a protein of ER-derived vesicles that is required for efficient degradation of soluble ER quality control substrates	[LINK locuslink, 78578, LocusLink]		Sporulation;Secretory pathway;Protein catabolism;Cytoskeleton organization and biogenesis	Cell
1398892_at	1.89055	re1: Neimann-Pick disease type C2 (epididymal secretory protein 1), a lysosomal protein that may be involved in cholesterol transport; mutations of human the NPC2 gene cause Niemann-Pick type C2 disease	[LINK locuslink, 286898, LocusLink]	Cholesterol transporter activity	Sterol metabolism	Lysosome
1389230_at	1.94937	Arrdc3: Protein containing an N-terminal arrestin (or S-antigen) domain and a C-terminal arrestin (or S-antigen) domain, has moderate similarity to human TXNIP, which is a negative regulator of thioredoxin that is induced by the stress response	[LINK locuslink, 105171, LocusLink]	Protein binding	Thioredoxin pathway;Signal transduction;Redox signal response
1372793_at	-2.73043	Ssbp1: Single-stranded DNA-binding protein 1, may play a role in mitochondrial transcription; human SSBP1 may act in hepatic mitochondrial DNA depletion associated with giant cell hepatitis	[LINK locuslink, 54304, LocusLink]	Single-stranded DNA binding	Transcription
1371384_at	-1.67647	Btf3: Basic transcription factor 3, a predicted general transcription factor that complexes with RNA polymerase II, required for postimplantation embryonic development; human BTF3 is overexpressed in the MIN subtype of colorectal cancer cell lines	[LINK locuslink, 218490, LocusLink]	Transcription factor activity;General RNA polymerase II transcription factor activity	Transcription from Pol II promoter;Positive regulation of embryonic development;Embryonic development (sensu Mammalia)	Cytoplasm;Nucleoplasm
1370309_a_at	-3.06122	Hnrpab: Heterogeneous nuclear ribonucleoprotein A/B, a member of a family of proteins that bind to pre-mRNA and regulate splicing, transcriptional repressor for aldolase B, regulates transcription via the Ha-ras (Hras) response element (HRE)	[LINK locuslink, 83498, LocusLink]	Transcriptional repressor activity	Transcription initiation from Pol II promoter	Nucleus
1373242_at	1.72857	Tbpl1: TBP-like protein, a transcription factor that interacts with general transcription factors TFIIA and TFIIB, involved in chromatin organization and acrosome formation in spermatid development, may regulate the expression of spermiogenesis-related genes	[LINK locuslink, 237336, LocusLink]	Transcription factor activity;Glucose transporter activity;RNA polymerase II transcription factor activity	Transcription initiation from Pol II promoter;Regulation of transcription from Pol II promoter;Glucose transport;Acrosome formation;Establishment and/or maintenance of chromatin architecture	Nucleus;Cytoplasm;Integral to plasma membrane
1370231_at	-2.83495	Gtf3c1: General transcription factor III C 1, alpha subunit of transcription factor TFIIIC, required for RNA polymerase III transcription of 5S RNA, tRNA, and VAI RNA genes	[LINK locuslink, 171063, LocusLink]	RNA polymerase III transcription factor activity	Transcription initiation from Pol III promoter	Transcription factor TFIIIC complex
1372451_at	1.76471	Usp49: Protein with very strong similarity to TRF proximal protein (human USP49), which associates with RNA polymerase II-SRB complex and may positively regulate transcription	[LINK locuslink, 56771, LocusLink]	Protein binding;RNA polymerase II transcription factor activity	Transcription, DNA-dependent
1389372_at	-1.81295	C9orf55: Member of the DENN (AEX-3) domain and PPR repeat containing families, contains a dDENN domain, has moderate similarity to c-Myc promoter binding protein 1 (human IRLB), which is a transcription factor that regulates cell growth and acts in cell death	[LINK locuslink, 55667, LocusLink]	Transcriptional repressor activity;Small GTPase regulatory/interacting protein activity;Transcription factor activity;Protein binding	Transcription, DNA-dependent;Cell growth;Cell death;Neurogenesis
1372181_at	-1.84163	Rpa1: Protein with strong similarity to human RPA1, which is a DNA replication factor A subunit with roles in DNA replication, recombination, and repair, contains an OB-fold nucleic acid binding domain and a replication factor-A protein 1 N-terminal domain	[LINK locuslink, 68275, LocusLink]	Transcriptional repressor activity;Metal ion binding;Protein binding;Single-stranded DNA binding	Transcription, DNA-dependent;Nucleotide-excision repair;DNA ligation	DNA replication factor A complex;Nucleoplasm
1372068_at	-2.15315	2210402G22Rik: Adenovirus 5 E1A binding protein, a putative transcription factor that binds mBop presumably to participate in myogenic regulation	[LINK locuslink, 66505, LocusLink]	Receptor binding;Transcription cofactor activity	Transcription, DNA-dependent;Regulation of myogenesis	Nucleus;Cytoplasm
1371797_at	-2.22985	Cad: Carbamoyl-phosphate synthetase 2 aspartate transcarbamylase and dihydroorotase, a protein with aspartate carbamoyltransferase, glutamine-hydrolyzing carbamoyl-phosphate synthase, and dihydroorotase activities, acts in FGF and TGFbeta receptor signaling	[LINK locuslink, 69719, LocusLink]	Dihydroorotase activity;Aspartate carbamoyltransferase activity;Drug binding;Carbamoyl-phosphate synthase (glutamine-hydrolyzing) activity	Transforming growth factor beta receptor signaling pathway;Fibroblast growth factor receptor signaling pathway;Response to drug
1388449_at	-1.68778	Eef1b2: Protein with high similarity to S. pombe Tef5p, which is translation elongation factor 1-beta, contains an elongation factor 1 (EF-1) guanine nucleotide exchange domain	[LINK locuslink, 55949, LocusLink]	Guanyl-nucleotide exchange factor activity;Translation elongation factor activity	Translational elongation	Eukaryotic translation elongation factor 1 complex
1371642_at	-2.18826	Eif4a2: Eukaryotic translation initiation factor 4A 2, a member of the DEAD-box family, a subunit of the eIF4F complex that is involved in translation initiation	[LINK locuslink, 13682, LocusLink]	Translation initiation factor activity	Translational initiation	Eukaryotic translation initiation factor 4F complex
1372764_at	-1.76546	Denr: Protein containing a translation initiation factor SUI1 domain, has very strong similarity to uncharacterized density-regulated protein (human DENR)	[LINK locuslink, 68184, LocusLink]	Translation initiation factor activity	Translational initiation
1371615_at	5.75758	Dgat2: Member of the diacylglycerol acyltransferase family, which catalyze triacylglycerol biosynthesis, has high similarity to a region of diacylglycerol acyltransferase 2-like (human DGAT2L1), which catalyzes diacylglycerol binding to fatty acyl-CoAs	[LINK locuslink, 252900, LocusLink]	Diacylglycerol O-acyltransferase activity	Triacylglycerol biosynthesis	Integral to membrane
1373877_at	2.45977	Picalm: Phosphatidylinositol binding clathrin assembly protein, plays a role in coated pit internalization; rearrangements in human PICALM gene are associated with acute lymphoblastic and acute myeloid leukemias	[LINK locuslink, 89816, LocusLink]	Phosphatidylinositol-4,5-bisphosphate binding	Vesicle organization and biogenesis;Protein complex assembly;Vesicle budding	Coated vesicle
1372709_at	-1.71533	Bcap29: B-cell antigen receptor-associated protein 29, associates preferentially with IgD and weakly with IgM, may form a link between the antigen receptor and the cytoskeleton	[LINK locuslink, 12033, LocusLink]		Vesicle-mediated transport	Integral to membrane
1388445_at	1.80965	Anxa11: Protein with strong similarity to annexin A11 (annexin XI, human ANXA11), which binds ALG-2 (human PDCD6) and is associated with autoimmune diseases, member of the annexin family, which exhibit calcium-dependent phospholipid binding	[LINK locuslink, 11744, LocusLink]	Calcium-dependent phospholipid binding;Protein binding;Calcium ion binding	Vesicle-mediated transport	Nucleus;Cytoplasm;Plasma membrane
1388432_at	-3.21702	Optn: Optineurin (TFIIIA-interacting protein), a protein that binds to the ribosomal RNA transcription factor TFIIIA	[LINK locuslink, 246294, LocusLink]	Transcription cofactor activity	Visual perception;Cell death;Transcription, DNA-dependent;Cytoskeleton organization and biogenesis
1369973_at	1.90955	Xdh: Xanthine dehydrogenase, converts xanthine to uric acid in purine catabolism, converted to hypoxanthine oxidase through a proteolytic process, activity increases in response to brain ischemia, human XDH deficiency results in hereditary xanthinuria	[LINK locuslink, 29289, LocusLink]	Zinc ion binding;Xanthine dehydrogenase activity;Xanthine oxidase activity	Xanthine oxidation;Response to drug;Oxygen and reactive oxygen species metabolism
1398572_at	-2.16917	Rnmt: Protein with high similarity to RNA guanine-N7 methyltransferase (human RNMT), which catalyzes the methylation of GpppN- at the guanine N7 position to form the m7GpppN mRNA cap structure, member of the mRNA capping enzyme large subunit family	[LINK locuslink, 67897, LocusLink]	RNA binding;mRNA (guanine-N7-)-methyltransferase activity	mRNA capping	Nucleus
1398356_at	-1.71512	Cpsf5: Protein with very strong similarity to cleavage and polyadenylation specific factor 5 (human CPSF5), which is likely to play a role in pre-mRNA 3' end processing, contains a mutT domain	[LINK locuslink, 68219, LocusLink]		mRNA processing	Nucleus
1399101_at	-1.9802	Rnpc2: RNA-binding region (RNP1, RRM) containing 2, a transcription coactivator that appears to be specific for estrogen receptors and activating protein-1; human RNPC2 is a target of autoantibodies from a patient with hepatocellular carcinoma	[LINK locuslink, 170791, LocusLink]	RNA binding;Transcription coactivator activity	mRNA processing	Nucleus;Cytoplasm
1387872_at	-2.1746	Hnrpa1: Heterogeneous nuclear ribonucleoprotein A1, an RNA-binding protein involved in mRNA-nucleus export; human HNRPA1 is exploited during HIV/HTLV infections and it's crossreactivity is associated with autoimmune disease causing spastic paraparesis	[LINK locuslink, 29578, LocusLink]	mRNA 3'-UTR binding	mRNA-nucleus export	Heterogeneous nuclear ribonucleoprotein complex;Cytoplasm;Nucleoplasm
1398861_at	-1.78453	Nxf1: Nuclear RNA export factor 1, has strong similarity to human NXF1, which is a mediator of mRNA nuclear export and is involved in retroviral RNA export to the cytoplasm	[LINK locuslink, 59087, LocusLink]	RNA binding	mRNA-nucleus export	Nuclear membrane
1373452_at	-1.52663	Rcl1: RNA cyclase homolog, an RNA 3'-terminal phosphate cyclase-like protein, may catalyze the conversion of the 3'-terminal phosphate in RNA to the 2',3'-cyclic phosphodiester, may function in pre-ribosomal RNA processing	[LINK locuslink, 59028, LocusLink]	RNA-3'-phosphate cyclase activity	rRNA processing	Nucleolus
1388528_at	-2.24528	Fbl: Fibrillarin, a nucleolar RNA-binding protein that is involved in ribosomal RNA processing and plays a role in early embryogenesis, recognized by autoantibodies in metal induced autoimmunity; human FBL is recognized by autoantibodies in scleroderma	[LINK locuslink, 14113, LocusLink]	RNA binding	rRNA processing;Humoral immune response;Embryonic development (sensu Mammalia)	Small nucleolar ribonucleoprotein complex;Dense fibrillar component
1374118_at	-1.61491	Lars: Protein with strong similarity to leucyl-tRNA synthetase (human LARS), which interacts with human EEF1G and may be an autoantigen in myositis and interstitial lung disease, member of class I isoleucyl, leucyl, valyl, and methionyl tRNA synthetase family	[LINK locuslink, 107045, LocusLink]	tRNA ligase activity;Protein binding;ATP binding	tRNA aminoacylation for protein translation
1376630_at	1.75786	A530046H20Rik: Protein with high similarity to threonyl-tRNA synthetase (human TARS), which is a class II aminoacyl tRNA synthetase, member of the TGS domain containing family, contains anticodon binding and tRNA synthetase class II core domains	[LINK locuslink, 272396, LocusLink]	tRNA ligase activity;ATP binding;Structural constituent of ribosome	tRNA aminoacylation for protein translation	Mitochondrial large ribosomal subunit
1374133_at	-2.51185	Trit1: Protein with strong similarity to human IPT, which is a tRNA isopentenylpyrophosphate transferase that catalyzes transfer of isopentenyladenosine to tRNA, member of the isopentenyltransferase (IPP) family, which modify cytoplasmic and mitochondrial tRNAs	[LINK locuslink, 66966, LocusLink]	tRNA isopentenyltransferase activity;ATP binding	tRNA modification;tRNA processing	Cytoplasm
1367724_a_at	2.03465	Atp6k: Vacuolar proton-ATPase subunit M9.2, putative hydrogen-translocating V-type ATPase expressed in many tissues	[LINK locuslink, 94170, LocusLink]	Hydrogen-exporting ATPase activity, phosphorylative mechanism
1367816_at	2.58555	GIIg15b: Protein with very strong similarity to mouse 2300002F06Rik, which is a transcription cofactor that binds and regulates serum response factor (Srf)-mediated transcription and plays a role cardiac growth and development, contains a homeobox domain	[LINK locuslink, 171160, LocusLink]
1368101_at	1.66129	Calm3: Calmodulin 3, calcium-binding protein and regulatory delta-subunit of phosphorylase kinase in skeletal muscle, upregulated in cells induced to proliferate, brain expression is increased by ethanol treatment and decreased by methamphetamine treatment	[LINK locuslink, 24244, LocusLink]	Calcium ion binding		Dendrite
1368332_at	2.32584	Gbp2: Guanylate binding protein 2 (interferon-inducible), a member of the family of gamma-interferon (Ifng)-inducible guanine nucleotide-binding proteins that are isoprenylated; human GBP2 may be an antiviral protein	[LINK locuslink, 171164, LocusLink]	GTP binding
1369294_at	3.97696	Bst1: Bone marrow stromal cell antigen 1, a putative member of the CD38 family of cyclic ADP ribose generating cyclases; human BST1 gene is upregulated in rheumatoid arthritis patient-derived bone marrow stromal cell lines	[LINK locuslink, 81506, LocusLink]	NAD+ nucleosidase activity
1370119_at	2.72205	Lst1: Member of the LST-1 protein family, has high similarity to uncharacterized leukocyte-specific transcript 1 (mouse Lst1), which is upregulated by interferon-gamma (Ifng)	[LINK locuslink, 64569, LocusLink]
1370613_s_at	3.67268	Ugt1a7: UDP-glucuronosyltransferase 1 A7, a splice variant of UGT1 and a UDP-glucuronosyltransferase, converts hydrophobic xenobiotic and endobiotic compounds to hydrophilic compounds; variations in human UGT1A7 gene may be associated with colorectal cancer	[LINK locuslink, 154516, LocusLink]	Glucuronosyltransferase activity
1370857_at	1.68421
1370928_at	2.03077	Litaf: Lipopolysaccharide-induced TNF factor, contains PY motifs that interact with the WW domains of the ubiquitin protein ligase Nedd4; gene mutation of human LITAF causes Charcot Marie Tooth disease type 1C	[LINK locuslink, 56722, LocusLink]	Protein binding		Cytoplasm
1371345_at	-4.60417
1371360_at	3.62613
1371443_at	-1.94986	A430005L14Rik: Protein of unknown function, has high similarity to uncharacterized human LOC339448	[LINK locuslink, 97159, LocusLink]
1371471_at	-1.78228	Gltscr2: Protein of unknown function, has strong similarity to uncharacterized glioma tumor suppressor candidate region gene 2 (human GLTSCR2)	[LINK locuslink, 68077, LocusLink]
1371487_at	1.67614	Sh3bgrl3: Member of the SH3-binding glutamic acid-rich protein family, has strong similarity to uncharacterized human SH3BGRL3	[LINK locuslink, 73723, LocusLink]	SH3-domain binding
1371537_at	1.97546
1371579_at	-1.74929
1371596_at	-1.85753	Rnps1: RNA-binding protein S1, a putative serine-rich RRM-type RNA- and DNA-binding protein	[LINK locuslink, 19826, LocusLink]	RNA binding;DNA binding		Nucleus
1371667_at	1.63393
1371668_at	1.96393
1371673_at	-1.68095	Tcfl1: Transcription factor-like 1, a DNA binding protein and putative transcription factor; human TCFL1 functions as a transformation suppressor in Kirsten sarcoma virus transformed cells	[LINK locuslink, 21427, LocusLink]	Transcription factor activity		Nucleus
1371682_at	1.48289	Map1lc3a: Microtubule-associated protein 1 light chain 3 alpha	[LINK locuslink, 362245, LocusLink]
1371744_at	-1.90164
1371770_at	-1.74046	H2-Ke2: Member of the KE2 gene product family, has very strong similarity to uncharacterized human HKE2	[LINK locuslink, 14976, LocusLink]
1371796_at	-1.7037	2310042M24Rik: Protein of unknown function, has strong similarity to uncharacterized human TMX2	[LINK locuslink, 66958, LocusLink]
1371818_at	-1.79377
1371823_at	-1.76271
1371854_at	-2.45174
1371965_at	-2.09302	2010311D03Rik: Protein of unknown function, has strong similarity to uncharacterized human CL25022	[LINK locuslink, 109129, LocusLink]
1371986_at	-1.77604
1371988_at	-1.92737
1372053_at	3.33333
1372056_at	1.54646	Cklfsf6: Protein containing a membrane-associating domain, which are often found in lipid-associating proteins, has strong similarity to uncharacterized chemokine-like factor super family 6 (human CKLFSF6)	[LINK locuslink, 67213, LocusLink]			Membrane
1372108_at	-2.62849
1372151_at	-2.7451	Tcerg1: TATA box binding protein (TBP)-associated factor RNA polymerase II S 150kD, a protein with very strong similarity to human TAF2S, which is required for TAT-mediated HIV-1 transcription activation and may play a role in Huntington's disease pathogenesis	[LINK locuslink, 56070, LocusLink]	RNA polymerase II transcription factor activity
1372167_at	-2.09091
1372169_at	2.09877	4121402D02Rik: Protein of unknown function	[LINK locuslink, 74026, LocusLink]
1372187_at	-1.54333
1372225_at	-1.75893
1372257_at	2.63226
1372336_at	-2.10309
1372337_at	1.87184
1372389_at	1.91291
1372403_at	1.8932
1372461_at	-2.0144
1372490_at	-1.84801
1372495_at	2.1686	2410004N05Rik: Member of the vacuolar sorting protein 9 (VPS9) domain containing family, has a region of strong similarity to human C16orf7, which is a putative b subunit of ATP synthase	[LINK locuslink, 72325, LocusLink]			Vacuole
1372497_at	-2.28172
1372510_at	2.06667
1372522_at	-2.26471	9430010O03Rik: Protein of unknown function	[LINK locuslink, 234023, LocusLink]
1372631_at	1.73038
1372644_at	-2.34877	1110038F14Rik: Protein of unknown function	[LINK locuslink, 117171, LocusLink]
1372728_at	2.37255
1372809_at	2.17726
1372869_at	-2.59726
1372921_at	-2.47619
1373035_at	2.68675
1373044_at	-1.61629	Ga17: Member of the PCI (proteasome, COP9-complex and eIF3) or PINT (Proteasome, Int-6, Nip-1 and TRIP-15) domain containing family, has very strong similarity to uncharacterized human GA17	[LINK locuslink, 98221, LocusLink]
1373079_at	-1.77931
1373088_at	2.34146
1373122_at	1.8979	9430093H08Rik: Protein of unknown function, has high similarity to uncharacterized human C14orf94	[LINK locuslink, 219072, LocusLink]
1373142_at	-2.10583	Ghitm: Member of the UPF0005 uncharacterized protein family, has strong similarity to uncharacterized human GHITM	[LINK locuslink, 66092, LocusLink]			Integral to membrane
1373199_at	1.76157
1373221_at	1.68966
1373263_at	-1.777	5730436H21Rik: Protein containing five WD domains (WD-40 repeats), which may mediate protein-protein interactions, has strong similarity to uncharacterized human FLJ10439	[LINK locuslink, 107071, LocusLink]
1373341_at	-2.40385	5430419M09Rik: Protein of unknown function, has moderate similarity to mouse uncharacterized A930008G19Rik	[LINK locuslink, 74504, LocusLink]
1373344_at	-4.3	DXS1283E: Member of the palatin family, which are storage proteins that may also catalyze the cleavage of fatty acids from membrane lipids, has moderate similarity to uncharacterized C. elegans D1054.1	[LINK locuslink, 8228, LocusLink]	Nutrient reservoir activity
1373407_at	-2.04861
1373434_at	-2.41146
1373445_at	-3.8794	Nol8: Protein containing an RNA recognition motif (RRM, RBD, or RNP), has high similarity to uncharacterized human NOL8	[LINK locuslink, 70930, LocusLink]	Nucleic acid binding
1373465_at	1.94167
1373519_at	-2.17431
1373534_at	-1.89209	5730406M06Rik: Protein of unknown function, has strong similarity to uncharacterized human C6orf111	[LINK locuslink, 66625, LocusLink]
1373536_at	2.85294
1373575_at	1.94103
1373586_at	1.44286
1373595_at	2.065
1373608_at	-6.69
1373656_at	4.02509
1373790_at	1.82815
1373843_at	-2.73457
1373858_at	-1.67805
1373894_at	1.83271
1373897_at	2.52778
1373903_at	-1.68421	BC025872: Protein of unknown function, has high similarity to uncharacterized human MGC21854	[LINK locuslink, 226594, LocusLink]
1373905_at	-1.80444	FLJ13848: Member of the acetyltransferase (GNAT) family, has strong similarity to uncharacterized mouse 4931433E08Rik	[LINK locuslink, 79829, LocusLink]	N-acetyltransferase activity
1373941_at	-4.15169	BC042768: Protein of unknown function	[LINK locuslink, 208146, LocusLink]
1373986_at	1.60556
1374003_at	-2.20202
1374036_at	-1.76546
1374052_at	1.64865	AI450540: Protein of unknown function, has strong similarity to uncharacterized human KIAA1600	[LINK locuslink, 226252, LocusLink]
1374059_at	-1.84971
1374063_at	-2.1342
1374064_at	-2.17857
1374128_at	1.75275
1374151_at	-1.59533	Tm6sf1: Protein of unknown function, has strong similarity to uncharacterized transmembrane 6 superfamily 1 (human TM6SF1)	[LINK locuslink, 107769, LocusLink]
1374210_at	-1.76555	2510027N19Rik: Protein of unknown function, has strong similarity to uncharacterized human NSE1	[LINK locuslink, 67711, LocusLink]
1374253_at	-1.79358	KIAA1468: Protein of unknown function, has high similarity to uncharacterized mouse 2310035C23Rik	[LINK locuslink, 57614, LocusLink]
1374254_a_at	2.04787	MGC18837: Protein of unknown function	[LINK locuslink, 235043, LocusLink]
1374415_at	-4.0583
1374457_at	1.86364
1374474_at	3.91854
1374530_at	1.90461
1374550_at	1.72549
1374554_at	-1.84553	HT014: Member of the DUF1000 domain of unknown function family, has very strong similarity to uncharacterized mouse 1110049F12Rik	[LINK locuslink, 57095, LocusLink]
1374576_at	-2.3384	2310022K01Rik: Protein of unknown function, has high similarity to uncharacterized human KIAA0841	[LINK locuslink, 71909, LocusLink]
1374579_at	-2.09763
1374605_at	-3.51613	2810446P07Rik: Protein of unknown function, has strong similarity to uncharacterized human MGC33214	[LINK locuslink, 72745, LocusLink]
1374612_at	-1.87324
1374648_at	-3.61765
1374660_at	-2.40602	FLJ20003: Protein of unknown function, has high similarity to uncharacterized mouse 1700027M21Rik	[LINK locuslink, 54780, LocusLink]
1374669_at	-2.50833	Wdr11: Protein containing six WD domains (WD-40 repeat), has strong similarity to uncharacterized WD repeat domain 11 (human WDR11), which is a putative transmembrane protein whose corresponding gene is translocated in glioblastoma cells	[LINK locuslink, 207425, LocusLink]
1374675_at	1.65714
1374682_at	2.51142
1374729_at	-1.64706
1374746_at	3.02122
1374800_at	-2.52985
1374821_at	-3.08421
1374857_at	-4.09774
1374919_at	-1.7086
1374941_at	-1.60434
1375047_at	-5.44
1375450_at	-1.82569	Sdccag1: Protein containing a DUF814 domain of unknown function, which are found in putative fibronectin or fibrinogen binding protein, has strong similarity to uncharacterized human SDCCAG1	[LINK locuslink, 66244, LocusLink]
1375452_at	-1.75978	Mgea6: Protein of unknown function, has high similarity to uncharacterized meningioma expressed antigen 6 (human MGEA6)	[LINK locuslink, 217615, LocusLink]
1375466_at	5.5
1375569_at	2.25532	D5Bwg0834e: Protein of unknown function, has strong similarity to uncharacterized human FLJ22471	[LINK locuslink, 215707, LocusLink]
1375672_at	2.05229
1375673_at	-1.63953
1375901_at	-2.82237
1376013_at	4.00794	1700029M07Rik: Protein of unknown function, has high similarity to uncharacterized human TTC9	[LINK locuslink, 69480, LocusLink]
1376058_at	2.36283	Mtsg1: Protein of unknown function	[LINK locuslink, 306487, LocusLink]
1376077_at	1.99002
1376197_at	-2.65941
1376325_at	-1.71818	A530090G11Rik: Protein with strong similarity to nuclear factor related to kappa B binding protein (human NFRKB), which is a transcription factor that binds the promoter of the interleukin-2 receptor alpha (human IL2RA) gene to play a role in T-cell activation	[LINK locuslink, 235134, LocusLink]	RNA polymerase II transcription factor activity;DNA binding
1376376_at	-4.21769
1376411_at	-3.20809
1376455_at	-2.14402
1376457_at	8.25
1376483_at	-2.90254
1376521_at	3.26531
1376591_a_at	-1.61919	1810059G22Rik: Protein of unknown function, has strong similarity to uncharacterized human LOC374395	[LINK locuslink, 67706, LocusLink]
1376669_at	2.23377
1376722_at	-1.73723	Nup205: Protein of unknown function, has strong similarity to uncharacterized nucleoporin 205 (human NUP205)	[LINK locuslink, 70699, LocusLink]
1376762_at	-1.99219
1376834_at	-1.78832	4930550C14Rik: Protein of unknown function, has high similarity to uncharacterized human MGC33948	[LINK locuslink, 75311, LocusLink]
1376842_at	2.10377
1376957_at	-2.3366
1376997_at	2.23136
1377002_at	1.62044
1377021_at	-2.24044
1377092_at	2.37795
1377103_at	2.92225
1377110_at	-2.592	Plxdc1: Member of the plexin repeat containing family, has strong similarity to human PLXDC1, which may be associated with tumor angiogenesis upon tumor endothelium upregulation and may also act in angiogenesis during wound healing and corpus luteum formation	[LINK locuslink, 72324, LocusLink]			Integral to membrane
1377130_at	-1.7551
1377198_at	1.67763
1377294_at	2.69082
1377351_at	2.66897	1700017I11Rik: Protein containing a sushi or short consensus repeat (SCR) domain, which are found in complement and adhesion proteins, has high similarity to uncharacterized human SUSD3	[LINK locuslink, 66329, LocusLink]
1377836_at	-2.91928
1379853_at	-2.7191
1380134_at	4.33
1384019_a_at	-1.85615
1384301_at	-2.9078
1386052_at	-2.69531
1386168_at	3.27347
1387340_at	1.70809	Rtn3: Member of the reticulon family, which are proteins that associate with the endoplasmic reticulum, has high similarity to a region of nogo-A (foocen) (rat Rtn4), which is an inhibitor of neurite outgrowth and fibroblast spreading	[LINK locuslink, 140945, LocusLink]			Integral to membrane;Endoplasmic reticulum
1387344_at	-3.63934
1387472_at	-2.63909	Cd3d: CD3 antigen delta polypeptide, putative delta subunit of the CD3 (T3) T-cell receptor complex	[LINK locuslink, 25710, LocusLink]	MHC class II protein binding
1387521_at	-2.33761	Pdcd4: Member of the MA3 domains containing family, has very strong similarity to uncharacterized programmed cell death 4 (mouse Pdcd4)	[LINK locuslink, 64031, LocusLink]
1387797_at	1.4442
1387819_at	2.48876	Ela1: Pancreatic elastase I, a putative serine protease that may mediate pancreatic edema and hemorrhage in severe acute pancreatitis; altered expression of human ELA1 is associated with pancreatic cancer, pancreatitis, and chronic renal failure	[LINK locuslink, 24331, LocusLink]	Pancreatic elastase I activity		Endoplasmic reticulum
1387858_at	1.75885	Ppp4r1: Protein containing nine HEAT repeat domains, which appear to function as protein-protein interaction surfaces, has a region of low similarity to a region of C. elegans PP2A-A, which may be an A-type regulatory subunit for serine/threonine phosphatase 2A	[LINK locuslink, 140943, LocusLink]	Protein serine/threonine phosphatase activity
1388136_at	-1.84517
1388158_at	-1.93958	Bat1a: Putative DEAD/H box ATP-dependent RNA helicase, localizes to hepatocyte nuclei and is upregulated in transformed cell lines	[LINK locuslink, 114612, LocusLink]	RNA binding;Translation initiation factor activity;ATP-dependent RNA helicase activity		Nucleus
1388180_at	-2.70777	LOC286917: Resiniferatoxin-binding protein 26, a putative transmembrane receptor that binds to the sensory neurotoxin resiniferatoxin	[LINK locuslink, 286917, LocusLink]	Transmembrane receptor activity
1388271_at	4.57009
1388297_at	-1.67822	2700038E08Rik: Member of the PAP or 25A associated domain containing family, contains an RNA recognition motif (RRM, RBD, or RNP), has high similarity to uncharacterized human FLJ22347	[LINK locuslink, 70044, LocusLink]
1388311_at	-1.86928	9130413I22Rik: Protein of unknown function, has strong similarity to uncharacterized human PGR1	[LINK locuslink, 67568, LocusLink]
1388390_at	-1.74766	Eif3s3: Member of the Mov34, MPN or PAD-1 family, has very strong similarity to uncharacterized mouse Eif3s3	[LINK locuslink, 299899, LocusLink]
1388395_at	3.27177	G0s2: Protein of unknown function, has high similarity to uncharacterized G0-G1 switch gene 2 (human G0S2), which has putative roles in immunosuppression and lymphocytic self versus non-self negative selection	[LINK locuslink, 14373, LocusLink]
1388408_at	1.8255
1388416_at	2.024
1388425_at	2.01316	D130038B21Rik: Protein of unknown function, has strong similarity to uncharacterized human NS5ATP13TP2	[LINK locuslink, 102644, LocusLink]
1388428_at	-2.235
1388440_at	2.34211	4632417K02: Protein with strong similarity to anterior pharynx defective 1B-like (human PSFL), which is a putative gamma-secretase complex subunit that binds presenilin 2 (human PSEN2) and induces production of beta-amyloid peptide, member of the Aph-1 protein family	[LINK locuslink, 208117, LocusLink]	Protein binding;Protease activator activity
1388448_at	-1.70755
1388478_at	-2.64574
1388546_at	-2.2827
1388674_at	2.02575
1388685_at	-1.89506
1388701_at	-2.8287
1388702_at	-2.26586
1388711_at	3.67117
1388737_at	-1.78728
1388789_at	-1.80153
1388806_at	-2.27981	TTC5: Protein containing two tetratrico peptide repeat (TPR) domains, which may mediate protein-protein interactions, has weak similarity to uncharacterized C. elegans Y37E3.1	[LINK locuslink, 91875, LocusLink]
1388981_at	1.76123
1389121_at	-2.86512
1389128_at	2.84746
1389204_at	-2.0413	FLJ20360: Protein of unknown function	[LINK locuslink, 54906, LocusLink]
1389292_at	3.01974
1389363_at	-1.9322	LOC298934: Member of the acireductone dioxygenase family, has strong similarity to uncharacterized mouse AL024210	[LINK locuslink, 298934, LocusLink]
1389396_at	1.88976
1389408_at	3.08892
1389426_at	2.1519	D5Bwg0834e: Protein of unknown function, has strong similarity to uncharacterized human FLJ22471	[LINK locuslink, 215707, LocusLink]
1389485_at	3.11582	Mdm1: Transformed mouse 3T3 cell double minute 1, nuclear protein; corresponding gene is amplified up to 30-fold in transformed cells and generates a variety of alternatively spliced messages	[LINK locuslink, 17245, LocusLink]			Nucleus
1389555_at	-2.1327
1389577_at	-2.3	CIRH1A: Autosomal recessive cirrhosis 1A (cirhin), possible structural protein of mitochondria containing nine WD domains (WD-40 repeats), gene is mutated in North American Indian childhood cirrhosis (CIRH1A or NAIC)	[LINK locuslink, 84916, LocusLink]	Structural molecule activity		Mitochondrion
1389582_at	-2.27714
1389612_at	-2.85135
1389782_at	-2.19883	2010107G23Rik: Protein of unknown function, has strong similarity to uncharacterized human C10orf35	[LINK locuslink, 69894, LocusLink]
1389789_at	2.01058
1389829_at	3.57851
1390028_at	-2.70833
1390095_at	3.8835
1390109_at	-2.37838
1390124_at	-2.71698
1390173_at	3.64423
1390195_at	-3.20245
1390226_at	-3.02347
1390298_at	2.96209
1390424_at	1.95824
1390454_at	-2.74737	Nipsnap1: Protein of unknown function, has strong similarity to uncharacterized NIPSNAP C. elegans homolog 1 (human NIPSNAP1), which may have a vesicle transport-related function	[LINK locuslink, 18082, LocusLink]			Plasma membrane
1390489_at	-3.47319
1390492_a_at	-1.52381
1390497_at	-2.016
1390553_at	-2.14539
1390709_at	-3.05978
1391505_x_at	3.19048
1391880_at	3.58252	Tpd52: Tumor protein D52, a protein with coiled-coil and PEST domains	[LINK locuslink, 21985, LocusLink]	Protein binding
1392530_at	-1.63333
1392785_at	2.57265
1392794_at	2.44444
1394132_at	1.61261
1398375_at	-1.79961
1398385_at	-2.19583	1500006O09Rik: Protein with very strong similarity to ngg1 interacting factor 3-like 1 binding protein 1 (human NIF3L1BP1), member of the DUF783 domain of unknown function family	[LINK locuslink, 66231, LocusLink]	Protein binding		Cytoplasm
1398386_at	2.54027
1398406_at	-3.17391
1398894_at	-1.85185	MGC72959: Protein of unknown function, has strong similarity to uncharacterized COMM domain containing 3 (mouse Commd3)	[LINK locuslink, 291339, LocusLink]
1398982_at	2.12255
1399053_at	-2.00272
1399071_at	-1.75
1399134_at	-2.7242

## Sheet: Day 10 differential genes
Probe set ID	Day 10 foldchange	Gene Description	LocusLink	Molecular Function Summary	Biological Process Summary	Cellular Compartment Summary
1382348_at	-1.5	Dhodh: Dihydroorotate dehydrogenase, catalyzes the fourth step in de novo pyrimidine biosynthesis whereby dihydroorotate is converted to orotate, may have a role in mitochondrial electron transport	[LINK locuslink, 56749, LocusLink]	Dihydroorotate dehydrogenase activity	'de novo' pyrimidine base biosynthesis;UMP biosynthesis;Response to drug;Electron transport	Mitochondrial inner membrane
1373138_at	-1.4	Nudt5: Nudix (nucleoside diphosphate linked moiety X)-type motif 5, a member of the nudix hydrolase family, hydrolyzes ADP-sugars	[LINK locuslink, 53893, LocusLink]	ADP-sugar diphosphatase activity	ADP reduction;Nucleotide-sugar catabolism
1387045_at	2	Atp6n1a: ATPase H+ transporting lysosomal noncatalytic accessory protein 1a (vacuolar proton pump), a component of a multisubunit enzyme which functions in coupling ATP hydrolysis to proton translocation	[LINK locuslink, 29757, LocusLink]	Hydrogen-exporting ATPase activity, phosphorylative mechanism	ATP hydrolysis coupled proton transport	Integral to membrane;Membrane fraction
1371587_at	1.4	Map2k1ip1: Mitogen-activated protein kinase kinase 1 (MEK1) interacting protein 1, facilitates MEK1 interaction with ERK1 (Mapk3), enhancing ERK1 activation and MEK1 (Map2k1) phosphorylation by B-Raf, leading to enhanced MAP kinase signaling	[LINK locuslink, 56692, LocusLink]	Enzyme activator activity	Activation of MAPKK;Activation of MAPK;Activation of MAP/ERK kinase kinase
1370148_at	3.2	Hp: Prohaptoglobin, precursor of haptoglobin which is an acute phase serum glycoprotein composed of alpha and beta subunits, associated with abnormal beta chain N-linked oligosaccharides in diabetic animals; mouse Hp is associated with anhaptoglobinemia	[LINK locuslink, 24464, LocusLink]	Hemoglobin binding	Acute-phase response	Rough microsome;Endosome;Extracellular
1387868_at	2.8	Lbp: Lipopolysaccharide (LPS)-binding protein, acute phase protein with bactericidal activity, binds to lipid A moiety of bacterial LPS and disperses LPS aggregates, mediates proinflammatory effects of LPS, plasma level of human LBP elevated in cancer, sepsis	[LINK locuslink, 29469, LocusLink]		Acute-phase response;Inflammatory response
1387082_at	15.9	Fetub: Fetuin beta, member of the fetuin family and cystatin superfamily, a putative negative acute phase response protein	[LINK locuslink, 83928, LocusLink]	Protein kinase inhibitor activity	Acute-phase response;Protein amino acid phosphorylation;Inflammatory response	Extracellular space
1370313_at	1.7	Bach: Acyl-CoA hydrolase, peroxisome proliferator-induced acyl-CoA thioesterase (liver acyl-CoA hydrolase) that hydrolyzes palmitoyl-CoA	[LINK locuslink, 26759, LocusLink]	Palmitoyl-CoA hydrolase activity;Acyl-CoA thioesterase activity	Acyl-CoA metabolism	Cytosol
1387101_at	1.6	Facl4: Acyl-CoA synthetase 4, functions in lipid metabolism and may be involved in amino acid metabolism; human FACL4 is upregulated in colon cancer and associated with mental retardation upon gene mutation	[LINK locuslink, 113976, LocusLink]	Long-chain-fatty-acid-CoA ligase activity;Fatty-acyl-CoA synthase activity;Fatty acid binding	Amino acid metabolism;Fatty acid metabolism
1399089_at	1.5	SLC38A6: Protein with high similarity to rat Slc38a3, which is a proton:amino acid antiporter for glutamine, histidine, and asparagine, and cotransports sodium with glutamine uptake, member of the transmembrane amino acid transporter (permease) family	[LINK locuslink, 145389, LocusLink]	L-amino acid transporter activity;Amino acid-polyamine transporter activity;Amino acid-transporting ATPase activity	Amino acid transport;Metal ion transport;Nitrogen metabolism	Integral to membrane;Membrane fraction;Plasma membrane
1389017_at	2.8	Antxr2: Member of the anthrax receptor C terminus region containing family, has high similarity to a region of tumor endothelial marker 8 (human ANTXR1), which is a B. anthracis toxin PA component (human PRH1) receptor and is associated with tumor angiogenesis	[LINK locuslink, 71914, LocusLink]		Angiogenesis	Membrane
1387667_at	2.7	Nos2: Inducible nitric oxide synthase, a calmodulin-binding enzyme that generates nitric oxide from arginine and oxygen; upregulation relieves erectile dysfunction; altered expression of human NOS2A may be therapeutic for breast cancer and hepatitis C infection	[LINK locuslink, 24599, LocusLink]	Calmodulin binding;Nitric-oxide synthase activity;Calcium channel inhibitor activity	Angiogenesis;Regulation of heart rate;Nitric oxide biosynthesis;Response to virus;Inflammatory response;Response to oxidative stress;I-kappaB kinase/NF-kappaB cascade;Cytosolic calcium ion concentration elevation;Fluid secretion;Response to nematodes;Response to endogenous stimulus	Cytoplasm
1368488_at	1.9	Nfil3: Basic leucine zipper (bZIP) transcription factor, activates IL3 gene expression	[LINK locuslink, 114519, LocusLink]	Transcription factor activity	Anti-apoptosis
1370113_at	1.6	Birc2: Baculoviral IAP repeat-containing 2 (inhibitor of apoptosis protein 1), an antiapoptotic protein; human BIRC2 gene is amplified in esophageal, cervix, and lung cancer	[LINK locuslink, 78971, LocusLink]		Anti-apoptosis
1373225_at	2	Mcl1: Myeloid cell leukemia 1, an apoptosis inhibitor upregulated in response to gonadotropins in the ovary, may protect cardiomyocytes from apoptosis in the early stage of acute myocardial infarction; human MCL1 may contribute to B-cell lymphoma development	[LINK locuslink, 60430, LocusLink]	Protein binding	Anti-apoptosis
1387599_a_at	2.7	Nqo1: NADH:NADPH Diaphorase (NAD(P)H:menadione oxidoreductase), cytosolic reductase targeting quinones, functions in oxidative stress response; human NQO1 polymorphisms are associated with increased benzene hematotoxicity, urolithiasis, and various cancers	[LINK locuslink, 24314, LocusLink]	Oxidoreductase activity, acting on the CH-OH group of donors, quinone or similar compound as acceptor;NAD(P)H dehydrogenase (quinone) activity	Apoptosis;Drug metabolism;Response to stress;Signal transduction;Response to drug	Cytosol
1388800_at	1.5	Rab5a: Ras-related GTP-binding protein 5, regulates endocytic transport; human RAB5A may be associated with cytotoxicity resulting from Lewy body formation in neurodegenerative disease through endocytosis of alpha-synuclein (SNCA)	[LINK locuslink, 64633, LocusLink]	RAB small monomeric GTPase activity	Apoptosis;Endosome to synaptic vesicle budding;Endocytosis	Early endosome;Synaptic vesicle
1387180_at	4.6	Il1r2: Interleukin 1 receptor (type II), member of the interleukin-1 receptor-like protein family, decoy receptor for IL1, negatively regulates IL1 mediated signaling, expression is regulated by IL4, expression correlates with amelioration of glomerulonephritis	[LINK locuslink, 117022, LocusLink]	Interleukin-1 receptor activity	Apoptosis;Inflammatory response;Anti-inflammatory response;Signal transduction;Antimicrobial humoral response (sensu Vertebrata)	Integral to plasma membrane;Membrane fraction
1367715_at	4.8	Tnfrsf1a: Tumor necrosis factor receptor superfamily member 1a, mediates inflammatory responses; altered expression of human TNFRSF1A may be therapeutic for some cancers and HIV infections; mutation of the human TNFRSF1A gene causes an autoinflammatory syndrome	[LINK locuslink, 25625, LocusLink]	Tumor necrosis factor receptor activity;Phospholipase A2 activator activity	Apoptosis;Inflammatory response;Glutamate signaling pathway;Cytosolic calcium ion concentration elevation	Soluble fraction
1367677_at	2.9	Prdx5: Peroxiredoxin 6, a peroxidase and putative anti-oxidant protein involved in the oxidative stress response, downregulated in prostate following castration	[LINK locuslink, 113898, LocusLink]	Peroxidase activity	Apoptosis;Response to oxidative stress;Signal transduction	Nucleus;Peroxisome;Mitochondrion
1368811_at	2.5	Lmnb1: Lamin B1, may be a structural member of the nuclear lamina, cleaved by proteases during apoptosis; human LMNB1 protein is targeted by autoantibodies in chronic fatigue syndrome	[LINK locuslink, 116685, LocusLink]	Chromatin binding;Lamin binding	Apoptosis;Spermatogenesis	Nuclear matrix;Lamin filament
1370964_at	2	Ass: Argininosuccinate synthase 1, catalyzes the ATP-dependent ligation of citrulline to aspartate to form argininosuccinate in the urea cycle; mutation of the human ASS gene is detected in classical citrullinemia	[LINK locuslink, 25698, LocusLink]	Argininosuccinate synthase activity	Arginine metabolism;Citrulline metabolism;Argininosuccinate metabolism;Urea cycle	Cytoplasm
1398256_at	5.8	Il1b: Interleukin 1 beta, a cytokine involved in inflammation; decreased expression of human IL1B may be therapeutic for rheumatoid arthritis and psoriasis; increased expression of human IL1B may be therapeutic for various cancers and HIV infections	[LINK locuslink, 24494, LocusLink]	Interleukin-1 receptor binding	Associative learning;Nitric oxide biosynthesis;Positive regulation of transcription, DNA-dependent;Inflammatory response;Perception of fast pain;Glucocorticoid biosynthesis;I-kappaB kinase/NF-kappaB cascade;Negative regulation of cell proliferation;Cytokine and chemokine mediated signaling pathway	Nucleus;Cytoplasm;Extracellular
1368926_at	1.4	Sema4f: Semaphorin 4f (semaphorin W), a member of the semaphorin family, involved in neuronal growth cone guidance, induces the collapse of growth cones	[LINK locuslink, 29745, LocusLink]		Axon guidance;Cell-cell signaling	Synaptosome;Integral to plasma membrane
1373201_at	3.5	Dbt: Dihydrolipoamide branched chain transacylase E2, a subunit of the branched-chain alpha-ketoacid dehydrogenase complex; mutation of human DBT causes type II maple syrup urine disease (branched chain alpha ketoaciduria)	[LINK locuslink, 29611, LocusLink]	Dihydrolipoamide branched chain acyltransferase activity	Branched chain family amino acid catabolism	Mitochondrion
1368940_at	2.9	P2ry2: Purinergic receptor P2Y2, G protein-coupled receptor activated by extracellular ATP and UTP, activates phospholipase C and stimulates calcium flux; increased expression is associated with intimal hyperplasia following arterial injury	[LINK locuslink, 29597, LocusLink]	UTP-activated nucleotide receptor activity;Protein binding;ATP-activated nucleotide receptor activity	Calcium ion transport;Negative regulation of ossification;Positive regulation of cell proliferation;Positive regulation of smooth muscle contraction;Peptide hormone secretion;Calcium ion homeostasis;Cytosolic calcium ion concentration elevation;Phosphatidylinositol biosynthesis;Vasoconstriction;Generation of action potential;Potassium ion transport;Phospholipase C activation;Inositol phosphate-me…	Integral to plasma membrane
1387074_at	1.6	Rgs2: Regulator of G protein signaling 2, GTPase-activating protein, attenuates G protein signaling, may regulate Ca2+ oscillations induced by Gq-coupled receptor agonists, may regulate Agt and Pth signaling, inhibits Adcy3 and may play a role in olfaction	[LINK locuslink, 84583, LocusLink]	Regulator of G-protein signaling activity;GTPase activator activity;Enzyme inhibitor activity	Calcium-mediated signaling;Dopamine receptor signaling pathway;Response to drug;Regulation of G-protein coupled receptor protein signaling pathway;G-protein signaling, adenylate cyclase activating pathway;Perception of smell	Cytoplasm
1374423_at	1.4	Hiat1: Hippocampus abundant gene transcript 1, a member of the sugar transporter family which transport antibiotics, carboxylates and sugars, may function as a sugar transporter	[LINK locuslink, 15247, LocusLink]	Sugar porter activity	Carbohydrate metabolism;Carbohydrate transport	Integral to plasma membrane
1371470_at	-1.5	Adh4: Alcohol dehydrogenase 4 (class II) pi polypeptide, oxidizes ethanol	[LINK locuslink, 29646, LocusLink]	Electron transporter activity;Alcohol dehydrogenase activity	Carbohydrate metabolism;Ethanol metabolism
1370848_at	1.7	Slc2a1: Glucose transporter 1, plays a role in carbohydrate metabolism and response to cold, sensitive to cytochalasin B; mutation in human SLC2A1 gene is associated with Glut-1 Deficiency Syndrome and glucose transporter protein syndrome	[LINK locuslink, 24778, LocusLink]	Glucose transporter activity	Carbohydrate metabolism;Response to cold;Glucose transport	Membrane fraction;Integral to plasma membrane
1372326_at	5.9	Slc2a3: Solute carrier family 2 member 3, high-affinity glucose transporter found predominantly in the brain, may be important for neuronal maturation and placental glucose metabolism; expression of human SLC2A3 is altered in Alzheimer brain and various neoplasms	[LINK locuslink, 25551, LocusLink]	Glucose transporter activity	Carbohydrate metabolism;Response to cold;Glucose transport	Integral to plasma membrane;Membrane fraction
1387707_at	2	Slc2a3: Solute carrier family 2 member 3, high-affinity glucose transporter found predominantly in the brain, may be important for neuronal maturation and placental glucose metabolism; expression of human SLC2A3 is altered in Alzheimer brain and various neoplasms	[LINK locuslink, 25551, LocusLink]	Glucose transporter activity	Carbohydrate metabolism;Response to cold;Glucose transport	Integral to plasma membrane;Membrane fraction
1373949_at	1.8	1110012E06Rik: Member of the E1-E2 (P-type) ATPase family, contains a haloacid dehalogenase-like hydrolase domain, has weak similarity to S. pombe Cta4p, which may be a Ca2+-transporting ATPase that plays a role in calcium ion homeostasis	[LINK locuslink, 74772, LocusLink]	ATP binding;ATPase activity, coupled to transmembrane movement of ions, phosphorylative mechanism	Cation transport	Integral to plasma membrane
1371889_at	-1.4	Slc22a17: Member of the sugar (and other) transporter family, has low similarity to solute carrier family 22 member 3 (rat Slc22a3), which is an electrogenic organic cation transporter that transports monoamine neurotransmitters and cationic neurotoxins	[LINK locuslink, 305886, LocusLink]	Cation transporter activity;Porter activity;Amine/polyamine transporter activity	Cation transport;Neurotransmitter transport	Membrane fraction;Integral to plasma membrane
1367746_a_at	2	Flot2: Reggie 1-1, clusters with activated GPI-anchored cell adhesion proteins in non-caveolar micropatches of neurons, has very strong similarity to human FLOT2, flotillin, which acts in intercellular epidermal adhesion and maintains epidermal structure	[LINK locuslink, 83764, LocusLink]	Binding	Cell adhesion	Integral to plasma membrane;Caveola
1368187_at	2.3	Gpnmb: Protein with strong similarity to glycoprotein (transmembrane) nmb (mouse Gpnmb), which is a dendritic cell-associated adhesion molecule that binds heparan sulfate proteoglycans and may promote transendothelial migration of dendritic cells	[LINK locuslink, 113955, LocusLink]	Glycosaminoglycan binding	Cell adhesion	Membrane;Cytoplasm
1387135_at	1.7	Adam15: Metargidin, member of the ADAM family of disintegrin domain-containing zinc metalloproteases, may have roles in cell adhesion; human ADAM15 is upregulated in atherosclerotic lesions and during atrial fibrillation	[LINK locuslink, 57025, LocusLink]	Metallopeptidase activity	Cell adhesion	Plasma membrane
1376766_at	1.6	Fmnl: Formin-like, a protein which interacts with the monomeric GTPase Rac1 (mouse Rac1) and prolifin (mouse Pfn1, mouse Pfn2), involved in the control of cell adhesion, motility, and possibly actin cytoskeleton organization and control of cell proliferation	[LINK locuslink, 57778, LocusLink]	Small GTPase regulatory/interacting protein activity;Profilin binding	Cell adhesion;Cell motility;Regulation of cell proliferation;Actin cytoskeleton organization and biogenesis	Cytosol;Membrane
1367881_at	2.5	Ptpns1: Protein tyrosine phosphatase non-receptor type substrate 1, a receptor-like CD47 ligand and substrate for phosphotyrosine phosphatases that regulates signal transduction pathways, involved in macrophage fusion	[LINK locuslink, 25528, LocusLink]	Transmembrane receptor activity	Cell adhesion;Cell-cell signaling;Integrin-mediated signaling pathway;Plasma membrane fusion	Integral to plasma membrane
1389552_at	-1.4	Lims1: LIM and senescent cell antigen-like domains 1-like, a focal adhesion protein that forms a complex with integrin linked kinase (Ilk) and Ch-ilkbp, may regulate cell adhesion and cytoskeletal organization	[LINK locuslink, 110829, LocusLink]	Protein binding	Cell adhesion;Cytoskeleton organization and biogenesis	Focal adhesion
1368035_a_at	1.6	Ptprf: Protein tyrosine phosphatase receptor-type F, regulates insulin receptor signaling, cell migration, and apoptosis; human PTPRF is increased in breast cancer and may function in the pathogenesis of insulin resistance in obesity	[LINK locuslink, 29615, LocusLink]	Transmembrane receptor protein tyrosine phosphatase activity;Binding	Cell adhesion;Epidermal growth factor receptor signaling pathway;Protein amino acid dephosphorylation;Inactivation of MAPK;Insulin receptor signaling pathway;Caspase activation;Cell proliferation;Regulation of apoptosis;Neurogenesis;Fibroblast growth factor receptor signaling pathway	Integral to plasma membrane;Microsome
1368163_at	-1.6	Dpp4: Dipeptidylpeptidase 4, a serine type peptidase, removes N-terminal dipeptides from regulatory peptides that function in glucose homeostasis and insulin secretion; human DPP4 activity may contribute to HIV infection	[LINK locuslink, 25253, LocusLink]	Dipeptidyl-peptidase IV activity;Binding	Cell adhesion;Glucose metabolism;Insulin secretion;Proteolysis and peptidolysis	Integral to plasma membrane;Apicolateral plasma membrane;Endoplasmic reticulum;Golgi trans face;Membrane fraction
1372640_at	3.6	1200009H11Rik: Protein containing an SCP-like extracellular protein domain, has a region of moderate similarity to protease inhibitor 15 (human PI15), which is a trypsin inhibitor that may act in regulation of extracellular matrix proteolysis	[LINK locuslink, 74116, LocusLink]	Endopeptidase inhibitor activity;Binding	Cell adhesion;Sexual reproduction;Physiological process	Cytoplasm;Extracellular
1372949_at	-1.7	FLJ10849: Protein with strong similarity to KIAA0202 protein (human SEPT8), which is coexpressed and interacts with septin CDCrel-1 (human PNUTL1), member of the GTP-binding cell division family	[LINK locuslink, 55752, LocusLink]	GTPase activity;Protein binding	Cell cycle	Actin cytoskeleton
1370963_at	1.7	Gas7: Protein with very strong similarity to growth arrest specific 7 (mouse Gas7), which acts in cell cycle arrest and neuronal differentiation, member of the Fes or CIP4 homology domain family, contains a WW domain, which bind proline-rich peptide epitopes	[LINK locuslink, 85246, LocusLink]	Protein binding	Cell cycle arrest;Neurogenesis
1368947_at	2.7	Gadd45a: Growth arrest and DNA-damage-inducible 45 alpha, involved in DNA repair and inhibition of cell growth; increased expression of human GADD45A may be therapeutic for acute myelocytic leukemia and lung, cervical, and esophageal cancer	[LINK locuslink, 25112, LocusLink]		Cell cycle checkpoint;Apoptosis;DNA repair;Response to wounding
1376040_at	2.3	Sipa1l2: Member of the Rap or ran-GAP family, which may regulate cell growth, contains a PDZ, DHR, or GLGF domain, which are found in signaling proteins, has high similarity to a region of signal-induced proliferation-associated 1-like 1 (human SIPA1L1)	[LINK locuslink, 244668, LocusLink]	GTPase activator activity;Signal transducer activity	Cell cycle;Signal transduction	Cytoplasm
1372592_at	3.2	Hdac6: Protein of unknown function, has high similarity to a region of histone deacetylase 6 (human HDAC6), which may be involved in cell cycle control	[LINK locuslink, 84581, LocusLink]	Histone deacetylase activity	Cell growth and/or maintenance	Nucleus
1374626_at	6.2	Lrg1: Member of the leucine rich repeat C-terminal domain containing family, contains eight leucine rich repeats, has low similarity to chondroadherin (human CHAD), which functions as a cell adhesion molecule of the cartilage extracellular matrix	[LINK locuslink, 76905, LocusLink]	Transmembrane receptor activity;Protein binding	Cell growth and/or maintenance;Axon guidance;Cell communication	Integral to plasma membrane
1386958_at	1.7	Txnrd1: Thioredoxin reductase 1, has roles in maintaining redox balance, in cell growth, and in ascorbate cycling; human TXNRD1 may be associated with cancer and autoimmune disease	[LINK locuslink, 58819, LocusLink]	Thioredoxin-disulfide reductase activity;Monodehydroascorbate reductase (NADH) activity	Cell growth;Redox signal response	Cytosol
1398791_at	1.5	Txnrd1: Thioredoxin reductase 1, has roles in maintaining redox balance, in cell growth, and in ascorbate cycling; human TXNRD1 may be associated with cancer and autoimmune disease	[LINK locuslink, 58819, LocusLink]	Thioredoxin-disulfide reductase activity;Monodehydroascorbate reductase (NADH) activity	Cell growth;Redox signal response	Cytosol
1383126_at	1.8	Akt1: Murine thymoma viral (v-akt) oncogene homolog 1, protein kinase involved in insulin signaling, cell survival, and cell differentiation; human AKT1 is upregulated in breast, prostate, and ovarian cancers	[LINK locuslink, 24185, LocusLink]	Protein serine/threonine kinase activity	Cell migration;Angiogenesis;Mitotic spindle checkpoint;Positive regulation of cell proliferation;Lipid metabolism;Nitric oxide mediated signal transduction;Positive regulation of nitric oxide biosynthesis;Protein amino acid phosphorylation;Dopamine receptor signaling pathway;Response to stress;Glucose metabolism;Cell differentiation;Anti-apoptosis;Establishment of blood/nerve barrier	Plasma membrane
1367574_at	2.8	Vim: Vimentin, an intermediate filament protein of the cytoskeleton, plays a role in cell shape control, cell migration, apoptosis, and eicosanoid metabolism; increased expression of human VIM may be associated with breast, colorectal, and lung cancers	[LINK locuslink, 81818, LocusLink]	Structural constituent of cytoskeleton	Cell migration;Apoptosis;Cellular morphogenesis;Icosanoid metabolism	Intermediate filament;Membrane;Nucleoplasm
1386879_at	3.4	Lgals3: Galectin 3, a beta galactoside and IgE-binding lectin, acts in cell adhesion, proliferation, migration, mast cell activation, and inflammatory response, inhibits apoptosis; human LGALS3 is associated with various cancers	[LINK locuslink, 83781, LocusLink]	Galactose binding;IgE binding	Cell migration;Cell adhesion;Inflammatory response	Extracellular matrix;Nuclear matrix;Cytoplasm
1388142_at	3.8	Cspg2: Chondroitin sulfate proteoglycan 2 (versican), an extracellular matrix proteoglycan that binds tenascin R (Tnr), fibroblast growth factor, and collagen and plays a role in the control of cell adhesion, motility, proliferation, and neurite outgrowth	[LINK locuslink, 114122, LocusLink]	Fibroblast growth factor binding;Calcium ion binding;Collagen binding;Hyaluronic acid binding	Cell migration;Cell proliferation;Cell-matrix adhesion;Axonogenesis;Negative regulation of cell adhesion;Extracellular matrix organization and biogenesis;Regulation of cell growth	Extracellular matrix;Integral to plasma membrane
1371232_a_at	2.6	Cspg2: Chondroitin sulfate proteoglycan 2 (versican), an extracellular matrix proteoglycan that binds tenascin R (Tnr), fibroblast growth factor, and collagen and plays a role in the control of cell adhesion, motility, proliferation, and neurite outgrowth	[LINK locuslink, 114122, LocusLink]	Calcium ion binding;Collagen binding;Fibroblast growth factor binding;Hyaluronic acid binding	Cell migration;Cell-matrix adhesion;Extracellular matrix organization and biogenesis;Cell proliferation;Axonogenesis;Negative regulation of cell adhesion;Regulation of cell growth	Extracellular matrix;Integral to plasma membrane
1388054_a_at	3.6	Cspg2: Chondroitin sulfate proteoglycan 2 (versican), an extracellular matrix proteoglycan that binds tenascin R (Tnr), fibroblast growth factor, and collagen and plays a role in the control of cell adhesion, motility, proliferation, and neurite outgrowth	[LINK locuslink, 114122, LocusLink]	Calcium ion binding;Collagen binding;Fibroblast growth factor binding;Hyaluronic acid binding	Cell migration;Cell-matrix adhesion;Extracellular matrix organization and biogenesis;Cell proliferation;Axonogenesis;Negative regulation of cell adhesion;Regulation of cell growth	Extracellular matrix;Integral to plasma membrane
1388265_x_at	1.8	Cspg2: Chondroitin sulfate proteoglycan 2 (versican), an extracellular matrix proteoglycan that binds tenascin R (Tnr), fibroblast growth factor, and collagen and plays a role in the control of cell adhesion, motility, proliferation, and neurite outgrowth	[LINK locuslink, 114122, LocusLink]	Calcium ion binding;Collagen binding;Fibroblast growth factor binding;Hyaluronic acid binding	Cell migration;Cell-matrix adhesion;Extracellular matrix organization and biogenesis;Cell proliferation;Axonogenesis;Negative regulation of cell adhesion;Regulation of cell growth	Extracellular matrix;Integral to plasma membrane
1372558_at	-1.4	Narg1: NMDA receptor-regulated gene 1, may act to slow blood vessel formation in the vitreal vasculature during development	[LINK locuslink, 74838, LocusLink]		Cell migration;Eye morphogenesis;Cell proliferation;Blood vessel development;Neurogenesis
1368527_at	7.2	Ptgs2: Prostaglandin endoperoxide synthase 2, converts arachidonate to inflammatory prostaglandins; mutation of the mouse Ptgs2 gene causes nephropathy and reproductive failure; inhibition of human PTGS2 may be therapeutic for cancer and rheumatoid arthritis	[LINK locuslink, 29527, LocusLink]	Prostaglandin-endoperoxide synthase activity	Cell migration;Fertilization (sensu Animalia);Parturition;Cell-matrix adhesion;Negative regulation of vasodilation;Inflammatory response;Response to xenobiotic stimulus;Induction of apoptosis;Cyclooxygenase pathway;Regulation of vasoconstriction;Urogenital system development;Leukocyte cell adhesion;Maintenance of gastrointestinal epithelium;Mutagenesis;Cell elongation;Anti-apoptosis;Regulation of…	Dendrite;Perinuclear space;Microsome
1368800_at	-2	LOC84349: Protein with strong similarity to tumor necrosis factor-related ligand (mouse Tnfsf5), mediates T cell activation and B lymphocyte proliferation, contains a tumor necrosis factor (TNF) family domain	[LINK locuslink, 84349, LocusLink]	CD40 receptor binding	Cell migration;Immune response;JAK-STAT cascade;I-kappaB kinase/NF-kappaB cascade;Cell proliferation;Response to pest/pathogen/parasite;Regulation of apoptosis;Cell differentiation;Response to fungi	Extracellular space;Plasma membrane
1368742_at	2	C5r1: Complement component 5 receptor 1, mediates the development of sepsis and endotoxic shock, may contribute to thrombosis associated with glomerulonephritis; inhibition of human C5R1 may be therapeutic for bacterial meningitis	[LINK locuslink, 113959, LocusLink]	Complement component C5 receptor activity;C5a anaphylatoxin receptor activity	Cell migration;Induction of apoptosis;Chemotaxis;Cytosolic calcium ion concentration elevation;Caspase activation;Type I hypersensitivity;Antimicrobial humoral response (sensu Vertebrata);Phospholipase C activation	Integral to plasma membrane
1368192_at	-1.4	Gpr9: G protein-coupled receptor 9, a chemokine receptor, binds CXC chemokines IP-10 (Scyb10) and Mig, mediates intracellular calcium mobilization, may be involved in leukocyte chemotaxis	[LINK locuslink, 84475, LocusLink]	C-X-C chemokine receptor activity	Cell migration;Inflammatory response;Chemotaxis;Cytosolic calcium ion concentration elevation;Cell proliferation	Integral to membrane
1369622_at	7.3	Bv8: Protein with strong similarity to prokineticin 2 (mouse Prok2), which functions in the transmission of circadian signals from the suprachiasmatic nucleus	[LINK locuslink, 192206, LocusLink]	Receptor binding	Cell migration;Positive regulation of cell proliferation;MAPKKK cascade;Organogenesis;Response to stress;Cell surface receptor linked signal transduction
1372914_at	3.6	Ltbr: Lymphotoxin beta receptor, member of the tumor necrosis factor receptor family that binds lymphotoxin-alpha/beta heterotrimers and mediates cytotoxic responses, may be involved in lymph gland development, required for autoimmune diabetes development	[LINK locuslink, 17000, LocusLink]	Receptor activity	Cell migration;T-cell differentiation;Lymph gland development;Cell-cell signaling;Signal transduction;Embryonic development (sensu Mammalia)	Integral to plasma membrane
1370083_at	4.1	LOC57301: Chemokine (C-C motif) receptor 1, a G protein-coupled receptor that binds CC chemokines, mediates T-cell proliferation and is involved in acute lung allograft rejection; human CCR1 is coreceptor for HIV and involved in fibrosis and multiple sclerosis	[LINK locuslink, 57301, LocusLink]	C-C chemokine receptor activity	Cell motility;G-protein coupled receptor protein signaling pathway;Chemotaxis;Response to pathogenic bacteria;Perception of pain;Negative regulation of T-cell proliferation;Response to wounding	Integral to plasma membrane
1370948_a_at	8.8	Marcks: Myristoylated alanine-rich protein kinase C substrate, a calmodulin binding protein that may cross-link actin filaments and is involved in brain development	[LINK locuslink, 17118, LocusLink]	Calmodulin binding;Actin cross-linking activity;Phosphatidylinositol-4,5-bisphosphate binding	Cell motility;Lysosome organization and biogenesis;Regulation of cell shape;Brain development;Negative regulation of cell proliferation	Synaptosome;Cytoplasm;Plasma membrane
1370949_at	9.6	Marcks: Myristoylated alanine-rich protein kinase C substrate, a calmodulin binding protein that may cross-link actin filaments and is involved in brain development	[LINK locuslink, 17118, LocusLink]	Calmodulin binding;Actin cross-linking activity;Phosphatidylinositol-4,5-bisphosphate binding	Cell motility;Lysosome organization and biogenesis;Regulation of cell shape;Brain development;Negative regulation of cell proliferation	Synaptosome;Cytoplasm;Plasma membrane
1373432_at	3.7	Marcks: Myristoylated alanine-rich protein kinase C substrate, a calmodulin binding protein that may cross-link actin filaments and is involved in brain development	[LINK locuslink, 17118, LocusLink]	Calmodulin binding;Actin cross-linking activity;Phosphatidylinositol-4,5-bisphosphate binding	Cell motility;Lysosome organization and biogenesis;Regulation of cell shape;Brain development;Negative regulation of cell proliferation	Synaptosome;Cytoplasm;Plasma membrane
1375523_at	3.7	Marcks: Myristoylated alanine-rich protein kinase C substrate, a calmodulin binding protein that may cross-link actin filaments and is involved in brain development	[LINK locuslink, 17118, LocusLink]	Phosphatidylinositol-4,5-bisphosphate binding;Calmodulin binding;Actin cross-linking activity	Cell motility;Lysosome organization and biogenesis;Regulation of cell shape;Brain development;Negative regulation of cell proliferation	Synaptosome;Cytoplasm;Plasma membrane
1388157_at	1.8	Marcks: Myristoylated alanine-rich protein kinase C substrate, a calmodulin binding protein that may cross-link actin filaments and is involved in brain development	[LINK locuslink, 17118, LocusLink]	Phosphatidylinositol-4,5-bisphosphate binding;Calmodulin binding;Actin cross-linking activity	Cell motility;Lysosome organization and biogenesis;Regulation of cell shape;Brain development;Negative regulation of cell proliferation	Synaptosome;Cytoplasm;Plasma membrane
1372564_at	2.7	Ets2: E26 avian leukemia oncogene 2, transcription factor, inhibits apoptosis via Bcl2l transactivation, required for placental function and hair development; transgenesis phenocopies Down syndrome and human ETS2 may play a role in Down syndrome and cancer	[LINK locuslink, 23872, LocusLink]	Transcription factor activity;Transcriptional activator activity	Cell motility;Skeletal development;Cell growth;Transcription from Pol II promoter;Anti-apoptosis;Lymphocyte differentiation;RAS protein signal transduction	Nucleus
1389395_at	1.6	SEPN1: Selenoprotein N 1, an ER membrane protein that may maintain cell redox homeostasis, prevent skeletal muscle oxidant damage, and act in embryonic development and cell proliferation; mutations in the corresponding gene cause muscular dystrophies	[LINK locuslink, 57190, LocusLink]	Catalytic activity	Cell proliferation;Muscle maintenance;Embryonic development (sensu Mammalia);Cell redox homeostasis	Integral to endoplasmic reticulum membrane
1371411_at	1.5	PLXNB2: Plexin B2, putative semaphorin receptor that may be involved in mediating cell guidance	[LINK locuslink, 23654, LocusLink]	Semaphorin receptor activity	Cell recognition;Cell surface receptor linked signal transduction	Integral to plasma membrane
1387568_at	3.7	Pirb: Paired Ig-like receptor-B, a putative cell surface transmembrane receptor that may play a role in signal transduction, contains six putative extracellular Ig-like domains and immunoregulatory tyrosine-based inhibitory motifs (ITIM)	[LINK locuslink, 65146, LocusLink]	Transmembrane receptor activity	Cell surface receptor linked signal transduction	Integral to plasma membrane
1375170_at	2.5	S100a11: S100 calcium binding protein A11 (calgizzarin), a member of the S100 family that contains two EF-hand motifs and may be involved in cell-cell signaling; human S100A11 is elevated in colorectal and breast cancers	[LINK locuslink, 20195, LocusLink]	Calcium ion binding	Cell-cell signaling	Cytoplasm
1390000_at	2.9	BC038313: Member of the jumonji (jmjC) domain containing family, has high similarity to a region of ubiquitous tetratricopeptide repeat protein on the Y chromosome (human UTY), which is a cell surface antigen that is associated with T cell-mediated graft rejection	[LINK locuslink, 216850, LocusLink]	Transcription factor binding	Cell-mediated immune response;Negative regulation of transcription	Plasma membrane
1370809_at	-1.5	Tubg1: Gamma-tubulin, a centriole protein that is predicted to be involved in organizing microtubules and to have roles in cell shape and size control	[LINK locuslink, 252921, LocusLink]	Structural molecule activity	Cellular morphogenesis	Centriole
1375910_at	3	Cdc42ep3: Protein with strong similarity to CDC42 effector protein 3 (human CDC42EP3), which binds the Rho GTPases human CDC42 and human TC10 and probably induces assembly of actin filaments and changes in cell shape, contains a P21-Rho-binding domain	[LINK locuslink, 260409, LocusLink]	Protein binding	Cellular morphogenesis
1371354_at	1.8	Tncc: Troponin C, cardiac and slow twitch skeletal form of the calcium-binding subunit of the troponin complex which is a calcium sensitive regulator of striated muscle contraction that prevents actin and myosin interaction in resting muscles	[LINK locuslink, 21924, LocusLink]	Calcium ion binding;Protein binding	Cellular morphogenesis;Regulation of striated muscle contraction	Troponin complex
1375084_at	2.3	2310004K20Rik: Member of the TMS membrane protein or tumor differentially expressed protein (TDE) family, has strong similarity to uncharacterized tumor differentially expressed protein 2 (human TDE2L), which may play a role in lung tumorigenesis	[LINK locuslink, 230779, LocusLink]		Central nervous system development;Cell growth and/or maintenance	Integral to membrane;Cytoplasm
1368104_at	2.3	Tspan2: Tetraspan 2, member of the transmembrane 4 superfamily of proteins, has four putative transmembrane domains, and may play a role in central nervous system development and nerve ensheathment	[LINK locuslink, 64521, LocusLink]	Signal transducer activity	Central nervous system development;Cell surface receptor linked signal transduction;Peripheral nervous system development;Nerve ensheathment	Integral to plasma membrane
1368105_at	1.8	Tspan2: Tetraspan 2, member of the transmembrane 4 superfamily of proteins, has four putative transmembrane domains, and may play a role in central nervous system development and nerve ensheathment	[LINK locuslink, 64521, LocusLink]	Signal transducer activity	Central nervous system development;Cell surface receptor linked signal transduction;Peripheral nervous system development;Nerve ensheathment	Integral to plasma membrane
1387127_at	3.3	Atrn: Attractin, member of the CUB domain family, a putative transmembrane receptor involved in myelination of the central nervous system, influences pigmentation, body weight control and likely energy homeostasis, feeding behavior and learning and memory	[LINK locuslink, 83526, LocusLink]	Transmembrane receptor activity	Central nervous system development;Feeding behavior;Learning and/or memory;Melanin metabolism	Integral to membrane
1375869_at	1.7	Ulk1: Unc-51 (C. elegans)-like kinase 1, a member of the Unc51 subfamily of serine threonine kinases, a protein kinase involved in the early steps of cerebellar granule cell neurite extension, may be part of a signaling cascade	[LINK locuslink, 22241, LocusLink]	Protein serine/threonine kinase activity	Central nervous system development;Signal transduction;Axonogenesis;Cell growth and/or maintenance;Protein amino acid phosphorylation	Cytoplasm
1368810_a_at	1.6	Mbp: Myelin basic protein, a constituent of myelin that has a primary role in the formation and maintenance of the myelin sheath; inoculation of Mbp can induce experimental autoimmune encephalomyelitis, which is a model for multiple sclerosis	[LINK locuslink, 24547, LocusLink]	Structural molecule activity	Central nervous system development;Transmission of nerve impulse;Nerve ensheathment	Cytoplasm
1370010_at	1.6	Lamp2: Lysosome associated membrane protein 2, a glycoprotein that plays an important role in autophagy; deficiency of human LAMP2 is associated with Danon disease, a lysosomal glycogen storage disorder	[LINK locuslink, 24944, LocusLink]	Receptor activity	Chaperone-mediated autophagy	Lysosomal membrane;Membrane fraction;Plasma membrane
1383080_at	2.2	Lamp2: Lysosome associated membrane protein 2, a glycoprotein that plays an important role in autophagy; deficiency of human LAMP2 is associated with Danon disease, a lysosomal glycogen storage disorder	[LINK locuslink, 24944, LocusLink]	Receptor activity	Chaperone-mediated autophagy	Lysosomal membrane;Membrane fraction;Plasma membrane
1370407_at	2.2	Clp55: Chloride ion pump-associated 55kDa protein, putative subunit of the chloride-ATPase pump that plays a regulatory role in outwardly directed Cl- pump activity, expressed in brain	[LINK locuslink, 246302, LocusLink]	Chloride-transporting ATPase activity;Lyase activity	Chloride transport;Amino acid derivative metabolism	Plasma membrane
1367772_at	-1.4	Clns1a: Chloride channel nucleotide-sensitive 1A, a chloride channel regulator, binds actin, regulates chloride transport and cell volume	[LINK locuslink, 65160, LocusLink]	Chloride channel activity;Actin binding;Calcium channel regulator activity	Chloride transport;Regulation of cell volume	Soluble fraction;Cytosol
1373869_at	1.5	Soat1: Acyl-Coenzyme A:cholesterol acyltransferase, synthesizes cholesterol esters from cholesterol and long-chain fatty acyl-coenzyme A, has roles in lipoprotein metabolism and cellular cholesterol homeostasis; human SOAT1 is associated with atherosclerosis	[LINK locuslink, 81782, LocusLink]	Sterol O-acyltransferase activity	Cholesterol metabolism	Microsome
1374976_a_at	3.3	Soat1: Acyl-Coenzyme A:cholesterol acyltransferase, synthesizes cholesterol esters from cholesterol and long-chain fatty acyl-coenzyme A, has roles in lipoprotein metabolism and cellular cholesterol homeostasis; human SOAT1 is associated with atherosclerosis	[LINK locuslink, 81782, LocusLink]	Sterol O-acyltransferase activity	Cholesterol metabolism	Microsome
1367759_at	1.6	H1f0: Protein with very strong similarity to H1 histone family member 0 (mouse H1f0), which is involved in compaction of DNA into nucleosomes and into high-order chromatin structures, contains a linker histone H1 and H5 family domain	[LINK locuslink, 24437, LocusLink]	DNA binding	Chromosome organization and biogenesis (sensu Eukarya);DNA packaging	Nucleus;Nucleosome
1372004_at	2.3	Hebp1: Heme-binding protein, a heme-binding protein that may play a role in the regulation of heme biosynthesis during erythroid differentiation	[LINK locuslink, 15199, LocusLink]	Binding	Circulation;Heme biosynthesis;Hemoglobin metabolism	Cytosol
1370180_at	3.4	Nudt4: Diphosphoinositol polyphosphate phosphohydrolase 2, member of the Nudt (MutT) motif protein family, may be involved in inositol phosphate metabolism, may be associated with bipolar disorder as expression is regulated following lithium treatment	[LINK locuslink, 94267, LocusLink]	Diphosphoinositol-polyphosphate diphosphatase activity	Cyclic nucleotide metabolism;Polyphosphate metabolism
1398847_at	2.8	Nudt4: Diphosphoinositol polyphosphate phosphohydrolase 2, member of the Nudt (MutT) motif protein family, may be involved in inositol phosphate metabolism, may be associated with bipolar disorder as expression is regulated following lithium treatment	[LINK locuslink, 94267, LocusLink]	Diphosphoinositol-polyphosphate diphosphatase activity	Cyclic nucleotide metabolism;Polyphosphate metabolism
1388764_at	1.7	Iqgap1: IQ motif-containing GTPase activating protein 1, serves as an effector for CDC42 and RAC1, modulates E-cadherin (Cdh1)-mediated cellular adhesion, not required for development but may maintain gastric mucosa integrity in older mice	[LINK locuslink, 29875, LocusLink]	Calmodulin binding	Cytokinesis;Regulation of cell adhesion;Maintenance of gastrointestinal epithelium;Signal transduction	Intercellular junction;Cytoskeleton
1375654_at	2.1	Ckap4: Protein with high similarity to cytoskeleton-associated protein 4 (human CKAP4), which binds microtubules and links them to the endoplasmic reticulum and promotes tubulin polymerization and endoplasmic reticulum reorganization	[LINK locuslink, 216197, LocusLink]	Microtubule binding	Cytoskeleton organization and biogenesis
1372248_at	-1.9	SESN1: p53 regulated PA26 nuclear protein, induced in a p53 (TP53)-dependent manner by genotoxic stress, induced by growth arrest, widely expressed and primarily localized to the nucleus, may function in regulating cell growth	[LINK locuslink, 27244, LocusLink]		DNA damage response, signal transduction by p53 class mediator;Cell cycle arrest;Cell growth;Response to radiation;Negative regulation of cell proliferation	Nucleus;Soluble fraction
1371299_at	-1.6	Rps3: Ribosomal protein S3, a putative component of the small 40S ribosomal subunit, has DNA endonuclease activity, may be involved in DNA repair and DNA damage response; human RPS3 endonuclease activity is absent in Xeroderma pigmentosum group D patients	[LINK locuslink, 27050, LocusLink]	DNA binding;Endodeoxyribonuclease activity	DNA repair
1388135_at	-1.5	Rpa2: Replication protein A2, a subunit of replication protein A, which is a single-stranded DNA-binding protein	[LINK locuslink, 59102, LocusLink]	DNA binding	DNA repair	DNA replication factor A complex
1370127_at	-1.9	Pold1: Catalytic subunit of DNA polymerase delta 1, has an essential role in DNA replication, may have reduced fidelity in tumor cells; targeted mutations in mouse Pold1 causes skin squamous cell carcinoma	[LINK locuslink, 59294, LocusLink]	Delta DNA polymerase activity	DNA replication	Delta DNA polymerase complex;Nucleus
1386908_at	2.7	Glrx1: Glutaredoxin, serves as a hydrogen donor for ribonucleotide reductase	[LINK locuslink, 64045, LocusLink]		Deoxyribonucleotide biosynthesis;Response to oxidative stress	Cytosol
1389755_at	-1.4	Dnahc11: Axonemal dynein heavy chain 11, a member of a family of ATPases that function as motor proteins, involved in the development of left-right asymmetries; mutations in human DNAH11 correlate with primary ciliary dyskinesia and situs inversus	[LINK locuslink, 13411, LocusLink]	ATPase activity;Microtubule motor activity	Determination of left/right symmetry;Ciliary/flagellar motility	Axonemal dynein complex
1371904_at	-1.7	Smyd2: Member of the MYND zinc finger family, has low similarity to SET and MYND domain containing 1 (mouse Smyd1), which is a transcriptional repressor that binds histone deacetylases and is required for development of the cardiac right ventricle	[LINK locuslink, 226830, LocusLink]		Development
1389006_at	2.1	Mpeg1: Member of the membrane-attack complex (MAC) or perforin domain containing family, has strong similarity to uncharacterized macrophage expressed gene 1 (mouse Mpeg1), which may have a role in macrophage differentiation	[LINK locuslink, 64552, LocusLink]		Development
1389108_at	-1.4	Tbcd: Member of the beta-tubulin cofactor D family, which are involved in tubulin folding, has low similarity to C. elegans F16D3.4, which plays a role in embryonic development	[LINK locuslink, 108903, LocusLink]	Tubulin-specific chaperone activity	Development;Beta-tubulin folding	Microtubule
1387105_at	-1.6	Znf22: Protein containing five C2H2 type zinc finger domains, which bind nucleic acids, has high similarity to a region of TRAF6-inhibitory zinc finger protein (human TIZ), which binds TNF receptor-associated factor 6 (human TRAF6)	[LINK locuslink, 171110, LocusLink]	Transcription factor activity	Development;Negative regulation of transcription from Pol II promoter	Small nucleolar ribonucleoprotein complex
1371943_at	2.2	Lyk4: Protein containing a protein kinase domain, has weak similarity to serine threonine kinase 17a (human STK17A), which is a serine threonine kinase that may play roles in apoptosis and in resistance to DNA damaging anti-cancer drugs	[LINK locuslink, 360230, LocusLink]	ATP binding;Protein serine/threonine kinase activity;Protein binding	Development;Protein amino acid phosphorylation;Cellular process	Cytoplasm
1374903_at	1.5	Gcnt2: Glucosaminyltransferase (I-branching enzyme), catalyzes the conversion of linear to branched poly-N-acetyllactosaminoglycans, replaces the linear i antigen with branched I antigen on epithelial and dividing cells	[LINK locuslink, 14538, LocusLink]	N-acetyllactosaminide beta-1,6-N-acetylglucosaminyltransferase activity;Oligosaccharyl transferase activity	Development;Protein modification;Aminoglycan metabolism	Golgi apparatus
1373257_at	-1.5	Ppp1r1c: Protein phosphatase 1 regulatory (inhibitor) subunit 1C, may be a signal transducer in the dopamine receptor signaling pathway and the cAMP-mediated signaling pathway	[LINK locuslink, 19050, LocusLink]	Signal transducer activity	Dopamine receptor signaling pathway;cAMP-mediated signaling
1374659_at	-1.5	Ppp1r1c: Protein phosphatase 1 regulatory (inhibitor) subunit 1C, may be a signal transducer in the dopamine receptor signaling pathway and the cAMP-mediated signaling pathway	[LINK locuslink, 19050, LocusLink]	Signal transducer activity	Dopamine receptor signaling pathway;cAMP-mediated signaling
1388314_at	-1.4	Hmgn1: High mobility group nucleosomal binding domain 1, member of the ubiquitous HMGN family of nucleosome binding proteins, required for embryonic development	[LINK locuslink, 15312, LocusLink]		Embryonic development (sensu Mammalia)	Chromosome;Nucleus
1368336_at	-1.4	Fdx1: Ferredoxin 1 (adrenodoxin), an iron-sulfur protein that is predicted to transfer electrons from adrenodoxin reductase (Fdxr) to cytochrome P450scc (Cyp11a), which is involved in steroid, vitamin D, and bile acid metabolism	[LINK locuslink, 29189, LocusLink]	Protein binding;Electron carrier activity	Energy pathways;Cholesterol transport;Cholesterol metabolism;Steroid biosynthesis;Electron transport	Mitochondrion
1375621_at	4.5	Sfxn5: Sideroflexin 5, a mitochondrial citrate transporter that is expressed in the Bergmann glial cells in the brain	[LINK locuslink, 261737, LocusLink]	Citrate transporter activity	Energy pathways;Citrate transport	Integral to membrane;Mitochondrion
1388571_at	1.8	Syngr2: Synaptogyrin 2 (cellugyrin), member of a family of transmembrane synaptic vesicle proteins, may play a role in the regulation of membrane trafficking in non-neuronal cells	[LINK locuslink, 89815, LocusLink]	Intracellular transporter activity	Exocytosis;Protein transport	Integral to membrane;Cytoplasmic vesicle;Microsome
1398362_at	2.8	Notch2: Notch (Drosophila) homolog 2, a transcriptional co-activator of the Notch family of receptors, binds Delta1, involved in cell differentiation and possibly in the development of muscle, the skeleton and teeth	[LINK locuslink, 29492, LocusLink]	Transmembrane receptor activity;Transcription coactivator activity	Eye morphogenesis;Skeletal development;Myoblast fusion;Cell-cell signaling;Signal transduction;Cell differentiation;Neurogenesis;Response to wounding	Nucleus;Plasma membrane
1369166_at	2.4	Mmp9: Matrix metalloproteinase 9 (gelatinase B, type IV collagenase), degrades extracellular matrix proteins and functions in diverse biological processes involving tissue remodeling, plays role in tumor invasion and metastasis	[LINK locuslink, 81687, LocusLink]	Collagenase activity;Gelatinase B activity	Female gamete generation;Response to wounding	Extracellular
1398275_at	5.4	Mmp9: Matrix metalloproteinase 9 (gelatinase B, type IV collagenase), degrades extracellular matrix proteins and functions in diverse biological processes involving tissue remodeling, plays role in tumor invasion and metastasis	[LINK locuslink, 81687, LocusLink]	Collagenase activity;Gelatinase B activity	Female gamete generation;Response to wounding	Extracellular
1368370_at	2	Adcy4: Adenylyl cyclase 4, an ATP-pyrophosphate lyase that converts ATP to cAMP, activity is stimulated by G protein alpha s and beta-gamma complexes but not calmodulin, plays a role in the modulation of intracellular signal transduction	[LINK locuslink, 54223, LocusLink]	Adenylate cyclase activity	G-protein coupled receptor protein signaling pathway;Cell differentiation	Integral to plasma membrane
1370843_at	2.9	Gng8: G protein gamma 8 subunit, a component of heterotrimeric G protein complexes that transduce signals from G protein-coupled receptors to intracellular effectors, may be involved in olfaction and sensory organ development	[LINK locuslink, 245986, LocusLink]	Heterotrimeric G-protein GTPase activity	G-protein coupled receptor protein signaling pathway;Sensory organ development;Perception of smell	Extrinsic to plasma membrane
1368870_at	2.6	Id2: Inhibitor of DNA binding 2, member of Id helix-loop-helix family of proteins that may negatively regulate cell differentiation by inhibiting helix-loop-helix transcription factors via a dominant-negative mechanism; human ID2 is upregulated in some cancers	[LINK locuslink, 25587, LocusLink]	Transcription corepressor activity	Glial cell differentiation	Nucleus;Cytoplasm
1370760_a_at	2.6	Gad1: Glutamate decarboxylase (L-glutamate 1-carboxy-lyase), converts L-glutamic acid to gamma-aminobutyric acid; altered expression of human GAD1 is associated with neurological disorders; autoantibodies to human GAD1 are associated with endocrine disorders	[LINK locuslink, 24379, LocusLink]	Glutamate decarboxylase activity	Glutamate decarboxylation to succinate;Aminobutyrate biosynthesis;Synaptic transmission	Axon;Soluble fraction;Cytoplasm;Membrane fraction
1372724_at	2.1	Grina: NMDA receptor glutamate-binding chain, the glutamate binding subunit of N-methyl-D-aspartate receptors, plays a likely role in synaptic transmission	[LINK locuslink, 266668, LocusLink]	N-methyl-D-aspartate selective glutamate receptor activity;Glutamate binding	Glutamate signaling pathway;Neurogenesis;Synaptic transmission	N-methyl-D-aspartate selective glutamate receptor complex
1387491_at	7.2	Gyk: Glycerol kinase, catalyzes the phosphorylation of glycerol to glycerol 3-phosphate; deletion or mutation of the corresponding human GK gene causes glycerol kinase deficiency which is characterized by hyperglyceroluria and hyperglycerolaemia	[LINK locuslink, 79223, LocusLink]	Glycerol kinase activity	Glycerol metabolism;Lactate metabolism
1367900_at	4.9	Gyg: Glycogenin (glycogenin glucosyltransferase), autocatalytic and self-glycosylating enzyme that primes de novo glycogen synthesis	[LINK locuslink, 81675, LocusLink]	Glycogenin glucosyltransferase activity	Glycogen biosynthesis
1388715_at	-1.5	Gars: Glycyl-tRNA synthetase, a class II aminoacyl-tRNA synthetase that catalyzes aminoacylation of its cognate tRNA for protein biosynthesis; human GARS is an autoantigen in dermatomyositis	[LINK locuslink, 353172, LocusLink]	Glycine-tRNA ligase activity	Glycyl-tRNA aminoacylation
1368885_at	6.3	Entpd1: Ecto-apyrase, an integral membrane protein that hydrolyzes extracellular ATP and ADP to AMP, expressed primarily on activated lymphoid cells, may mediate B cell homotypic adhesion and platelet aggregation	[LINK locuslink, 64519, LocusLink]	Apyrase activity	Homophilic cell adhesion	Integral to plasma membrane
1368494_at	5	S100a8: S100 calcium-binding protein A8, a member of the S100 family of tissue-specific calcium-binding proteins that interact with target proteins to link extracellular stimuli and cellular responses, expression is correlated with chronic inflammation	[LINK locuslink, 116547, LocusLink]		Humoral immune response
1369306_at	-2.1	Klrd1: CD94 antigen, a killer cell lectin-like receptor expressed on NK cells and some cytotoxic T-cells that is involved in the killing process	[LINK locuslink, 25110, LocusLink]	Receptor activity;Sugar binding	Immune response;Cell-cell signaling;Signal transduction	Plasma membrane
1384787_at	-1.6	Cd3g: CD3 antigen gamma polypeptide, involved in T cell differentiation and activation, controls ligand-mediated TCR down-regulation; human CD3G expression is downregulated in HIV infections and some immunologic deficiency syndromes	[LINK locuslink, 12502, LocusLink]	MHC class II protein binding	Immune response;Development;Cell surface receptor linked signal transduction;Cell proliferation	Integral to plasma membrane;Alpha-beta T-cell receptor complex
1369956_at	2.8	Ifngr: Protein with high similarity to interferon gamma receptor (mouse Ifngr), which mediates inflammatory and hypersensitivity responses and protective responses against viral infection, member of the interferon gamma receptor alpha chain (IFNGR1) family	[LINK locuslink, 116465, LocusLink]	Interferon-gamma receptor activity	Immune response;JAK-STAT cascade;Response to pest/pathogen/parasite	Integral to membrane;Plasma membrane
1377116_at	1.7	Rnasel: Protein with high similarity to ribonuclease L (mouse Rnasel), which is an interferon-induced ribonuclease that acts in RNA stability, the antiviral immune response and apoptosis, contains eight ankyrin repeats and a protein kinase domain	[LINK locuslink, 359726, LocusLink]	RNA binding;Protein serine/threonine kinase activity;Protein binding;ATP binding;Ribonuclease activity	Immune response;MAPKKK cascade;RNA catabolism;Apoptosis;Protein amino acid phosphorylation;Cell fate commitment;Organogenesis;Negative regulation of cell proliferation;Activation of JUNK;Response to pest/pathogen/parasite;Cytoskeleton organization and biogenesis	Cell
1392731_at	2.3	Tnfrsf1b: Protein with strong similarity to tumor necrosis factor receptor 1b (mouse Tnfrsf1b), which is a tumor necrosis factor receptor that induces T-cell proliferation and apoptosis, contains four TNFR-NGFR cysteine-rich regions found in some surface receptors	[LINK locuslink, 156767, LocusLink]	Enzyme activator activity;Tumor necrosis factor receptor activity	Immune response;Nitric oxide biosynthesis;Apoptosis;Organogenesis;I-kappaB kinase/NF-kappaB cascade;Cell proliferation;Response to pest/pathogen/parasite;Response to bacteria;Cell differentiation	Plasma membrane;Extracellular
1387134_at	2.9	Slfn4: Protein with high similarity to schlafen 3 (mouse Slfn3), which is involved in negative control of cell proliferation and may regulate thymocyte development, member of the divergent AAA domain family, which may bind ATP	[LINK locuslink, 114247, LocusLink]		Immune response;Organogenesis;Negative regulation of cell proliferation
1374468_at	3.8	Myd88: Protein with strong similarity to myeloid differentiation primary response gene 88 (mouse Myd88), which is an adaptor for Toll/IL 1 receptors, member of the TIR (Toll Interleukin and Resistance) domain containing family, contains a death domain	[LINK locuslink, 301059, LocusLink]	Death receptor binding	Immune response;Positive regulation of cell proliferation;MAPKKK cascade;I-kappaB kinase/NF-kappaB cascade;Negative regulation of cell proliferation;Cell surface receptor linked signal transduction;Response to pest/pathogen/parasite;Response to drug;Regulation of apoptosis;JNK cascade;Response to bacteria	Endosome;Plasma membrane
1370307_at	3.2	Agrn: Agrin, a proteoglycan component of the basal lamina, stimulates acetylcholine receptor aggregation through the activation of MUSK (Nsk1), involved in synaptogenesis, aggregates immune signaling proteins in T-cells by clustering lipid rafts	[LINK locuslink, 25592, LocusLink]	Protein binding;Heparin binding	Immune response;Protein stabilization;Intracellular signaling cascade;Cell motility;Cytoskeletal anchoring;Regulation of synaptic growth at neuromuscular junction;Synaptogenesis;Synaptic transmission	Axon;Basal lamina;Extracellular space;Plasma membrane
1374061_at	4.6	1110055L24Rik: Protein containing a C-type lectin domain, which mediate calcium-dependent carbohydrate recognition, has low similarity to a region of lymphocyte antigen 75 (human LY75), which is a putative multilectin receptor associated with breast cancer	[LINK locuslink, 66205, LocusLink]	Receptor activity	Immune response;Receptor mediated endocytosis
1388069_at	2.2	Klrb1b: Protein with high similarity to killer cell lectin-like receptor subfamily B member 1B (mouse Klrb1b), which is a natural killer cell receptor that inhibits natural killer cell cytotoxicity, contains a C-type lectin domain	[LINK locuslink, 25192, LocusLink]	Transmembrane receptor activity	Immune response;Response to pest/pathogen/parasite	Integral to plasma membrane
1370812_at	2.4	Bcl2l1: Bcl2-like 1, plays a role in the hyperosmotic response and in NFkappaB signaling, alternative form Bcl-XL inhibits apoptosis, while form Bcl-Xs induces apoptosis; human BCL2L1 may play a role in abnormal regulation of apoptosis in various cancers	[LINK locuslink, 24888, LocusLink]		Induction of apoptosis;Hyperosmotic response;I-kappaB kinase/NF-kappaB cascade;Anti-apoptosis	Mitochondrion
1370621_at	-1.6	Cd3z: T-cell receptor CD3 subunit zeta, likely involved in T-cell activation and signal transduction; expression of human CD3Z is reduced in various types of cancers and systemic lupus erythematosus	[LINK locuslink, 25300, LocusLink]	MHC class II protein binding	Inflammatory response;Cell surface receptor linked signal transduction	Integral to plasma membrane
1368901_at	2.4	Thbd: Thrombomodulin, a plasma membrane receptor that negatively regulates blood coagulation and may play a role in development of the cardiovascular system; human THBD is a marker for endothelial dysfunction in diabetes and multiple sclerosis	[LINK locuslink, 83580, LocusLink]		Inflammatory response;Embryonic development (sensu Mammalia);Blood coagulation	Plasma membrane
1387422_at	5.4	Pglyrp: Peptidoglycan recognition protein, upregulated in the brain in response to sleep deprivation	[LINK locuslink, 84387, LocusLink]	Peptidoglycan recognition activity	Innate immune response
1389710_at	1.4	Sos1: Son of sevenless 1, Ras guanine nucleotide exchange factor that binds growth factor receptor-bound protein 2 and is involved in growth factor, lymphocyte, EGF and insulin receptor signaling pathways; mutations in human SOS1 cause gingival fibromatosis	[LINK locuslink, 20662, LocusLink]	Ras guanyl-nucleotide exchange factor activity;Protein binding;Phosphatidylinositol-4,5-bisphosphate binding	Insulin receptor signaling pathway;Activation of MAPK;Embryonic development (sensu Mammalia);Epidermal growth factor receptor signaling pathway;RAS protein signal transduction;Fibroblast growth factor receptor signaling pathway
1383426_at	2.5	Pstpip1: Proline-serine-threonine phosphatase interacting protein 1, member of the actin associated protein family, involved in cytoskeletal regulation, modulates T-cell responses, binds CD2; mutations in human PSTPIP1 cause PAPA syndrome	[LINK locuslink, 19200, LocusLink]	Protein binding	Intracellular signaling cascade;Cell adhesion;Inflammatory response;Cytoskeleton organization and biogenesis
1368693_at	3.5	Fgr: Protein with strong similarity to mouse Fgr, which is a protein tyrosine kinase that acts in integrin signaling, phagocytosis, regulation of cell shape, and the inflammatory response, contains protein kinase and Src homology 2 (SH2) and 3 (SH3) domains	[LINK locuslink, 79113, LocusLink]	Protein binding;Protein-tyrosine kinase activity;ATP binding	Intracellular signaling cascade;Phagocytosis;Protein amino acid phosphorylation;Cellular morphogenesis;Integrin-mediated signaling pathway;Response to pest/pathogen/parasite	Cytoplasm;Plasma membrane
1387190_at	-1.5	Dgka: Diacylglycerol kinase alpha, a putative diacylglycerol kinase that translocates to the nuclear matrix in stimulated thymocytes and peripheral T lymphocytes	[LINK locuslink, 140866, LocusLink]	Diacylglycerol kinase activity	Intracellular signaling cascade;Phosphatidic acid biosynthesis	Nuclear matrix
1375191_at	-1.5	Pkek: Protein containing a protein kinase domain, has low similarity to S. cerevisiae Tpk2p, which is the catalytic subunit of cAMP-dependent protein kinase 2, protein kinase A or PKA	[LINK locuslink, 57740, LocusLink]	Protein serine/threonine kinase activity;ATP binding	Intracellular signaling cascade;Regulation of cell cycle;Protein amino acid phosphorylation;Cellular morphogenesis;Protein complex assembly	Cytoplasm
1367904_at	-1.8	Resp18: Regulated endocrine-specific protein 18, acts as an intracellular luminal autocrine hormone to induce a neuroendocrine signaling pathway, may be involved in limbic, autonomic, feeding, and reproductive functions, as well as in the secretory pathway	[LINK locuslink, 50561, LocusLink]	Hormone activity	Intracellular signaling cascade;Water homeostasis;Secretory pathway;Cell-cell signaling;Feeding behavior;Reproduction;Cell ion homeostasis	Secretory granule;Endoplasmic reticulum lumen
1388059_a_at	-1.5	Slc11a2: Solute carrier family 11 member 2 (natural resistance-associated macrophage protein 2), an iron transporter essential for intestinal iron absorption; gene is mutated in the anemic Belgrade rat; human SLC11A2 is upregulated in hereditary hemochromatosis	[LINK locuslink, 25715, LocusLink]	Iron ion transporter activity	Iron ion transport	Nucleus;Cytoplasm;Plasma membrane
1369044_a_at	1.8	Pde4b: Phosphodiesterase 4B, a cAMP-specific phosphodiesterase that is sensitive to the antidepressant rolipram, regulates cellular cAMP level, involved in male gonad development and learning and memory	[LINK locuslink, 24626, LocusLink]	cAMP-specific phosphodiesterase activity	Learning and/or memory;cAMP catabolism;Male gonad development
1369584_at	1.8	Cish3: Suppressor of cytokine signaling 3, cytokine-inducible member of the SOCS gene family, negatively regulates cytokine signaling and the JAK-STAT pathway; may be involved in leptin-resistant diabetes; human SOCS3 may be involved in cutaneous T cell lymphoma	[LINK locuslink, 89829, LocusLink]	SH3/SH2 adaptor protein activity;Protein kinase inhibitor activity	Lipid metabolism;Acute-phase response;JAK-STAT cascade
1369963_at	-1.5	Pafah1b3: Cytosolic platelet-activating factor acetylhydrolase alpha 1 subunit, catalytic subunit of a heterotrimeric enzyme that inactivates platelet-activating factor, may play a role in neuronal migration	[LINK locuslink, 114113, LocusLink]	1-alkyl-2-acetylglycerophosphocholine esterase activity	Lipid metabolism;Neurogenesis	Soluble fraction;Cytoplasm
1368270_at	8.4	Apobec1: Apolipoprotein B editing protein, catalyzes Apob mRNA editing by cytidine deaminase activity, resulting in the production of the Apob isoform apoB-48, may also regulate the half-life of other mRNA species; human APOBEC1 is upregulated in some tumors	[LINK locuslink, 25383, LocusLink]	Cytidine deaminase activity;Zinc ion binding;mRNA binding;RNA editase activity;Protein binding	Lipid metabolism;mRNA editing;Response to stress;Cytidine to uridine editing	Nucleus;Cytoplasm
1382680_at	2.9	Adfp: Adipose differentiation-related protein, a protein involved in fatty acid and cholesterol binding and long-chain fatty acid transport, acts in lipid storage, a marker of lipid accumulation; human ADFP may be upregulated in arterioschlerotic lesions	[LINK locuslink, 11520, LocusLink]	Cholesterol binding;Fatty acid binding	Lipid storage;Cholesterol metabolism;Long-chain fatty acid transport	Membrane;Cytoplasm
1390383_at	3.1	Adfp: Adipose differentiation-related protein, a protein involved in fatty acid and cholesterol binding and long-chain fatty acid transport, acts in lipid storage, a marker of lipid accumulation; human ADFP may be upregulated in arterioschlerotic lesions	[LINK locuslink, 11520, LocusLink]	Cholesterol binding;Fatty acid binding	Lipid storage;Cholesterol metabolism;Long-chain fatty acid transport	Membrane;Cytoplasm
1390850_at	3.4	Adfp: Adipose differentiation-related protein, a protein involved in fatty acid and cholesterol binding and long-chain fatty acid transport, acts in lipid storage, a marker of lipid accumulation; human ADFP may be upregulated in arterioschlerotic lesions	[LINK locuslink, 11520, LocusLink]	Cholesterol binding;Fatty acid binding	Lipid storage;Cholesterol metabolism;Long-chain fatty acid transport	Membrane;Cytoplasm
1386893_at	2.4	Grn: Granulin, a growth factor that functions in DNA replication, MAPKKK signaling and the functional masculinization of the brain; human GRN may act in proliferative events associated with breast neoplasm and epithelial ovarian cancer	[LINK locuslink, 29143, LocusLink]	Growth factor activity	MAPKKK cascade;Copulation;Response to hormone stimulus;Male courtship behavior;DNA-dependent DNA replication
1367603_at	2.5	Tpi1: Protein with strong similarity to human TPI1, which catalyzes the interconversion of glyceraldehyde 3-phosphate and dihydroxyacetone phosphate and is associated with hemolytic anemia and neurodegeneration, contains a triosephosphate isomerase domain	[LINK locuslink, 24849, LocusLink]	Triose-phosphate isomerase activity	Main pathways of carbohydrate metabolism	Cytoplasm
1369927_at	-1.4	Mor1: Mitochondrial malate dehydrogenase, part of the malate-aspartate shuttle and the tricarboxylic acid cycle where it putatively catalyzes the oxidation of malate to oxaloacetate	[LINK locuslink, 81829, LocusLink]	Malic enzyme activity	Malate metabolism;Carbohydrate catabolism	Mitochondrial matrix
1368499_at	2.7	Sycp2: Synaptonemal complex protein 2, contains predicted coiled-coil domains and a DNA-binding motif, major component of the lateral elements of synaptonemal complexes in meiotic prophase cells, may function in chromatin organization	[LINK locuslink, 83820, LocusLink]	Structural molecule activity;DNA binding	Meiotic recombination;Spermatogenesis;Establishment and/or maintenance of chromatin architecture	Synaptonemal complex
1372229_at	1.7	Pdk3: Protein with very strong similarity to pyruvate dehydrogenase kinase 3 (human PDK3), which phosphorylates the pyruvate dehydrogenase E1 subunit and thereby regulates the conversion of pyruvate to acetyl-CoA, contains a histidine kinase-like ATPase domain	[LINK locuslink, 236900, LocusLink]	Phosphotransferase activity, alcohol group as acceptor;ATP binding;Kinase activity	Metabolism	Mitochondrion
1375498_at	3.1	9130017A15Rik: Protein with low similarity to S. pombe Azr1p, which is involved in resistance to 5-azacytidine	[LINK locuslink, 320717, LocusLink]	Protein phosphatase type 2C activity	Metabolism	Mitochondrion
1388497_at	-1.5	Them2: Protein containing a thioesterase superfamily domain, has strong similarity to uncharacterized human THEM2	[LINK locuslink, 66834, LocusLink]	Catalytic activity	Metabolism
1388522_at	2.3	9130017A15Rik: Protein with low similarity to S. pombe Azr1p, which is involved in resistance to 5-azacytidine	[LINK locuslink, 320717, LocusLink]	Protein phosphatase type 2C activity	Metabolism	Mitochondrion
1374921_at	-1.5	C20orf41: Member of the DEAD_2 family, which are RAD3-like DNA-binding helicases, has a region of low similarity to breast cancer 1-binding helicase-like (human BRIP1), which may be associated with early-onset breast cancer	[LINK locuslink, 51750, LocusLink]	Helicase activity;DNA binding	Mitotic cell cycle;DNA repair	Nucleus
1368342_at	4.7	Ampd3: Adenosine monophosphate deaminase 3, catalyzes the conversion of AMP to IMP, may be involved in skeletal muscle development; human AMPD3 mutations that cause a lack of enzyme activity do not cause clinical symptoms but do increase cellular ATP by 50%	[LINK locuslink, 25095, LocusLink]	AMP deaminase activity	Muscle development;AMP catabolism
1367697_at	1.8	Mapk14: Mitogen activated protein kinase 14, serine-threonine protein kinase, acts in signaling in response to cytokines and physiological stimuli, may trigger apoptosis in response to stress; human MAPK14 may play a role in breast cancer	[LINK locuslink, 81649, LocusLink]	MAP kinase activity	Muscle development;G-protein coupled receptor protein signaling pathway;Protein amino acid phosphorylation;Prostaglandin biosynthesis;Inflammatory response;Regulation of vasoconstriction;Protein kinase cascade;Insulin receptor signaling pathway;Cell differentiation;Anti-apoptosis;Induction of apoptosis by extracellular signals	Nucleus;Dendrite
1388453_at	3.4	Myadm: Protein with strong similarity to myeloid-associated differentiation marker (human LOC91663), which exhibits stimulated expression by all-trans retinoic acid and may act in hematopoietic cell differentiation, contains two membrane-associating domains	[LINK locuslink, 369016, LocusLink]		Myeloid blood cell differentiation;Physiological process	Integral to membrane
1368051_at	-1.5	LOC84013: Smooth muscle-specific 17 beta-hydroxysteroid dehydrogenase type 3, a short chain alcohol dehydrogenase-like isozyme, may function in potentiating smooth muscle dedifferentiation	[LINK locuslink, 84013, LocusLink]	Alcohol dehydrogenase activity	Myoblast cell fate determination
1368930_at	-1.6	Kcnn4: Intermediate conductance calcium-activated potassium channel, member of the SK family, forms a voltage-insensitive, inwardly-rectifying K+ channel, may regulate the electrical properties of immature smooth muscle cells	[LINK locuslink, 65206, LocusLink]	Calcium-activated potassium channel activity;Calmodulin binding	Myogenesis
1374625_at	-1.4	Hes6: Hairy and enhancer of split 6, a basic helix-loop-helix protein that inhibits the Hes1 transcriptional repressor, promotes retinal rod cell differentiation and may promote neurogenesis	[LINK locuslink, 55927, LocusLink]	Specific transcriptional repressor activity;Transcription corepressor activity	Myogenesis;Myoblast cell fate determination;Neurogenesis;Negative regulation of transcription from Pol II promoter	Nucleus
1388810_at	-1.5	Abce1: Ribonuclease L inhibitor, inhibits nuclease activity and 2-5A binding ability of RNase L, involved in muscle cell differentiation	[LINK locuslink, 24015, LocusLink]	Ribonuclease inhibitor activity	Myogenesis;RNA catabolism;Response to virus
1370907_at	-1.7	Siat1: Sialyltransferase 1 (beta-galactoside alpha 2-6-sialyltransferase), involved in glycoprotein maturation; human SIAT1 is upregulated in colon and breast cancers and increased mouse Siat1 is associated with reduced tumor growth and metastatic rate	[LINK locuslink, 25197, LocusLink]	Beta-galactoside alpha-2,6-sialyltransferase activity	N-glycan diversification	Golgi apparatus;Soluble fraction;Integral to plasma membrane
1370336_at	14	Okl38: Pregnancy-induced growth inhibitor, may have a role in negatively regulating proliferation of mammary epithelial cells during pregnancy	[LINK locuslink, 171493, LocusLink]		Negative regulation of cell proliferation
1368060_at	-1.5	Hrsp12: Heat-responsive protein 12, a perchloric acid-soluble protein that inhibits protein synthesis, has endoribonuclease activity, inhibits cell proliferation, binds fatty acids, may play a role in fatty acid metabolism, found only in liver and kidney	[LINK locuslink, 65151, LocusLink]	Heat shock protein activity;Endoribonuclease activity;Fatty acid binding	Negative regulation of protein biosynthesis;Negative regulation of cell proliferation;Fatty acid metabolism	Nucleus;Golgi apparatus;Endoplasmic reticulum
1377034_at	5	Serpinb1b: Serine (or cysteine) proteinase inhibitor clade B (ovalbumin) member 1b, a putative serpin that forms a complex with cathepsin G (human CTSG), predominantly expressed in brain	[LINK locuslink, 282663, LocusLink]	Serine-type endopeptidase inhibitor activity;Enzyme binding	Negative regulation of proteolysis and peptidolysis;Cell growth and/or maintenance
1388511_at	1.8	Centd2: Protein with strong similarity to centaurin delta 2 (human CENTD2), which is a GTPase activator for Arf and Rho proteins, contains three pleckstrin homology (PH), a RhoGAP (GTPase activator protein), and a putative arf GTPase activation (GAP) domain	[LINK locuslink, 69710, LocusLink]	Rho GTPase activator activity;ARF GTPase activator activity;DNA binding	Neuropeptide signaling pathway;Cellular morphogenesis;Actin cytoskeleton organization and biogenesis;Second-messenger-mediated signaling;Rho protein signal transduction	Nucleus;Cytoplasm
1370869_at	6.3	Bcat1: Cytosolic branched-chain amino acid aminotransferase (branched chain aminotransferase), reversibly transaminates branched-chain L-amino acids, catalyzing the last step of their synthesis and the first step of their degradation	[LINK locuslink, 29592, LocusLink]	Branched-chain-amino-acid transaminase activity	Neurotransmitter metabolism;Branched chain family amino acid metabolism	Cytoplasm
1390726_at	3.8	Bcat1: Cytosolic branched-chain amino acid aminotransferase (branched chain aminotransferase), reversibly transaminates branched-chain L-amino acids, catalyzing the last step of their synthesis and the first step of their degradation	[LINK locuslink, 29592, LocusLink]	Branched-chain-amino-acid transaminase activity	Neurotransmitter metabolism;Branched chain family amino acid metabolism	Cytoplasm
1388673_at	2.2	Lsp1: Lymphocyte-specific protein 1, leukocyte-specific protein that binds F-actin, negatively regulates cell adhesion and chemotaxis; overexpression of human LSP1 is associated with neutrophil actin dysfunction with abnormalities of 47-kD and 89-kD proteins	[LINK locuslink, 16985, LocusLink]	Calcium ion binding;Actin cross-linking activity	Neutrophil chemotaxis;MAPKKK cascade;Induction of apoptosis via death domain receptors;Regulation of cell shape;Actin cytoskeleton organization and biogenesis;Organogenesis;Cytoskeletal anchoring;Negative regulation of cell migration;Negative regulation of cell adhesion;Regulation of cell growth	Soluble fraction;Cytosol;Actin cytoskeleton;Plasma membrane
1375436_at	6.6	9130210N20Rik: Member of the nicotinate phosphoribosyltransferase (NAPRTase) family, has strong similarity to uncharacterized human PP3856	[LINK locuslink, 223646, LocusLink]	Nicotinate phosphoribosyltransferase activity	Nicotinate nucleotide salvage
1380230_at	2.1	Gch: GTP cyclohydrolase I, catalyzes the first step in tetrahydrobiopterin synthesis; mutation of human GCH1 causes dopa-responsive dystonia	[LINK locuslink, 29244, LocusLink]	GTP cyclohydrolase I activity	Nitric oxide biosynthesis;Muscle development;Locomotory behavior;Tetrahydrobiopterin biosynthesis	Extracellular
1386482_at	1.6	Gch: GTP cyclohydrolase I, catalyzes the first step in tetrahydrobiopterin synthesis; mutation of human GCH1 causes dopa-responsive dystonia	[LINK locuslink, 29244, LocusLink]	GTP cyclohydrolase I activity	Nitric oxide biosynthesis;Muscle development;Locomotory behavior;Tetrahydrobiopterin biosynthesis	Extracellular
1368073_at	1.9	Irf1: Interferon regulatory factor 1, a transcriptional activator that negatively regulates cell proliferation and regulates nitric oxide production; altered expression of human IRF1 is associated with breast cancer, multiple sclerosis, and psoriasis	[LINK locuslink, 24508, LocusLink]	Transcription factor activity	Nitric oxide biosynthesis;Positive regulation of cell proliferation;JAK-STAT cascade;Negative regulation of cell proliferation;Regulation of S phase of mitotic cell cycle
1387111_at	2	Ddah1: Dimethylarginine dimethylaminohydrolase 1, hydrolyzes N(G),N(G)-dimethylarginine and N(G)-monomethylarginine, which inhibit activity of nitric oxide synthases, may be involved in the upregulation of nitric oxide production following nerve transection	[LINK locuslink, 64157, LocusLink]	Dimethylargininase activity	Nitric oxide mediated signal transduction;Positive regulation of nitric oxide biosynthesis;Positive regulation of angiogenesis;Arginine catabolism;Response to wounding
1398348_at	3.3	Ddah1: Dimethylarginine dimethylaminohydrolase 1, hydrolyzes N(G),N(G)-dimethylarginine and N(G)-monomethylarginine, which inhibit activity of nitric oxide synthases, may be involved in the upregulation of nitric oxide production following nerve transection	[LINK locuslink, 64157, LocusLink]	Dimethylargininase activity	Nitric oxide mediated signal transduction;Positive regulation of nitric oxide biosynthesis;Positive regulation of angiogenesis;Arginine catabolism;Response to wounding
1373224_at	5.9	Siat4c: Sialyltransferase 4C (beta-galactosidase alpha-2-3-sialyltransferase), a sialyltransferase	[LINK locuslink, 20443, LocusLink]	Sialyltransferase activity	Oligosaccharide metabolism
1371334_at	1.6	Itm2c: Protein with strong similarity to integral membrane protein 2C (human ITM2C), which is a putative membrane protein that binds human BPI3BP, contains a BRICHOS domain, which are found in proteins associated with dementia, respiratory distress, and cancer	[LINK locuslink, 64294, LocusLink]	Protein binding;ATPase activity	Organogenesis	Integral to membrane
1376835_at	1.7	Slc35b2: Protein with strong similarity to mouse Nfkbie, which which interacts with and inhibits the transcription factor NF-kappa B proteins by sequestering them to the cytoplasm, contains six ankyrin repeats, which may mediate protein-protein interactions	[LINK locuslink, 316241, LocusLink]	Protein serine/threonine kinase activity;Transcription cofactor activity	Organogenesis;Protein-nucleus import	Cytoplasm
1390110_at	-1.4	mKIAA1196: Protein containing five zinc finger C2H2 type repeats, which bind nucleic acids, has a region of weak similarity to a region of neurofilament heavy polypeptide (rat Nefh), which interacts with rat Nfl and rat Vim and acts in neural regeneration	[LINK locuslink, 269401, LocusLink]	DNA binding	Organogenesis;Response to wounding
1372037_at	2.2	Enigma: LIM mineralization protein 1, a LIM domain-containing protein that promotes bone formation through the BMP6 signaling pathway	[LINK locuslink, 286908, LocusLink]		Ossification;Signal transduction	Intracellular
1372680_at	2.5	Tmc4: Protein with low similarity to transmembrane cochlear expressed gene 1 (human TMC1), which may act in the transduction of sound by cochlear hair cells and is associated with both recessive and dominant deafness	[LINK locuslink, 353499, LocusLink]		Perception of sound	Integral to membrane
1398366_at	-1.5	Pex12: Peroxisomal biogenesis factor 12, an integral peroxisomal membrane protein that interacts with Pex2, Pxr1, and Pex14, and is involved in peroxisomal matrix protein import; mutation of the human PEX12 gene may result in Zellweger syndrome	[LINK locuslink, 116718, LocusLink]		Peroxisome organization and biogenesis;Neurogenesis	Integral to membrane;Integral to peroxisomal membrane;Membrane fraction
1374471_at	2.5	Cpne2: Protein with high similarity to copine III (human CPNE3), which is a copine-type phospholipid binding protein that has protein kinase activity without a typical kinase catalytic domain and may act in membrane trafficking, contains two C2 domains	[LINK locuslink, 234577, LocusLink]	Calcium-dependent phospholipid binding;Protein kinase activity	Phospholipid metabolism	Cell
1368340_at	1.9	Ipmk: Inositol polyphosphate multikinase, a phospholipid kinase that catalyzes the formation of Ins-1,4,5-P3, Ins-1,3,4,5-P4, Ins-1,3,4,5,6-P5 and 5-pyrophosphate-InsP4 and may provide an alternate method of Ins-1,4,5-P3 second messenger biosynthesis	[LINK locuslink, 171458, LocusLink]	Inositol/phosphatidylinositol kinase activity	Phospholipid metabolism;Calcium ion homeostasis;mRNA-nucleus export
1375272_at	1.6	Pi4KII: Phosphatidylinositol 4-kinase type II, a membrane-bound phosphatidylinositol kinase that phosphorylates inositol, interacts with Lck tyrosine kinase, may be involved in glucose transport and with T-cell activation	[LINK locuslink, 114554, LocusLink]	1-phosphatidylinositol 4-kinase activity;Protein binding	Phosphorylation;Membrane organization and biogenesis;Phosphatidylinositol biosynthesis;Signal transduction;Glucose transport;T-cell activation	Caveolar membrane;Transport vesicle;Membrane fraction
1387412_at	1.6	Pip5k2a: Protein with very strong similarity to phosphatidylinositol-4-phosphate 5-kinase type II alpha (human PIP5K2A), member of phosphatidylinositol-4-phosphate 5-kinase family, which convert phosphatidylinositol-4-phosphate to phosphoinositol-4,5-bisphosphate	[LINK locuslink, 116723, LocusLink]	1-phosphatidylinositol-4-phosphate 5-kinase activity	Phosphorylation;Phosphoinositide metabolism	Intracellular
1373623_at	2.3	Itpkc: Protein with high similarity to inositol 1,4,5-trisphosphate 3-kinase C (human ITPKC), which catalyzes the phosphorylation of Ins(1,4,5)P3 to Ins(1,3,4,5)P4, member of the inositol polyphosphate kinase family	[LINK locuslink, 308451, LocusLink]	Inositol/phosphatidylinositol kinase activity	Phosphorylation;Signal transduction	Cell
1398980_at	-1.5	Rpgrip1: Retinitis pigmentosa GTPase regulator-interacting protein, associates with the photoreceptor ciliary axoneme and may anchor GTPase regulator Rpgr in the connecting cilia; mutation of human RPGRP1 is detected in some cases of Leber congenital amaurosis	[LINK locuslink, 77945, LocusLink]	Structural molecule activity;Protein binding	Phototransduction;Vesicle-mediated transport	Axoneme
1385458_a_at	-1.6	ICRFP703B1614Q5.6: Protein with high similarity to chromosome 11 open reading frame 17 (human C11orf17), which is upregulated in breast cancer and perhaps prostatic cancer	[LINK locuslink, 57373, LocusLink]		Physiological process
1370035_at	2.3	Kras2: Kirsten rat sarcoma oncogene homolog 2, a GTPase involved in MAPK activation and likely cell proliferation; activating mutations in the corresponding gene are associated with a subset of colon tumors and spontaneous uterine endometrial carcinomas	[LINK locuslink, 24525, LocusLink]	RAS small monomeric GTPase activity	Positive regulation of cell proliferation;Activation of MAPK;RAS protein signal transduction	Extrinsic to plasma membrane;Cytosol;Membrane fraction
1371115_at	1.5	Ptpre: Receptor-type protein tyrosine phosphatase epsilon, cytoplasmic and a transmembrane forms are expressed from different promoters	[LINK locuslink, 114767, LocusLink]	Protein-tyrosine-phosphatase activity	Positive regulation of cell proliferation;Signal transduction;Anti-apoptosis	Integral to membrane;Cytosol
1377457_a_at	3.4	Sorl1: Sortilin-related receptor, a mosaic receptor that is a member of the low density lipoprotein receptor family, may play roles in cell proliferation, neurogenesis, and neurite outgrowth; rat Sorl1 is associated with atherosclerosis	[LINK locuslink, 20660, LocusLink]	Low-density lipoprotein receptor activity	Positive regulation of cell proliferation;Substrate-bound cell migration, cell extension;Cell differentiation;Neurogenesis	Integral to plasma membrane
1377458_at	1.8	Sorl1: Sortilin-related receptor, a mosaic receptor that is a member of the low density lipoprotein receptor family, may play roles in cell proliferation, neurogenesis, and neurite outgrowth; rat Sorl1 is associated with atherosclerosis	[LINK locuslink, 20660, LocusLink]	Low-density lipoprotein receptor activity	Positive regulation of cell proliferation;Substrate-bound cell migration, cell extension;Cell differentiation;Neurogenesis	Integral to plasma membrane
1386269_x_at	2	Sorl1: Sortilin-related receptor, a mosaic receptor that is a member of the low density lipoprotein receptor family, may play roles in cell proliferation, neurogenesis, and neurite outgrowth; rat Sorl1 is associated with atherosclerosis	[LINK locuslink, 20660, LocusLink]	Low-density lipoprotein receptor activity	Positive regulation of cell proliferation;Substrate-bound cell migration, cell extension;Cell differentiation;Neurogenesis	Integral to plasma membrane
1390710_x_at	2.8	Sorl1: Sortilin-related receptor, a mosaic receptor that is a member of the low density lipoprotein receptor family, may play roles in cell proliferation, neurogenesis, and neurite outgrowth; rat Sorl1 is associated with atherosclerosis	[LINK locuslink, 20660, LocusLink]	Low-density lipoprotein receptor activity	Positive regulation of cell proliferation;Substrate-bound cell migration, cell extension;Cell differentiation;Neurogenesis	Integral to plasma membrane
1393933_at	2	Sorl1: Sortilin-related receptor, a mosaic receptor that is a member of the low density lipoprotein receptor family, may play roles in cell proliferation, neurogenesis, and neurite outgrowth; rat Sorl1 is associated with atherosclerosis	[LINK locuslink, 20660, LocusLink]	Low-density lipoprotein receptor activity	Positive regulation of cell proliferation;Substrate-bound cell migration, cell extension;Cell differentiation;Neurogenesis	Integral to plasma membrane
1373893_at	-1.7	Cdc23: Member of the anaphase promoting complex subunit 8 or cdc23 family, contains six tetratrico peptide repeat (TPR) domain, which may mediate protein binding, has moderate similarity to S. pombe Cut23p, which is a subunit of the APC/cyclosome complex	[LINK locuslink, 52563, LocusLink]	Ubiquitin-protein ligase activity;Protein binding	Positive regulation of mitotic metaphase/anaphase transition;Cytokinesis;Protein modification;Chromosome segregation;Ubiquitin-dependent protein catabolism	Anaphase-promoting complex
1367853_at	2.3	Slc12a2: Solute carrier family 12 member 2, a sodium-potassium-chloride cotransporter, may function in chloride ion homeostasis, hearing, cell size control, and vascular smooth muscle contraction	[LINK locuslink, 83629, LocusLink]	Sodium:chloride/potassium:chloride symporter activity	Positive regulation of smooth muscle contraction;Chloride transport;Regulation of cell size;Response to hormone stimulus;Potassium ion transport;Perception of sound;Sodium ion transport;Chloride ion homeostasis	Integral to plasma membrane
1380568_a_at	-2	Ddb2: Damage-specific DNA binding protein 2 48kDa, putative subunit of a protein complex that binds UV-damaged DNA	[LINK locuslink, 107986, LocusLink]	Protein binding;Damaged DNA binding	Positive regulation of transcription;DNA repair	Nucleus
1367826_at	2.2	Nfe2l2: NF-E2-related factor 2, a member of the Cap'n'Collar family of basic region-leucine zipper (bZIP) transcription factors, activates expression of genes bearing the antioxidant response element in response to oxidative stress	[LINK locuslink, 83619, LocusLink]	Transcription factor activity;Actin binding	Positive regulation of transcription;Response to oxidative stress	Nucleus;Actin filament
1370095_at	2.7	Ltb4r: Leukotriene B4 receptor, a G protein-coupled receptor expressed in polymorphonuclear leukocytes, may have a role in macrophage recruitment and activation; human LTB4R is a marker for pancreatic cancer and a putative HIV coreceptor	[LINK locuslink, 59264, LocusLink]	Leukotriene receptor activity	Positive regulation of vasoconstriction;G-protein coupled receptor protein signaling pathway;Response to oxidative stress;Immune cell chemotaxis;Macrophage activation	Plasma membrane
1368701_at	1.7	Atp1a3: Alpha 3 subunit of Na+/K+ ATPase, a subunit of the sodium/potassium-exchanging ATPase that is sensitive to inhibition by ouabain	[LINK locuslink, 24213, LocusLink]	Sodium/potassium-exchanging ATPase activity;Potassium-transporting ATPase activity	Potassium ion transport	Membrane fraction;Sodium/potassium-exchanging ATPase complex
1370924_at	-1.5	Tcrb-V13: T-cell receptor beta variable 13, part of the cell-surface T cell receptor complex (TCR) that mediates the cellular immune response; certain alleles of human TRB@ are associated with susceptibility to multiple sclerosis	[LINK locuslink, 269846, LocusLink]	Antigen binding;Receptor activity;MHC class II protein binding	Programmed cell death, virus-infected cells;Antigen presentation, endogenous antigen;Cellular defense response;T-cell differentiation	Alpha-beta T-cell receptor complex
1388275_at	-1.6	Tcrb-V13: T-cell receptor beta variable 13, part of the cell-surface T cell receptor complex (TCR) that mediates the cellular immune response; certain alleles of human TRB@ are associated with susceptibility to multiple sclerosis	[LINK locuslink, 269846, LocusLink]	Antigen binding;Receptor activity;MHC class II protein binding	Programmed cell death, virus-infected cells;Antigen presentation, endogenous antigen;Cellular defense response;T-cell differentiation	Alpha-beta T-cell receptor complex
1367748_at	1.9	Arf5: ADP-ribosylation factor 5, a GTP-binding protein that stimulates cholera toxin ADP ribosyltransferase activity and may play a role in intracellular membrane trafficking	[LINK locuslink, 79117, LocusLink]	Enzyme activator activity;GTP binding	Protein amino acid ADP-ribosylation;Vesicle-mediated transport	Golgi membrane
1373589_at	1.6	Mtmr3: Protein with strong similarity to myotubularin related protein 3 (human MTMR3), which dephosphorylates inositol lipid 3-phosphates and proteins at Ser, Thr and Tyr residues, and is involved in membrane lipid metabolism	[LINK locuslink, 74302, LocusLink]	Protein-tyrosine-phosphatase activity	Protein amino acid dephosphorylation	Cytosol;Membrane
1387911_at	-1.5	Rabggtb: Beta subunit of geranylgeranyl transferase, transfers geranylgeranyl groups to cysteines at the C terminus of Rab proteins, plays a role in prenyl-mediated Rab protein interaction with the cellular membrane	[LINK locuslink, 25533, LocusLink]	RAB-protein geranylgeranyltransferase activity	Protein amino acid geranylgeranylation
1368596_at	1.7	Snf1lk: SNF1-like kinase (salt-inducible kinase), a protein kinase that may negatively regulate adrenocorticotropin hormone-induced steroidogenesis	[LINK locuslink, 59329, LocusLink]	Protein serine/threonine kinase activity	Protein amino acid phosphorylation;Excretion;Signal transduction;Steroid biosynthesis
1387242_at	1.6	Prkr: Protein kinase interferon-inducible double stranded RNA dependent, phosphorylates eIF-2; human PRKR is modulated by pathogenic viruses, including HIV-1, HSV-1 and HCV, upregulated in various cancers, lupus and ALS, activated in Alzheimer's disease	[LINK locuslink, 54287, LocusLink]	RNA binding;Eukaryotic translation initiation factor 2alpha kinase activity	Protein amino acid phosphorylation;I-kappaB kinase/NF-kappaB cascade;Regulation of translational initiation;Cytokine and chemokine mediated signaling pathway
1388858_at	1.8	Map2k3: Mitogen activated protein kinase kinase 3, phosphorylates MAP kinase p38, involved in immune, inflammatory, and stress responses, also has roles in glucose transport and ischemic kidney injury; human MAP2K3 acts in nontypeable H. influenzae infection	[LINK locuslink, 26397, LocusLink]	MAP kinase kinase activity	Protein amino acid phosphorylation;Inflammatory response;Cell death;Hyperosmotic response;Protein localization;Response to hypoxia;Activation of MAPK
1367580_at	-1.5	Rpl10a: Ribosomal protein L10a, a component of the large 60S ribosomal subunit	[LINK locuslink, 81729, LocusLink]	RNA binding;Structural constituent of ribosome	Protein biosynthesis	Cytosolic large ribosomal subunit (sensu Eukarya)
1367582_at	-1.4	Rpl29: Ribosomal protein L29, a component of the large 60S ribosomal subunit; mutation in human RPL29 correlates with metastatic colorectal cancer	[LINK locuslink, 29283, LocusLink]	RNA binding;Structural constituent of ribosome	Protein biosynthesis	Cytosolic large ribosomal subunit (sensu Eukarya)
1367630_at	-1.5	Rps11: Ribosomal protein S11, putative component of the small 40S ribosomal subunit	[LINK locuslink, 81774, LocusLink]	RNA binding;Structural constituent of ribosome	Protein biosynthesis	Ribosome
1367639_a_at	-1.6	Rps2: Ribosomal protein S2, a component of the small 40S ribosomal subunit, interacts with tRNA; human RPS2 expression is upregulated in human squamous cell carcinomas and in breast and colon tumors	[LINK locuslink, 83789, LocusLink]	tRNA binding;Structural constituent of ribosome	Protein biosynthesis	Nucleolus;Cytosolic small ribosomal subunit (sensu Eukarya)
1368004_at	-1.6	Mrpl23: Protein of unknown function, has very strong similarity to uncharacterized mouse Mrpl23	[LINK locuslink, 64360, LocusLink]	RNA binding;Structural constituent of ribosome	Protein biosynthesis	Mitochondrial ribosome
1371504_at	-1.6	RPL37A: Ribosomal protein L37a, component of the large 60S ribosomal subunit	[LINK locuslink, 6168, LocusLink]	Zinc ion binding;RNA binding;Structural constituent of ribosome	Protein biosynthesis	Cytosolic large ribosomal subunit (sensu Eukarya)
1377937_at	-1.6	Mrps14: Mitochondrial ribosomal protein S14	[LINK locuslink, 64659, LocusLink]	Structural constituent of ribosome	Protein biosynthesis	Mitochondrial small ribosomal subunit
1386858_at	-1.5	Rpl13: Ribosomal protein L13, a component of the 60S ribosomal subunit; expression of human RPL13 is increased in benign breast lesions; loss of heterozygosity of human RPL13 occurs in breast cancer	[LINK locuslink, 81765, LocusLink]	RNA binding;Structural constituent of ribosome	Protein biosynthesis	Cytosolic large ribosomal subunit (sensu Eukarya)
1387887_at	-1.5	Rpl14: Ribosomal protein L14, a component of the large 60S ribosomal subunit, may bind RNA	[LINK locuslink, 65043, LocusLink]	RNA binding;Structural constituent of ribosome	Protein biosynthesis	Cytosolic large ribosomal subunit (sensu Eukarya)
1389110_at	2.6	Mrps6: Mitochondrial ribosomal protein S6	[LINK locuslink, 121022, LocusLink]	Structural constituent of ribosome	Protein biosynthesis	Mitochondrial small ribosomal subunit
1398315_at	-1.5	Rpl15: Ribosomal protein L15, a component of the large 60S ribosomal subunit; human RPL15 is overexpressed in esophageal cancer	[LINK locuslink, 245981, LocusLink]	RNA binding;Structural constituent of ribosome	Protein biosynthesis	Cytosolic large ribosomal subunit (sensu Eukarya)
1398872_at	-1.5	Rps13: Ribosomal protein S13, a component of the small 40S ribosomal subunit, upregulated in colon carcinoma cell lines; human RPS13 is upregulated in colorectal tumors and autoantibodies are associated with systemic lupus erythematosus	[LINK locuslink, 161477, LocusLink]	Structural constituent of ribosome	Protein biosynthesis	Cytosolic small ribosomal subunit (sensu Eukarya)
1398882_at	-1.5	Rps5: Ribosomal protein S5, component of the small 40S ribosomal subunit; human RPS5 gene expression is altered in human colorectal carcinoma cells	[LINK locuslink, 20103, LocusLink]	RNA binding;Structural constituent of ribosome	Protein biosynthesis	Cytosolic small ribosomal subunit (sensu Eukarya)
1398917_at	-1.5	Rpl7: Ribosomal protein L7, a ribosomal structural component that may act in protein biosynthesis; autoantibodies to human RPL7 are associated with systemic lupus erythematosus and transplant-associated coronary artery disease	[LINK locuslink, 297755, LocusLink]	Structural constituent of ribosome	Protein biosynthesis	Ribosome
1388413_at	1.5	RRBP1: Ribosome binding protein 1, a putative ribosome receptor, may play a role in protein biosynthesis, appears to be involved in cardiac development, may play a role in cardiac remodeling in heart failure	[LINK locuslink, 6238, LocusLink]	Ribosome receptor activity	Protein biosynthesis;Heart development	Endoplasmic reticulum
1398770_at	-1.6	Rpl36a: Ribosomal protein L36a, a component of the large 60S ribosomal subunit, may be a part of the peptidyl transferase center	[LINK locuslink, 81769, LocusLink]	Peptidyltransferase activity;RNA binding;Structural constituent of ribosome	Protein biosynthesis;Peptide metabolism	Cytosolic large ribosomal subunit (sensu Eukarya)
1391125_at	-1.6	Ap1s3: Protein with high similarity to adaptor protein complex 1 sigma 1 subunit (human AP1S1), which binds to gamma-adaptin (human AP1G1) and enhances AP-1 adaptor complex assembly, member of the clathrin adaptor complex small chain family	[LINK locuslink, 252903, LocusLink]	Intracellular transporter activity	Protein complex assembly;Intracellular protein transport	Clathrin vesicle coat
1387378_at	4	Fcnb: Protein with high similarity to ficolin-1 (human FCN1), which forms a complex with mannose-binding lectin-associated serine proteases, contains two collagen triple helix repeats and two beta or gamma fibrinogen C-terminal globular domains	[LINK locuslink, 114091, LocusLink]	Protein binding;Extracellular matrix structural constituent;Sugar binding	Protein complex assembly;Skeletal development;Response to biotic stimulus	Fibrillar collagen
1369452_a_at	1.5	Picalm: Phosphatidylinositol binding clathrin assembly protein, plays a role in coated pit internalization; rearrangements in human PICALM gene are associated with acute lymphoblastic and acute myeloid leukemias	[LINK locuslink, 89816, LocusLink]	Phosphatidylinositol-4,5-bisphosphate binding	Protein complex assembly;Vesicle organization and biogenesis;Vesicle budding	Coated vesicle
1372150_at	-2.2	Usp10: Protein with strong similarity to ubiquitin specific protease 10 (human USP10), which cleaves ubiquitin from ubiquitin-conjugated substrates, member of the ubiquitin carboxyl-terminal hydrolase family, which are cysteine proteases	[LINK locuslink, 22224, LocusLink]	Cysteine-type endopeptidase activity;Ubiquitin-specific protease activity;Ubiquitin thiolesterase activity	Protein deubiquitination;Ubiquitin-dependent protein catabolism	Intracellular
1387703_a_at	2.1	Usp2: Protein with strong similarity to ubiquitin specific protease 2 (human USP2), which removes ubiquitin from ubiquitin-conjugated proteins, member of the ubiquitin carboxyl-terminal hydrolase family	[LINK locuslink, 115771, LocusLink]	Cysteine-type endopeptidase activity;Ubiquitin-specific protease activity;Ubiquitin thiolesterase activity	Protein deubiquitination;Ubiquitin-dependent protein catabolism	Intracellular
1390486_at	2.2	Usp32: Member of the ubiquitin carboxyl-terminal hydrolase family, which are cysteine proteases involved in deubiquitination, has a region of moderate similarity to a region of C. elegans UCH-1, which is a ubiquitin C-terminal hydrolase involved in embryogenesis	[LINK locuslink, 237898, LocusLink]	Cysteine-type endopeptidase activity;Ubiquitin-specific protease activity;Ubiquitin thiolesterase activity	Protein deubiquitination;Ubiquitin-dependent protein catabolism	Nucleus;Cytoplasm
1370829_at	-1.6	Fntb: Farnesyltransferase beta subunit, subunit of the CAAX farnesyltransferase that transfers farnesyl groups to proteins, contains the substrate recognition site, forms a heterodimeric active enzyme with the alpha subunit	[LINK locuslink, 64511, LocusLink]	Protein farnesyltransferase activity	Protein farnesylation	Protein farnesyltransferase complex
1375336_at	-1.6	Hspcb: Heat shock protein 84 kDa 1, a tumor-specific transplantation antigen involved in protein folding, interacts with glucocorticoid receptor and sphingosine dependent kinases, required for normal placental labyrinth development	[LINK locuslink, 15516, LocusLink]	Heat shock protein activity	Protein folding;Organogenesis;Response to stress;Pregnancy
1398240_at	-1.5	Hspa8: Heat shock 70kD protein 8, member of heat shock HSP70 family of molecular chaperones that are involved in protein folding, translocation, and complex assembly; human HSPA8 is a marker for cardiomyopathy, Alzheimer, and RA, and is mutated in breast cancer	[LINK locuslink, 24468, LocusLink]	Heat shock protein activity;ATPase activity	Protein folding;Response to oxidative stress;Response to heat;Cytoplasmic sequestering of transcription factor	Nucleus;Cytosol;Microsome;Lysosome
1389844_at	-1.4	Fkbp4: FK506 binding protein 4, a heat shock protein which mediates the hypertrophic effect of cardiotrophin 1 (Ctf1) on cardiac myocytes, putative component of steroid hormone receptor complexes; human FKBP4 is upregulated in breast cancer	[LINK locuslink, 260321, LocusLink]	Heat shock protein activity;Protein binding;Isomerase activity;FK506 binding;ATP binding;GTP binding	Protein folding;Steroid hormone receptor complex assembly;Positive regulation of cell size;Signal transduction	Nucleus;Microtubule;Steroid hormone aporeceptor complex
1370097_a_at	-1.6	Cxcr4: CXC chemokine receptor 4 (fusin), a G protein-coupled receptor that binds CXC cytokines, may be required for hematopoiesis and organ vascularization; human CXCR4 is a coreceptor for HIV and inhibition may be therapeutic for invasive breast cancer	[LINK locuslink, 60628, LocusLink]	Coreceptor activity;C-X-C chemokine receptor activity;Calcium channel regulator activity	Protein kinase C activation;Axon guidance;Inflammatory response;Induction of apoptosis;Brain development;Chemotaxis;Cytosolic calcium ion concentration elevation;Perception of pain;Viral-induced cell-cell fusion;Activation of MAPK;Regulation of neuronal synaptic plasticity;Phospholipase C activation;Synaptic transmission	Integral to plasma membrane;Cytoplasm
1374413_at	1.4	Ubl3: Ubiquitin-like 3	[LINK locuslink, 24109, LocusLink]		Protein modification
1370051_at	2.3	Tgm1: Keratinocyte transglutaminase (transglutaminase 1), catalyzes protein crosslinking that is required for epidermal keratinocyte cell envelope formation; human TGM1 defects cause ichthyosis and mouse Tgm1 deficiency causes severe skin barrier defects	[LINK locuslink, 60335, LocusLink]	Protein-glutamine gamma-glutamyltransferase activity	Protein modification;Epidermal differentiation
1368645_at	2	Ptpn1: Protein tyrosine phosphatase non-receptor type I, involved in the negative regulation of insulin receptor signaling; human PTPN1 may be associated with type II diabetes and obesity	[LINK locuslink, 24697, LocusLink]	Receptor signaling protein tyrosine phosphatase activity	Protein modification;Insulin receptor signaling pathway;Glucose metabolism	Cytosol;Microsome
1370112_at	1.9	Pten: Phosphatase and tensin homolog, a phosphatidylinositol phosphatase that acts as a tumor suppressor; mutation of human PTEN is linked to Cowden disease, Bannayan-Zonana syndrome, diabetes II, and cancers	[LINK locuslink, 50557, LocusLink]	Actin binding;Protein-tyrosine-phosphatase activity;Phosphatidylinositol-3,4,5-trisphosphate 3-phosphatase activity	Protein modification;Phospholipid metabolism;Negative regulation of cell proliferation;Embryonic development (sensu Mammalia)	Cytoplasm;Membrane fraction
1369862_at	1.9	Pim1: Pim-1 oncogene, a serine/threonine kinase that is expressed in cells of hematolymphoid origin in the germ cell lineages, regulates apoptosis and may play a role in spermatogenesis	[LINK locuslink, 24649, LocusLink]	Protein serine/threonine kinase activity;Protein binding	Protein modification;Spermatogenesis;Cell cycle;Induction of apoptosis;Signal transduction;Anti-apoptosis
1369215_a_at	1.6	Cpd: Carboxypeptidase D, a putative membrane-bound metalloprotease that likely functions in processing of secreted proteins	[LINK locuslink, 25306, LocusLink]	Carboxypeptidase D activity	Protein processing	Secretory granule;Integral to plasma membrane
1367801_at	2.2	Ece1: Endothelin-converting enzyme 1, metalloprotease that catalyzes the cleavage of endothelin precursor to active endothelin, involved in regulation of muscle contraction, may regulate seminiferous tubule contraction	[LINK locuslink, 94204, LocusLink]	Zinc ion binding;Endothelin-converting enzyme 1 activity	Protein processing;Regulation of smooth muscle contraction;Response to wounding	Integral to plasma membrane;Membrane fraction
1367987_at	1.6	Rnpep: Aminopeptidase B, member of the M1 family of metallopeptidases, a zinc metallopeptidase that has a substrate preference for basic N-terminal residues, may function in secretory pathways and in spermatid development	[LINK locuslink, 81761, LocusLink]	Metallopeptidase activity;Zinc ion binding;Leukotriene-A4 hydrolase activity;Aminopeptidase activity	Protein processing;Spermatid development;Protein secretion;Peptide metabolism	Extrinsic to plasma membrane;Golgi apparatus;Extracellular
1370245_at	1.8	Ctsl: Cathepsin L, a lysosomal cysteine (thiol) protease of the papain superfamily that cleaves basement membrane structural proteins, stimulates steroidogenesis when bound to Timp1; human CTSL is associated with highly invasive tumors and possibly emphysema	[LINK locuslink, 25697, LocusLink]	Cathepsin L activity;Protein binding	Protein processing;Steroid biosynthesis;Germ-cell development	Lysosome;Extracellular space
1388405_at	-1.6	4930432B04Rik: Protein with strong similarity to colonic and hepatic tumor overexpressed gene (human ch-TOG), which binds human TACC1 and cyclin B1 (human CCNB1) and targets p34cdc2 (human CDC2) to the microtubule cytoskeleton and promotes microtubule stabilization	[LINK locuslink, 75786, LocusLink]	Microtubule binding	Protein targeting;Mitotic spindle assembly	Microtubule organizing center;Spindle
1368040_at	-1.4	Synj2bp: Synaptojanin 2 binding protein (outer membrane protein of 25 kDa), an outer mitochondrial membrane protein that acts via a PDZ domain to recruit synaptojanin 2A (Synj2) to mitochondria resulting in perinuclear clustering of the organelle	[LINK locuslink, 64531, LocusLink]	Protein C-terminus binding	Protein-mitochondrial targeting	Mitochondrial outer membrane
1373075_at	-1.5	Ipo7: Protein with very strong similarity to importin 7 (human IPO7), which is upregulated in some colorectal tumors and is required for nuclear import of HIV-1 reverse transcription complex, contains an importin-beta N-terminal domain	[LINK locuslink, 233726, LocusLink]	RAN protein binding	Protein-nucleus import	Nucleus;Cytoplasm
1376697_at	1.5	Chst12: Protein with strong similarity to chondroitin 4-O-sulfotransferase 2 (human CHST12), which transfers sulfate to the C-4 position of N-acetylgalactosamine in chondroitin and desulfated dermatan sulfate, member of the sulfotransferase family	[LINK locuslink, 59031, LocusLink]	Sulfotransferase activity	Proteoglycan metabolism	Integral to membrane
1368521_at	2.4	Kdap: Kidney-derived aspartic protease-like protein (napsin), aspartic-type endopeptidase; human NAP1 may act as a marker for primary lung adenocarcinoma and lack of human NAP1 in the urine is associated with kidney dysfunction	[LINK locuslink, 60575, LocusLink]	Aspartic-type endopeptidase activity	Proteolysis and peptidolysis
1398930_at	1.9	Atp6v0b: ATPase H+ transporting lysosomal vacuolar proton pump, a predicted proteolipid subunit of the V-type proton-translocating ATPase that may play a role in proton transport, expressed in most tissues	[LINK locuslink, 114143, LocusLink]	Hydrogen-exporting ATPase activity, phosphorylative mechanism	Proton transport	Integral to membrane;Intracellular
1388641_at	-1.5	Gart: Phosphoribosylglycinamide formyltransferase, has glycinamide ribonucleotide transformylase and synthetase activities, as well as aminoimidazole ribonucleotide synthetase activity; inhibition of human GART inhibits growth of colon carcinomas	[LINK locuslink, 14450, LocusLink]	Phosphoribosylamine-glycine ligase activity;Phosphoribosylglycinamide formyltransferase activity	Purine base biosynthesis	Cytosol
1390381_at	1.6	Xpc: Xeroderma pigmentosum complementation group C, involved in the DNA damage response and nucleotide-excision repair; deficiency results in high susceptibility of skin cancer, human XPC mutation is linked to xeroderma pigmentosum group c	[LINK locuslink, 22591, LocusLink]	Single-stranded DNA binding	Pyrimidine dimer repair;Nucleotide-excision repair;Regulation of S phase of mitotic cell cycle
1372691_at	4.5	Upp1: Uridine phosphorylase 1, interconverts uridine and uracil and thereby regulates uridine concentrations, activates 5-fluorouracil; increased expression of human UPP1 may correlate with lymphatic metastasis in oral cancer	[LINK locuslink, 22271, LocusLink]	Uridine phosphorylase activity;Protein binding	Pyrimidine salvage;Uridine catabolism;Circadian rhythm;Response to drug	Cytoplasm
1375020_at	2.3	Rin3: Protein with high similarity to Ras and Rab interactor 3 (human RIN3), which binds Rab5 and amphiphysin II (human BIN1), member of the vacuolar sorting protein 9 (VPS9) domain containing family, contains a Ras association (RalGDS or AF6) domain	[LINK locuslink, 217835, LocusLink]	Small GTPase regulatory/interacting protein activity;Protein binding	RAS protein signal transduction	Vacuole
1376728_at	1.7	6330548N22Rik: Protein with very strong similarity to protein phosphatase-1 regulatory 8 (human PPP1R8), which is a site-specific magnesium-dependent endoribonuclease that cleaves RNA and generates 5' phosphate termini, member of the forkhead associated (FHA) domain family	[LINK locuslink, 100336, LocusLink]	RNA binding;Ribonuclease activity	RNA catabolism	Nucleus
1376589_at	2.1	0610012D09Rik: RIKEN cDNA 0610012D09 gene, may act as a rRNA adenine dimethyltransferase, protein transcribed from the opposite strand of the Igsf6 gene, which is a candidate gene for inflammatory bowel disease susceptibility in humans	[LINK locuslink, 59052, LocusLink]	rRNA (adenine-N6,N6-)-dimethyltransferase activity	RNA methylation
1387912_at	-1.5	LOC245957: Helicase of 117 kDa, a putative member of the DEAD box ATP-dependent RNA helicase family, contains an RS domain and may function in RNA splicing	[LINK locuslink, 245957, LocusLink]	ATPase activity;RNA helicase activity	RNA splicing	Nucleus
1368229_at	-1.5	Sip1: Survival of motor neuron protein interacting protein 1, a nuclear protein, may interact with Smn and play a role in nucleocytoplasmic transport	[LINK locuslink, 84404, LocusLink]	Protein binding;Pre-mRNA splicing factor activity	RNA splicing;Nucleocytoplasmic transport;mRNA processing	Nucleus
1371377_at	-1.6	Rps19: Protein with high similarity to ribosomal protein S19 (S. cerevisiae Rps19ap), which is a ribosome structural constituent that acts in mRNA splicing, member of the ribosomal S19e family, which are part of the small ribosomal subunit	[LINK locuslink, 20085, LocusLink]	Structural constituent of ribosome	RNA splicing;Protein biosynthesis;Cell growth and/or maintenance	Cytosolic small ribosomal subunit (sensu Eukarya)
1374506_at	-1.7	DDX31: Protein containing a DEAD/DEAH box helicase domain and three helicase conserved C-terminal domains, has low similarity to S. cerevisiae Dbp7p, which is involved in 60S ribosomal large subunit biogenesis	[LINK locuslink, 64794, LocusLink]	RNA binding;ATP-dependent RNA helicase activity;ATP binding	RNA splicing;Spermatogenesis	Nucleus
1376089_at	2.3	Ldlr: Low density lipoprotein receptor, mediates uptake of low density lipoproteins, involved in cholesterol and lipid metabolism; human LDLR is implicated in familial hypercholesterolemia, hypertension, atherosclerosis, and coronary artery disease	[LINK locuslink, 300438, LocusLink]	Low-density lipoprotein receptor activity	Receptor mediated endocytosis;Lipid transport	Endosome;Plasma membrane
1371633_at	-1.5	Ctnnbl1: Protein with strong similarity to catenin beta like 1 (human CTNNBL1), which localizes to the nucleus and induces apoptosis	[LINK locuslink, 66642, LocusLink]		Regulation of apoptosis
1371672_at	-1.7	Cbx7: Protein with strong similarity to chromobox 7 (mouse D15Ertd417e), which sustains cell proliferation and cell life span by repressing expression of CDK inhibitors p16Ink4a (Cdkn2a) and p19Arf (Cdkn2a_Arf), member of the 'chromo' domain-containing family	[LINK locuslink, 362962, LocusLink]	Protein binding;Chromatin binding;Transcriptional repressor activity	Regulation of cell cycle;Positive regulation of cell proliferation;Chromatin silencing	Nucleus
1375956_at	-1.6	Mnat1: Protein with very strong similarity to menage a trois 1 (mouse Mnat1), which is a C3HC4 RING finger component of CAK kinase and is required for CAK kinase assembly and acts in hyperphosphorylation of mouse Rpo2-1 and transcription	[LINK locuslink, 266713, LocusLink]		Regulation of cell cycle;S phase of mitotic cell cycle;Protein amino acid phosphorylation;Protein complex assembly;Nucleobase, nucleoside, nucleotide and nucleic acid metabolism	Transcription factor TFIIH complex
1367802_at	1.4	Sgk: Serum glucocorticoid regulated kinase, a serine/threonine kinase that phosphorylates and inhibits the transcription factor Foxo3a to prevent apoptosis, stimulates the activity of sodium channels, involved in learning and memory	[LINK locuslink, 29517, LocusLink]	Protein serine/threonine kinase activity	Regulation of cell proliferation;Protein amino acid phosphorylation;Cell cycle;Brain development;Regulation of cell volume;Signal transduction;Learning and/or memory;Sodium ion transport;Anti-apoptosis	Nucleus;Cytoplasm
1374725_at	2	Mov10: Moloney leukemia virus 10, putative GTP binding protein, expression is regulated both developmentally and during the cell cycle; gene is located at the site of viral integration	[LINK locuslink, 17454, LocusLink]	GTP binding	Regulation of cell proliferation;Signal transduction;Embryonic development (sensu Mammalia)
1368303_at	1.6	Per2: Period homolog 2, a transcriptional activator involved in the regulation of circadian rhythm, expression is regulated by glucose; mutation in human PER2 gene is associated with familial advanced sleep phase syndrome	[LINK locuslink, 63840, LocusLink]	Protein binding;Transcriptional activator activity	Regulation of heart rate;Regulation of transcription from Pol II promoter;Negative regulation of transcription by glucose;Locomotory behavior;Entrainment of circadian clock	Nucleus
1370249_at	3	Bzrp: Peripheral-type benzodiazepine receptor, binds benzodiazepines and isoquinolines, mediates glucose-induced insulin release, involved in cholesterol and chloride transport; abnormal expression of human BZRP occurs in numerous cancers and CNS diseases	[LINK locuslink, 24230, LocusLink]	Cholesterol transporter activity;Benzodiazepine receptor activity	Regulation of locomotion;Chloride transport;Anti-inflammatory response;Response to stress;Sterol transport;Steroid biosynthesis;Muscle contraction	Integral to membrane;Mitochondrial outer membrane
1368490_at	1.9	Cd14: Cellular differentiation antigen 14, a soluble and membrane receptor, binds lipopolysaccharide and apoptotic cells, activation results in stimulation of TNF alpha mediated inflammatory response and phagocytosis of apoptotic cells	[LINK locuslink, 60350, LocusLink]	Lipopolysaccharide binding;Receptor activity	Regulation of ossification;Acute-phase response;Apoptosis;G-protein coupled receptor protein signaling pathway;Inflammatory response;I-kappaB kinase/NF-kappaB cascade	Soluble fraction;Extracellular space;Plasma membrane
1372040_at	1.7	Camta2: Protein with strong similarity to calmodulin binding transcription activator 2 (human CAMTA2), which is a transcriptional activator, contains two ankyrin (Ank) repeats, a CG-1 domain, and an IPT or TIG domain	[LINK locuslink, 216874, LocusLink]	Transcriptional activator activity	Regulation of transcription
1376336_at	-1.8	Med6: Member of the MED6 mediator sub complex component family, has a region of very strong similarity to a region of mediator of RNA polymerase II transcription subunit 6 (human MED6), which acts in transcriptional activation and repression	[LINK locuslink, 69792, LocusLink]	RNA polymerase II transcription mediator activity	Regulation of transcription from Pol II promoter	Mediator complex
1387343_at	2.6	Cebpd: CCAAT enhancer binding protein delta, transcriptionally regulates genes involved in skeletal growth, liver and adipocyte differentiation, and acute phase response; human CEBPD is upregulated in breast carcinoma	[LINK locuslink, 25695, LocusLink]	Transcription coactivator activity;Transcription factor activity;Transcriptional activator activity	Regulation of transcription from Pol II promoter;Acute-phase response;Skeletal development;Cell proliferation;Long-term memory;Response to wounding	Nucleus;Cytoplasm
1371249_at	1.5	Htf: X-box binding protein 1, a transcription factor, may play roles in cell proliferation and hepatocarcinogenesis; human XBP1 is a marker for hepatocellular carcinoma, prostate adenocarcinoma, and multiple myeloma	.	Transcription factor activity	Regulation of transcription from Pol II promoter;Cell proliferation
1373706_at	-1.6	Smarcal1: HepA-related protein, member of SNF2 protein family, has single-stranded DNA-dependent ATPase activity, involved in transcriptional regulation, DNA repair, and chromosome integrity; mutation in human SMARCAL1 gene causes Schmike immuno-osseous dysplasia	[LINK locuslink, 54380, LocusLink]	ATPase activity;DNA helicase activity;DNA binding	Regulation of transcription from Pol II promoter;DNA replication and chromosome cycle	Nucleus
1370224_at	2.7	Stat3: Signal transducer activator transcription 3, regulates transcription in response to cytokine and growth factor signals mediated via JAK kinase, acts in cell proliferation and apoptosis; human STAT3 is a marker for rheumatoid arthritis and various cancers	[LINK locuslink, 25125, LocusLink]	Transcription factor activity;Transcriptional activator activity	Regulation of transcription from Pol II promoter;G-protein coupled receptor protein signaling pathway;Regulation of cell shape;Rho protein signal transduction;Anti-apoptosis	Nucleus;Cytoplasm
1387028_a_at	3.1	Id1: Inhibitor of DNA binding 1, member of the Id helix-loop-helix family of proteins that inhibits helix-loop-helix transcription factors via a dominant-negative mechanism; dysregulated expression of human ID1 is associated with several neoplasms	[LINK locuslink, 25261, LocusLink]	Transcription factor activity;Transcription corepressor activity	Regulation of transcription from Pol II promoter;Intercellular junction assembly
1387788_at	2	Junb: Jun B proto-oncogene, component of AP-1 transcription factor, acts in transcription, cellular proliferation, and differentiation; human JUNB is abnormally expressed in Hodgkin disease and other neoplasms and gene is amplified in cutaneous T-cell lymphomas	[LINK locuslink, 24517, LocusLink]	Transcriptional repressor activity;Transcriptional activator activity	Regulation of transcription from Pol II promoter;Positive regulation of cell proliferation;Aging;Response to cocaine;Response to oxidative stress;Circadian rhythm;Cell differentiation	Nucleus
1387087_at	4.2	Cebpb: CEBP beta, member of the bZIP-domain CCAAT-enhancer binding transcription factor family, involved in organogenesis and regulation of cell proliferation; upregulation of human CEBPB correlates with invasiveness of colorectal cancer	[LINK locuslink, 24253, LocusLink]	Transcription coactivator activity;Transcriptional activator activity;Transcription corepressor activity	Regulation of transcription from Pol II promoter;Positive regulation of cell proliferation;Energy pathways;Organogenesis;Negative regulation of cell proliferation;Long-term memory	Nucleus
1371931_at	-1.8	Gtf2i: Protein with very strong similarity to general transcription factor II I (mouse Gtf2i), which binds DNA and acts in the ER stress response and is a putative transcription factor, member of the GTF2I-like repeat containing family	[LINK locuslink, 353256, LocusLink]	Transcription factor activity	Regulation of transcription from Pol II promoter;Response to stress	Nucleus;Cytoplasm
1387076_at	1.6	Hif1a: Hypoxia-inducible factor 1 alpha subunit, transcription factor that is involved in the response to stress; human HIF1A promotes angiogenesis in breast and lung cancer	[LINK locuslink, 29560, LocusLink]	Transcription factor activity;Transcriptional activator activity	Regulation of transcription from Pol II promoter;Response to stress	Nucleus
1369737_at	3.2	Crem: Cyclic AMP-responsive element modulator, a transcription factor expressed as many splice variants that stimulate or repress transcription of cAMP-responsive genes; aberrant human CREM expression correlates with male infertility, lupus, and prostate cancer	[LINK locuslink, 25620, LocusLink]	Signal transducer activity;Transcription factor activity;Transcriptional repressor activity;Transcriptional activator activity;Transcription corepressor activity	Regulation of transcription from Pol II promoter;Spermatogenesis;Response to stress;Circadian rhythm;Negative regulation of transcription;Cell proliferation;Response to hormone stimulus;Signal transduction	Nucleus
1373579_at	1.8	Rara: Retinoic acid receptor alpha, a transcription factor involved in spermatogenesis; increased stimulation of human RARA may be therapeutic for head and neck, breast, and lung cancer	[LINK locuslink, 24705, LocusLink]	Retinoic acid receptor activity	Regulation of transcription from Pol II promoter;Spermatogenesis;Signal transduction;Meiosis	Nucleus;Cytoplasm
1387870_at	3.1	Zfp36: Zinc finger protein 36, a zinc finger-containing immediate early transcriptional activator, expression is induced by nerve growth factor, epidermal growth factor and phorbol 12-myristate 13-acetate	[LINK locuslink, 79426, LocusLink]	Zinc ion binding;Transcriptional activator activity	Regulation of transcription, DNA-dependent	Nucleus
1368146_at	1.9	Ptpn16: Protein tyrosine phosphatase non-receptor type 16, stress factor-induced phosphatase, inactivates MAP kinases, involved in cell proliferation, stress responses, and possibly apoptosis; human DUSP1 is a marker for epithelial tumors	[LINK locuslink, 114856, LocusLink]	MAP kinase phosphatase activity;Protein kinase inhibitor activity;Protein tyrosine/threonine phosphatase activity;Protein-tyrosine-phosphatase activity	Regulation of transcription, DNA-dependent;Behavior;Apoptosis;JAK-STAT cascade;Response to oxidative stress;Protein amino acid dephosphorylation;Response to heat;Inactivation of MAPK;Sensory perception of mechanical stimulus;Cell proliferation;Response to hypoxia;JNK cascade;Response to mechanical stimulus;Neurogenesis;Negative regulation of protein kinase activity
1371794_at	1.7	Zfp106: Zinc finger protein 106, contains a beta transducin (WD) repeat and cytochrome c family heme-binding domain, an immunodominant cytotoxic determinant of the H3 minor histocompatibility complex, may be involved in transcription regulation	[LINK locuslink, 22647, LocusLink]	Zinc ion binding;Protein binding;DNA binding	Regulation of transcription, DNA-dependent;Insulin receptor signaling pathway;Immune response
1374601_at	2	Ifngr2: Interferon gamma receptor 2, signal transducing chain of the interferon gamma receptor complex, activates JAK-STAT cascade and facilitates Th1 cell differentiation; deficiency of human IFNGR2 results in bacille Calmeete-Guerin and mycobacterial infection	[LINK locuslink, 15980, LocusLink]	Interferon-gamma receptor activity	Regulation of transcription, DNA-dependent;JAK-STAT cascade;Cytokine and chemokine mediated signaling pathway;Type I hypersensitivity;Response to bacteria
1372090_at	1.8	Max: Max protein, a basic helix-loop-helix (bHLH) DNA-binding protein that may act as a transcriptional regulator; increased expression of human MAX is associated with growth inhibition of retinoic acid-treated breast carcinoma cells	[LINK locuslink, 60661, LocusLink]	Specific transcriptional repressor activity;Transcription factor binding;Transcription factor activity;Double-stranded DNA binding	Regulation of transcription, DNA-dependent;Myeloid blood cell differentiation;Cell growth;Anti-apoptosis	Nucleus
1369752_a_at	-2.5	Camk4: Calcium/calmodulin-dependent protein kinase IV, a protein kinase involved in Ca(2+)-regulated gene expression, including CBP-dependent gene expression; alternate splicing forms calspermin, a testis-specific calmodulin-binding protein	[LINK locuslink, 25050, LocusLink]	Calmodulin binding;Calcium/calmodulin-dependent protein kinase activity	Regulation of transcription, DNA-dependent;Protein amino acid phosphorylation;Spermatogenesis;Signal transduction	Nucleus;Cytosol
1368321_at	5.1	Egr1: Early growth response 1, a zinc finger transcription factor, expression is induced by a wide variety of proliferative and differentiative stimuli, may act in learning and memory; human EGR1 may act in lipoprotein metabolism in myocardial infarction	[LINK locuslink, 24330, LocusLink]	Protein binding;Transcription factor activity	Regulation of transcription, DNA-dependent;Response to cocaine;Insulin receptor signaling pathway;Response to stress;Long-term memory;Entrainment of circadian clock;Ovulation (sensu Mammalia);Cell differentiation	Nucleus
1375043_at	3.3	c-fos: V-fos homolog, transcription factor that forms a heterodimer with Jun and stimulates transcription of genes containing activator protein-1 (AP-1) regulatory elements; decreased expression of human FOS may be therapeutic for breast cancer and lung cancer	[LINK locuslink, 314322, LocusLink]	Transcriptional activator activity;RNA polymerase II transcription factor activity, enhancer binding	Regulation of transcription, DNA-dependent;Response to light intensity;Associative learning;Perception of pain;Regulation of mitosis;Muscle development;Neuropeptide signaling pathway;Apoptosis;Neuron differentiation;Response to cocaine;Skeletal development;Cellular response to glucose starvation;Serotonin receptor signaling pathway;Response to wounding	Nucleus
1389127_at	-1.9	Madh3: Mothers against decapentaplegic homolog 3, a member of the Smad protein family that mediates transcriptional responses to TGF-beta superfamily signaling pathways; overexpression of human MADH3 links to colorectal cancer and scleroderma	[LINK locuslink, 25631, LocusLink]	Transcription factor activity	Regulation of transcription, DNA-dependent;Transforming growth factor beta receptor signaling pathway;Apoptosis;Negative regulation of cell proliferation;Neurogenesis	Nucleus
1368470_at	1.6	Ggh: Gamma-glutamyl hydrolase, peptidase that hydrolyzes polygamma-glutamyl conjugates of folate and antifolates like methotrexate, does not hydrolyze protein-associated gamma-glutamates; human GGH may be upregulated in drug-resistant lymphocytic leukemia	[LINK locuslink, 25455, LocusLink]	Gamma-glutamyl hydrolase activity	Response to drug	Extracellular space;Lysosome
1368965_at	3.6	Mct3: Monocarboxylate transporter 3, member of a family of proton-linked monocarboxylate transporters, may play a role in lactic acid efflux from skeletal muscle	[LINK locuslink, 80878, LocusLink]	Lactate transporter activity	Response to hypoxia;Lactate transport	Integral to membrane;Sarcolemma
1367612_at	5	Mgst1: Microsomal glutathione S-transferase 1, conjugates glutathione with electrophilic substrates and reduces lipid hydroperoxides, may be involved in the xenobiotic response and drug metabolism; human MGST1 is downregulated in bronchogenic carcinoma	[LINK locuslink, 171341, LocusLink]	Glutathione peroxidase activity;Glutathione transferase activity	Response to lipid hydroperoxide;Response to xenobiotic stimulus;Drug metabolism	Nucleus;Cytoplasm;Microsome
1369061_at	2.9	Gsr: Glutathione reductase, a family member of the homodimeric FAD-disulfide oxidoreductases that uses NADPH to reduce glutathione disulfide	[LINK locuslink, 116686, LocusLink]	Glutathione-disulfide reductase activity	Response to oxidative stress	Soluble fraction;Mitochondrion
1371916_at	2.6	Sepr: Selenoprotein R, a zinc-containing protein which acts as a methionine sulfoxide reductase, may function in oxidative stress response	[LINK locuslink, 27361, LocusLink]	Zinc ion binding;Methionine-S-oxide reductase activity	Response to oxidative stress
1368604_at	1.9	Mefv: Protein containing a B-box zinc finger domain and a PAAD-DAPIN domain, has moderate similarity to pyrin (human MEFV), which interacts with the apoptosis inducer human ASC and is associated with familial Mediterranean fever and renal amyloidosis	[LINK locuslink, 58923, LocusLink]	DNA binding	Response to pest/pathogen/parasite;Cell growth and/or maintenance	Nucleus
1368844_at	2.2	Stch: Stress 70 protein chaperone microsome-associated, a calcium-inducible stress 70 protein chaperone ATPase and putative ATP-binding protein that may play a role in the stress response	[LINK locuslink, 29734, LocusLink]	ATPase activity;ATP binding	Response to stress	Membrane;Microsome
1372368_at	1.9	Stch: Stress 70 protein chaperone microsome-associated, a calcium-inducible stress 70 protein chaperone ATPase and putative ATP-binding protein that may play a role in the stress response	[LINK locuslink, 29734, LocusLink]	ATPase activity;ATP binding	Response to stress	Membrane;Microsome
1367982_at	3.2	Alas1: Delta-aminolevulinate synthase, non-specific, may play a role in heme biosynthesis for the cytochrome P450 system, inhibited by heme, decreased activity is detected in the liver of Gunn rats, which have hereditary hyperbilirubinemia	[LINK locuslink, 65155, LocusLink]	5-aminolevulinate synthase activity	Response to stress;Heme biosynthesis;Mitochondrion organization and biogenesis;Oxidative phosphorylation	Mitochondrial matrix
1377497_at	1.8	Oasl1: 2'-5' oligoadenylate synthetase-like 1, an IFN-alpha-induced member of the OAS family that lacks 2'-5'-oligoadenylate synthetase activity; nonsense mutation in the gene correlates with sensitivity to West Nile virus infection	[LINK locuslink, 231655, LocusLink]	DNA binding	Response to virus;Nucleobase, nucleoside, nucleotide and nucleic acid metabolism	Intracellular
1371152_a_at	4	Oas1: 2'-5' oligoadenylate synthetase (2-5A synthetase), polymerizes ATP into 2'-5' linked oligomers on activation by double-stranded RNA and inhibits translation, expression is induced by all interferons, mediates antiviral responses of interferon	[LINK locuslink, 192281, LocusLink]	Catalytic activity	Response to virus;Nucleobase, nucleoside, nucleotide and nucleic acid metabolism;Antimicrobial humoral response (sensu Vertebrata)
1390628_at	2	Cpeb3: Cytoplasmic polyadenylation element binding protein 3, contains an RNA recognition motif and a Zinc-finger domain, expression in hippocampal principle cell layers is stimulated by kainic acid-induced seizures, may act in synaptic plasaticity	[LINK locuslink, 208922, LocusLink]	Zinc ion binding;RNA binding	Response to xenobiotic stimulus;Regulation of synaptic plasticity;Metabolism	Cytoplasm
1373494_at	5	Bcr: Breakpoint cluster region, a putative negative regulator of the Rho family GTPase Rac that may be involved in vestibular morphogenesis	[LINK locuslink, 110279, LocusLink]	Rac GTPase activator activity;Rho GTPase activator activity	Rho protein signal transduction;Ear morphogenesis;Cytoskeleton organization and biogenesis	Cytoskeleton
1371703_at	1.8	2310047C17Rik: Protein containing a PDZ, DHR, or GLGF domain, which is found in signaling proteins, has a region of low similarity to a region of ahnak nucleoprotein (desmoyokin, mouse Ahnak), which interacts with calcium channel beta 2 (mouse Cacnb2) in cardiomyocytes	[LINK locuslink, 66395, LocusLink]	Protein binding;Signal transducer activity	Signal transduction	Nucleus;Cytoplasm;Plasma membrane
1374375_at	3.4	2610034M16Rik: Protein containing two pleckstrin homology (PH) domains, which mediate protein-protein and protein-lipid interactions, and a PDZ, DHR, or GLGF domain, which are found in signaling proteins	[LINK locuslink, 69239, LocusLink]	Signal transducer activity	Signal transduction
1389241_at	-1.6	Ttbk1: Protein containing a protein kinase domain, has moderate similarity to C. elegans KIN-19, which is a putative casein kinase 1 that appears to regulate polarity of the EMS blastomere	[LINK locuslink, 140810, LocusLink]	ATP binding;Casein kinase I activity	Signal transduction;Pattern specification;Protein amino acid phosphorylation	Cytoplasm
1375631_at	1.8	Plekhb2: Evectin-2, a putative vesicle transport protein, contains a pleckstrin homology domain and may respond to phospholipid-mediated signaling	[LINK locuslink, 226971, LocusLink]		Signal transduction;Vesicle-mediated transport	Integral to membrane
1369497_at	3.3	Slc11a1: Solute carrier family 11 member 1, a member of the urokinase plasminogen activator receptor-CD59-Ly-6-snake toxin family and a GPI-anchored membrane protein that may function in bone homeostasis, growth or remodeling	[LINK locuslink, 24906, LocusLink]		Skeletal development	Extrinsic to plasma membrane
1371402_at	1.7	Atp6b2: Vacuolar-type H(+)-ATPase (beta isoform 2), 56 kDa subunit of the ATPase catalytic domain, which may assist in transepithelial H+ transport in the kidney, may effect vacuolar acidification, and may have a role in polarization of osteoclasts	[LINK locuslink, 117596, LocusLink]	Hydrogen ion transporter activity	Skeletal development	Hydrogen-translocating V-type ATPase complex;Membrane fraction;Plasma membrane
1389537_at	-2.7	Tcof1: Treacher Collins-Franceschetti syndrome 1 homolog (treacle), a nucleolar phosphoprotein possibly involved in nucleocytoplasmic transport and ribosome biogenesis, required for survival of cephalic neural crest cells during craniofacial development	[LINK locuslink, 21453, LocusLink]	Nucleocytoplasmic transporter activity;Transcription factor activity;Chaperone activity	Skeletal development;Nucleologenesis;Nucleocytoplasmic transport;Perception of sound;Anti-apoptosis;Ribosome biogenesis	Nucleolus
1368717_at	-1.6	Faah: Fatty acid amide hydrolase, an integral membrane serine hydrolase that degrades neuromodulatory fatty acid amides; human FAAH may play a role breast cancer and sleep disorders and mutation of human FAAH is associated with drug abuse	[LINK locuslink, 29347, LocusLink]	Hydrolase activity, acting on ester bonds;Fatty acid amide hydrolase activity;Amidase activity	Sleep;Fatty acid catabolism;Long-chain fatty acid transport;Synaptic transmission	Cytosol;Integral to plasma membrane;Endoplasmic reticulum;Mitochondrion;Perinuclear space;Membrane fraction
1387001_at	1.8	Ralb: v-ral simian leukemia viral oncogene homolog B, member of the ras family of GTP binding proteins; human RALB expression is decreased in brains from Alzheimer's disease patients	[LINK locuslink, 116546, LocusLink]	Small monomeric GTPase activity;GTP binding	Small GTPase mediated signal transduction
1371863_at	2.1	DNAH9: Dynein axonemal heavy polypeptide 9, a putative member of a family of dynein ATPases that function as microtubule motor proteins to drive the movement of cilia and flagella, localized to the axoneme, expressed in ciliated airway epithelium and sperm	[LINK locuslink, 1770, LocusLink]	Microtubule motor activity	Spermatogenesis;Sperm motility;Ciliary/flagellar motility	Axonemal dynein complex
1387113_at	1.6	Ctbp2: C-terminal binding protein 2, a transcriptional corepressor that interacts with diverse transcription factors; alternative form RIBEYE binds NAD+ and may be involved in synaptic vesicle functions in synaptic ribbons	[LINK locuslink, 81717, LocusLink]		Synaptic vesicle docking;Phototransduction	Cytoplasm
1387659_at	2.6	Gda: Guanine deaminase (guanine aminohydrolase), functions in postsynaptic protein sorting and synaptic vesicle targeting	[LINK locuslink, 83585, LocusLink]		Synaptic vesicle targeting	Synaptic vesicle;Plasma membrane
1368778_at	4.2	Slc6a6: Solute carrier family 6 member 6 (taurine transporter), mediates sodium and chloride-dependent transport of taurine, may be involved in synaptic transmission	[LINK locuslink, 29464, LocusLink]	Glycine transporter activity;Taurine:sodium symporter activity	Taurine transport;Amino acid metabolism;Synaptic transmission	Integral to plasma membrane
1389230_at	2.5	Arrdc3: Protein containing an N-terminal arrestin (or S-antigen) domain and a C-terminal arrestin (or S-antigen) domain, has moderate similarity to human TXNIP, which is a negative regulator of thioredoxin that is induced by the stress response	[LINK locuslink, 105171, LocusLink]	Protein binding	Thioredoxin pathway;Signal transduction;Redox signal response
1368052_at	3.5	Tm4sf3: Transmembrane 4 superfamily member 3, has anticoagulant properties, upregulated after liver injury and during regeneration, causes bleeding around metastatic tumors, increases metastatic potential; human TM4SF3 is upregulated in hepatocellular carcinoma	[LINK locuslink, 171048, LocusLink]		Tissue regeneration;Blood coagulation;Cell proliferation;Negative regulation of coagulation	Integral to plasma membrane
1368330_at	-1.8	Aatf: Apoptosis antagonizing transcription factor, inhibits apoptosis induced by DAP-like kinase (Dapk1)	[LINK locuslink, 114512, LocusLink]	Transcription factor activity	Transcription from Pol II promoter;Anti-apoptosis	Nucleus
1373242_at	2.4	Tbpl1: TBP-like protein, a transcription factor that interacts with general transcription factors TFIIA and TFIIB, involved in chromatin organization and acrosome formation in spermatid development, may regulate the expression of spermiogenesis-related genes	[LINK locuslink, 237336, LocusLink]	Transcription factor activity;Glucose transporter activity;RNA polymerase II transcription factor activity	Transcription initiation from Pol II promoter;Regulation of transcription from Pol II promoter;Glucose transport;Acrosome formation;Establishment and/or maintenance of chromatin architecture	Nucleus;Cytoplasm;Integral to plasma membrane
1372181_at	-1.5	Rpa1: Protein with strong similarity to human RPA1, which is a DNA replication factor A subunit with roles in DNA replication, recombination, and repair, contains an OB-fold nucleic acid binding domain and a replication factor-A protein 1 N-terminal domain	[LINK locuslink, 68275, LocusLink]	Transcriptional repressor activity;Metal ion binding;Protein binding;Single-stranded DNA binding	Transcription, DNA-dependent;Nucleotide-excision repair;DNA ligation	DNA replication factor A complex;Nucleoplasm
1367601_at	1.9	Cited2: Protein with strong similarity to CBP/p300-interacting transactivator with Glu/Asp-rich carboxy-terminal domain 2 (human CITED2), which is a transcriptional regulator that bridges CBP to various transcription factors, member of the CITED family	[LINK locuslink, 114490, LocusLink]	Transcription factor activity;Transcription cofactor activity;Transcriptional activator activity	Transcription, DNA-dependent;Response to drug;Cell communication	Nucleus
1368650_at	2.1	Tieg: TGFB inducible early growth response, a putative transcription factor that is upregulated by treatment with the glutamatergic agonist kainic acid; decreased expression of human TIEG is associated with carcinoma in situ of the breast	[LINK locuslink, 81813, LocusLink]	Transcription factor activity	Transforming growth factor beta receptor signaling pathway
1372016_at	3.8	Gadd45b: Growth arrest and DNA-damage-inducible 45 beta, a putative transcriptional co-activator, involved in cell growth inhibition and stimulation of apoptosis	[LINK locuslink, 17873, LocusLink]	Transcription coactivator activity	Transforming growth factor beta receptor signaling pathway;Development;Negative regulation of cell growth;Induction of apoptosis by extracellular signals
1373862_at	1.8	CGI-109: Member of the emp24 family, which are involved in protein transport from endoplasmic reticulum to Golgi, has moderate similarity to interleukin 1 receptor-like 1 ligand (human IL1RL1LG), which binds to the T1/ST2 receptor (human IL1RL1)	[LINK locuslink, 51014, LocusLink]	Receptor binding	Transport	Integral to membrane;Cytoplasm
1389608_at	-1.4	Abcf2: ATP-binding cassette subfamily F (GCN20) member 2, a member of the ATP-binding cassette family that is a putative transport protein with possible roles in protein synthesis and inflammatory response	[LINK locuslink, 27407, LocusLink]	ATPase activity;ATP binding	Transport;Protein biosynthesis;Inflammatory response
1387421_at	2	Csen: Protein with very strong similarity to calsenilin (mouse Csen), which is a DNA-binding transcriptional repressor and subunit of voltage-sensitive K+ channels, contains three EF hand domains, which are found in signaling, buffering or transport proteins	[LINK locuslink, 65199, LocusLink]	Calcium ion binding;DNA binding;Transcriptional repressor activity	Transport;Sensory perception;Protein amino acid dephosphorylation;Signal transduction	Cytoplasm
1371615_at	5.2	Dgat2: Member of the diacylglycerol acyltransferase family, which catalyze triacylglycerol biosynthesis, has high similarity to a region of diacylglycerol acyltransferase 2-like (human DGAT2L1), which catalyzes diacylglycerol binding to fatty acyl-CoAs	[LINK locuslink, 252900, LocusLink]	Diacylglycerol O-acyltransferase activity	Triacylglycerol biosynthesis	Integral to membrane
1367915_at	1.7	Dgat1: Diacylglycerol O-acyltransferase 1, catalyses the conversion of diacylglycerol to triacylglycerol	[LINK locuslink, 84497, LocusLink]	Diacylglycerol O-acyltransferase activity	Triacylglycerol metabolism	Microsome
1392958_at	1.6	Cyld: Member of the ubiquitin carboxyl-terminal hydrolase family, which are cysteine proteases involved in deubiquination, and member of the cytoskeleton-associated protein (CAP) -Gly domain-containing family, has strong similarity to uncharacterized human CYLD	[LINK locuslink, 74256, LocusLink]	Cysteine-type endopeptidase activity;Ubiquitin thiolesterase activity	Ubiquitin-dependent protein catabolism	Intracellular
1373877_at	3.1	Picalm: Phosphatidylinositol binding clathrin assembly protein, plays a role in coated pit internalization; rearrangements in human PICALM gene are associated with acute lymphoblastic and acute myeloid leukemias	[LINK locuslink, 89816, LocusLink]	Phosphatidylinositol-4,5-bisphosphate binding	Vesicle organization and biogenesis;Protein complex assembly;Vesicle budding	Coated vesicle
1398435_at	4.9	SLC22A15: Member of the sugar (and other) transporter family, has low similarity to solute carrier family 22 member 5 (human SLC22A5), which is an organic cation and carnitine transporter that when mutated causes primary systemic carnitine deficiency	[LINK locuslink, 55356, LocusLink]	Vitamin/cofactor transporter activity;Organic cation transporter activity	Vitamin/cofactor transport;Cation transport	Integral to plasma membrane;Membrane fraction
1367815_at	-2.1	Slc5a6: Sodium-dependent multivitamin transporter, mediates the electrogenic uptake of pantothenate, biotin, and lipoate by cells	[LINK locuslink, 170551, LocusLink]	Sodium-dependent multivitamin transporter activity	Vitamin/cofactor transport;Digestion	Integral to plasma membrane
1368437_at	2.4	Ca4: Carbonic anhydrase 4, a putative carbonate dehydratase involved in bicarbonate and water homeostasis; human CA4 deficiency may be associated with pure proximal renal tubular acidosis	[LINK locuslink, 29242, LocusLink]	Carbonate dehydratase activity	Water homeostasis;Monovalent inorganic cation homeostasis	Apical plasma membrane;Sarcoplasmic reticulum;Sarcolemma;Microsome;Extracellular
1369959_at	1.6	Zfp36l1: Butyrate response factor 1, a zinc finger member of the Tis11 early-response protein family, binds tumor necrosis factor alpha (TNF) mRNA promoting its destabilization, may function as a transcription factor	[LINK locuslink, 29344, LocusLink]	Zinc ion binding;mRNA binding;Transcription factor activity	mRNA catabolism;Inflammatory response
1388528_at	-1.5	Fbl: Fibrillarin, a nucleolar RNA-binding protein that is involved in ribosomal RNA processing and plays a role in early embryogenesis, recognized by autoantibodies in metal induced autoimmunity; human FBL is recognized by autoantibodies in scleroderma	[LINK locuslink, 14113, LocusLink]	RNA binding	rRNA processing;Humoral immune response;Embryonic development (sensu Mammalia)	Small nucleolar ribonucleoprotein complex;Dense fibrillar component
1389056_at	-1.7	D8Ertd812e: Protein with strong similarity to tRNA(m(2)(2)G)dimethyltransferase (human FLJ20244), which is a tRNA methyltransferase, member of the N2,N2-dimethylguanosine tRNA methyltransferase and the zinc finger C-x8-C-x5-C-x3-H type (and similar) families	[LINK locuslink, 212528, LocusLink]	RNA binding;DNA binding;tRNA (guanine-N2-)-methyltransferase activity	tRNA processing;RNA methylation	Mitochondrion
1367816_at	1.9	GIIg15b: Protein with very strong similarity to mouse 2300002F06Rik, which is a transcription cofactor that binds and regulates serum response factor (Srf)-mediated transcription and plays a role cardiac growth and development, contains a homeobox domain	[LINK locuslink, 171160, LocusLink]
1368036_at	1.7
1369008_a_at	1.8	Olfm1: Olfactomedin related ER localized protein, putative extracellular matrix glycoprotein that is highly expressed in the brain and kidneys and has similarity to Golgi autoantigens	[LINK locuslink, 93667, LocusLink]	Structural molecule activity		Golgi apparatus
1369294_at	3.8	Bst1: Bone marrow stromal cell antigen 1, a putative member of the CD38 family of cyclic ADP ribose generating cyclases; human BST1 gene is upregulated in rheumatoid arthritis patient-derived bone marrow stromal cell lines	[LINK locuslink, 81506, LocusLink]	NAD+ nucleosidase activity
1370119_at	3.1	Lst1: Member of the LST-1 protein family, has high similarity to uncharacterized leukocyte-specific transcript 1 (mouse Lst1), which is upregulated by interferon-gamma (Ifng)	[LINK locuslink, 64569, LocusLink]
1370613_s_at	6.7	Ugt1a7: UDP-glucuronosyltransferase 1 A7, a splice variant of UGT1 and a UDP-glucuronosyltransferase, converts hydrophobic xenobiotic and endobiotic compounds to hydrophilic compounds; variations in human UGT1A7 gene may be associated with colorectal cancer	[LINK locuslink, 154516, LocusLink]	Glucuronosyltransferase activity
1370928_at	1.5	Litaf: Lipopolysaccharide-induced TNF factor, contains PY motifs that interact with the WW domains of the ubiquitin protein ligase Nedd4; gene mutation of human LITAF causes Charcot Marie Tooth disease type 1C	[LINK locuslink, 56722, LocusLink]	Protein binding		Cytoplasm
1371360_at	2.7
1371361_at	3.2
1371394_x_at	2.6
1371493_at	1.7
1371503_at	-1.5	Nubp1: Nucleotide binding protein 1, a putative nucleotide binding protein with ATP/GTP-binding motifs, and NUBP/MRP motifs alpha and beta	[LINK locuslink, 26425, LocusLink]	Nucleotide binding
1371537_at	2.5
1371595_at	1.9
1371664_at	1.4
1371667_at	2
1371668_at	1.7
1371954_at	26
1372056_at	1.4	Cklfsf6: Protein containing a membrane-associating domain, which are often found in lipid-associating proteins, has strong similarity to uncharacterized chemokine-like factor super family 6 (human CKLFSF6)	[LINK locuslink, 67213, LocusLink]			Membrane
1372080_at	-1.5	IMMT: Inner membrane protein mitochondrial (mitofilin), a heart muscle protein that is an integral membrane protein found in mitochondrial inner membranes, upregulated in lymphocytes following IL2 -induced activation	[LINK locuslink, 10989, LocusLink]	Motor activity;Nucleotide binding		Integral to membrane;Mitochondrial inner membrane
1372093_at	2.3
1372169_at	2.2	4121402D02Rik: Protein of unknown function	[LINK locuslink, 74026, LocusLink]
1372257_at	2.9
1372355_at	2.1
1372358_at	1.7
1372365_at	1.7
1372389_at	2.7
1372463_at	2.5	5832424M12: Protein of unknown function, has a region of weak similarity to proline-serine-threonine phosphatase interacting protein 2 (mouse Pstpip2), which binds PEST-type protein tyrosine phosphatases and actin and may mediate actin cytoskeletal reorganization	[LINK locuslink, 218503, LocusLink]
1372495_at	2.9	2410004N05Rik: Member of the vacuolar sorting protein 9 (VPS9) domain containing family, has a region of strong similarity to human C16orf7, which is a putative b subunit of ATP synthase	[LINK locuslink, 72325, LocusLink]			Vacuole
1372497_at	-1.5
1372522_at	-1.5	9430010O03Rik: Protein of unknown function	[LINK locuslink, 234023, LocusLink]
1372543_at	-1.5	2610029G23Rik: Member of the DUF757 domain of unknown function family, has strong similarity to uncharacterized human MGC874	[LINK locuslink, 67683, LocusLink]
1372568_at	-1.4	Epm2aip1: Protein with strong similarity to EPM2A (laforin) interacting protein 1 (human EPM2AIP1), which is a protein that interacts with epilepsy progressive myoclonus type 2 (human EPM2A) and may have a role in progressive myoclonus epilepsy	[LINK locuslink, 77781, LocusLink]	Protein binding
1372594_at	1.6
1372648_at	-1.5
1372717_at	1.5
1372728_at	1.9
1372776_at	3.8	Fbxl5: Protein containing a leucine rich repeat, which mediates protein-protein interactions, has strong similarity to uncharacterized human FBXL5 (f-box and leucine-rich repeat protein 5), which is a putative subunit of the SCF ubiquitin ligase	[LINK locuslink, 242960, LocusLink]
1372786_at	-1.5	MGC2494: Protein of unknown function, has low similarity to uncharacterized C. elegans Y39A1A.21	[LINK locuslink, 65990, LocusLink]
1372837_at	3.7
1372869_at	-1.7
1373035_at	3.9
1373044_at	-1.5	Ga17: Member of the PCI (proteasome, COP9-complex and eIF3) or PINT (Proteasome, Int-6, Nip-1 and TRIP-15) domain containing family, has very strong similarity to uncharacterized human GA17	[LINK locuslink, 98221, LocusLink]
1373143_at	1.6	2810474O19Rik: Protein of unknown function, has moderate similarity to uncharacterized human FLJ20696	[LINK locuslink, 67246, LocusLink]
1373184_at	1.5
1373199_at	1.5
1373207_at	2.9
1373390_at	2.2	4121402D02Rik: Protein of unknown function	[LINK locuslink, 74026, LocusLink]
1373416_at	1.5
1373445_at	-2.3	Nol8: Protein containing an RNA recognition motif (RRM, RBD, or RNP), has high similarity to uncharacterized human NOL8	[LINK locuslink, 70930, LocusLink]	Nucleic acid binding
1373471_at	1.6
1373488_at	1.5
1373499_at	-1.6
1373519_at	-1.5
1373536_at	3.2
1373546_at	1.9	Ua20: Protein of unknown function	[LINK locuslink, 246251, LocusLink]
1373586_at	1.8
1373595_at	2
1373656_at	2.8
1373679_at	2.1
1373771_at	2
1373776_at	1.8
1373786_at	3.6
1373788_at	2.1
1373858_at	-1.4
1373894_at	1.4
1373897_at	2.2
1373916_at	2
1373962_at	2
1374017_at	2
1374052_at	1.7	AI450540: Protein of unknown function, has strong similarity to uncharacterized human KIAA1600	[LINK locuslink, 226252, LocusLink]
1374055_at	1.5
1374064_at	-1.4
1374128_at	1.7
1374271_at	1.8
1374306_at	1.9
1374317_at	3.3
1374438_at	1.5	D8Ertd69e: Protein of unknown function, has strong similarity to uncharacterized human HSHIN	[LINK locuslink, 73945, LocusLink]
1374455_at	-1.5	1500026D16Rik: Protein of unknown function, has high similarity to uncharacterized human AYP1	[LINK locuslink, 68209, LocusLink]
1374457_at	1.6
1374469_at	2
1374474_at	3
1374531_at	4
1374543_at	1.4
1374578_at	1.5
1374610_at	2.2
1374648_at	-1.9
1374682_at	2
1374702_at	1.7
1374737_at	-1.4	0610034P02Rik: Protein of unknown function	[LINK locuslink, 76265, LocusLink]
1374746_at	2.8
1374783_at	-1.8
1374821_at	-2
1374846_at	2.1
1374915_at	-1.4
1375028_at	1.6	9930117H01Rik: Protein of unknown function, has high similarity to uncharacterized human FLJ32028	[LINK locuslink, 320782, LocusLink]
1375071_at	2.9	Nup133: Protein with strong similarity to nucleoporin 133kDa (human NUP133), which binds nuclear pore complex protein human NUP107, member of the Nup133 nucleoporin family	[LINK locuslink, 234865, LocusLink]	Protein binding
1375181_at	-1.5
1375199_at	1.7
1375362_at	2	2010106G01Rik: Member of the signal peptide peptidase family, which are membrane proteins, and the protease associated (PA) domain containing family, has a region of low similarity to a region of C. elegans T05E11.5, which functions in regulation of movement	[LINK locuslink, 66552, LocusLink]			Membrane
1375449_at	2.2
1375548_at	2.2	4732418C07Rik: Protein of unknown function, has high similarity to uncharacterized human KIAA0494	[LINK locuslink, 230648, LocusLink]
1375559_at	1.9
1375672_at	1.7
1375843_at	1.5
1375866_at	4
1375870_a_at	1.5	Rbms1: RNA binding motif - single stranded interacting protein 1; putative RNA binding protein that contains RNP-A and RNP-B binding domains; mutants are embryonic lethal	[LINK locuslink, 56878, LocusLink]	RNA binding
1375883_at	2.9
1376028_at	2.1	4121402D02Rik: Protein of unknown function	[LINK locuslink, 74026, LocusLink]
1376037_at	-2.7	D030041N15Rik: Protein containing three WD domains (WD-40 repeat), which may mediate protein-protein interactions, has strong similarity to uncharacterized aladin (human AAAS), which is associated with achalasia-addisonianism-alacrima syndrome	[LINK locuslink, 223921, LocusLink]
1376077_at	2.2
1376138_at	1.8
1376205_at	2
1376302_at	-2.1
1376457_at	4.6
1376583_at	1.5	6430548M08Rik: Protein of unknown function, has strong similarity to uncharacterized human KIAA0513	[LINK locuslink, 234797, LocusLink]
1376636_at	2.1
1376663_at	-1.5	BC057552: Protein of unknown function, has strong similarity to uncharacterized human LOC90379	[LINK locuslink, 212123, LocusLink]
1376669_at	1.8
1376762_at	-1.6
1376793_at	2.1	5730414C17Rik: Member of the sugar (and other) transporter family, has high similarity to uncharacterized hippocampus abundant gene transcript 1 (mouse Hiat1), which may function as a sugar transporter	[LINK locuslink, 66631, LocusLink]
1376842_at	2.5
1376965_at	1.4
1377002_at	1.8
1377092_at	3.6
1377103_at	2.3
1377110_at	-1.5	Plxdc1: Member of the plexin repeat containing family, has strong similarity to human PLXDC1, which may be associated with tumor angiogenesis upon tumor endothelium upregulation and may also act in angiogenesis during wound healing and corpus luteum formation	[LINK locuslink, 72324, LocusLink]			Integral to membrane
1377189_at	4.1
1377193_at	4.1
1377277_at	-1.9
1377351_at	2.2	1700017I11Rik: Protein containing a sushi or short consensus repeat (SCR) domain, which are found in complement and adhesion proteins, has high similarity to uncharacterized human SUSD3	[LINK locuslink, 66329, LocusLink]
1379497_at	6.5
1380293_at	-2
1384609_a_at	2	B230380D07Rik: Member of the DUF544 protein of unknown function family, has high similarity to uncharacterized human FLJ11280	[LINK locuslink, 235461, LocusLink]			Cytoplasm
1386052_at	-1.8
1387472_at	-1.7	Cd3d: CD3 antigen delta polypeptide, putative delta subunit of the CD3 (T3) T-cell receptor complex	[LINK locuslink, 25710, LocusLink]	MHC class II protein binding
1387687_at	2.6	Igsf6: Protein of unknown function, has strong similarity to uncharacterized immunoglobulin superfamily member 6 (mouse Igsf6), which is expressed only in cells of the immune system especially macrophages	[LINK locuslink, 171064, LocusLink]
1387759_s_at	2.6	Ugt1a7: UDP-glucuronosyltransferase 1 A7, a splice variant of UGT1 and a UDP-glucuronosyltransferase, converts hydrophobic xenobiotic and endobiotic compounds to hydrophilic compounds; variations in human UGT1A7 gene may be associated with colorectal cancer	[LINK locuslink, 154516, LocusLink]	Glucuronosyltransferase activity
1388110_at	-1.7
1388158_at	-1.6	Bat1a: Putative DEAD/H box ATP-dependent RNA helicase, localizes to hepatocyte nuclei and is upregulated in transformed cell lines	[LINK locuslink, 114612, LocusLink]	RNA binding;Translation initiation factor activity;ATP-dependent RNA helicase activity		Nucleus
1388169_at	2
1388297_at	-1.5	2700038E08Rik: Member of the PAP or 25A associated domain containing family, contains an RNA recognition motif (RRM, RBD, or RNP), has high similarity to uncharacterized human FLJ22347	[LINK locuslink, 70044, LocusLink]
1388395_at	5.3	G0s2: Protein of unknown function, has high similarity to uncharacterized G0-G1 switch gene 2 (human G0S2), which has putative roles in immunosuppression and lymphocytic self versus non-self negative selection	[LINK locuslink, 14373, LocusLink]
1388416_at	3.1
1388465_at	-1.5
1388537_at	-1.7	Nipsnap1: Protein of unknown function, has strong similarity to uncharacterized NIPSNAP C. elegans homolog 1 (human NIPSNAP1), which may have a vesicle transport-related function	[LINK locuslink, 18082, LocusLink]			Plasma membrane
1388624_at	2.8
1388663_at	1.7
1388674_at	2.3
1388701_at	-1.5
1388711_at	2.6
1388742_at	1.9
1388769_at	1.7	RFWD1: Protein with very strong similarity to human RFWD1, which is an E3 ubiquitin ligase that binds human MAP3K3 kinase and regulates signal transduction pathways, member of the TRAF-type zinc finger containing family, contains seven WD domain G-beta repeats	[LINK locuslink, 224619, LocusLink]	Protein binding;DNA binding		Cytoplasm
1388817_at	1.5	4930504E06Rik: Member of the DUF544 protein of unknown function family, has strong similarity to uncharacterized human FLJ11280	[LINK locuslink, 75007, LocusLink]
1388940_at	1.6
1388966_at	1.8
1388967_at	1.5
1389064_at	1.7
1389085_at	1.6	1500005K14Rik: Protein of unknown function, has strong similarity to uncharacterized human MGC45871	[LINK locuslink, 76566, LocusLink]
1389128_at	3.6
1389204_at	-1.6	FLJ20360: Protein of unknown function	[LINK locuslink, 54906, LocusLink]
1389292_at	2.4
1389396_at	1.8
1389400_at	1.4
1389402_at	1.9
1389408_at	2.9
1389412_at	1.5
1389485_at	2.9	Mdm1: Transformed mouse 3T3 cell double minute 1, nuclear protein; corresponding gene is amplified up to 30-fold in transformed cells and generates a variety of alternatively spliced messages	[LINK locuslink, 17245, LocusLink]			Nucleus
1389525_at	2.3
1389540_at	2.5
1389577_at	-1.6	CIRH1A: Autosomal recessive cirrhosis 1A (cirhin), possible structural protein of mitochondria containing nine WD domains (WD-40 repeats), gene is mutated in North American Indian childhood cirrhosis (CIRH1A or NAIC)	[LINK locuslink, 84916, LocusLink]	Structural molecule activity		Mitochondrion
1389582_at	-1.5
1389760_at	-1.5
1389789_at	2.5
1389868_at	1.8
1389911_at	1.8	BC019776: Protein of unknown function, has moderate similarity to uncharacterized mouse 1810034B16Rik	[LINK locuslink, 210029, LocusLink]
1389963_at	1.8
1389986_at	5.9
1390070_at	3.3
1390154_at	1.7
1390173_at	2.9
1390177_at	3.5
1390195_at	-1.8
1390298_at	3.1
1390391_at	1.5
1390392_at	1.9	2500001K11Rik: Protein of unknown function, has strong similarity to uncharacterized human FAM11A	[LINK locuslink, 226351, LocusLink]
1390409_at	1.9	AI450540: Protein of unknown function, has strong similarity to uncharacterized human KIAA1600	[LINK locuslink, 226252, LocusLink]
1390424_at	1.4
1390457_at	-1.7
1390489_at	-2
1390497_at	-1.5
1390592_at	1.7
1390662_at	-1.6
1391384_at	1.6
1391505_x_at	2.5
1391880_at	5.4	Tpd52: Tumor protein D52, a protein with coiled-coil and PEST domains	[LINK locuslink, 21985, LocusLink]	Protein binding
1392105_at	1.5
1392794_at	1.5
1398319_at	1.6
1398386_at	1.9
1398914_at	-1.5
1399004_at	-1.5
1399069_at	2
1399118_at	2.5	4121402D02Rik: Protein of unknown function	[LINK locuslink, 74026, LocusLink]
1399134_at	-1.6
1399145_at	2
