# Supplementary material for: Identification of blood biomarkers of rheumatoid arthritis by transcript profiling of peripheral blood mononuclear cells from the rat collagen-induced arthritis model
Source: Arthritis Res Ther. 2006 Jan 10;8(1):R28. doi: 10.1186/ar1883 (PMC1526586; doi:10.1186/ar1883)
Supplement: Additional File 2 — An Excel file showing correlations between the 998 differentially expressed probe sets and laboratory indices for disease progression. [file ar1883-S2.xls]

## Sheet: Gene Exp & Clin. Ind. Corr.
Probe set ID	Paw size	MO (K/uL)	EO (K/ul)	BA (K/ul)	EO (%)	BA (%)	WBC (K/ul)	NE (K/ul)	NE (%)	Weight	LY(K/ul)	MO(%)	LY(%)	Gene Description	Molecular Function Summary	Biological Process Summary	Cellular Compartment Summary
1370924_at	-0.521551	-0.26765	-0.366803	-0.283117	-0.192	-0.134	-0.660053	-0.784202	-0.87518	0.46024	0.220134	0.390438	0.87572
1388275_at	-0.453589	-0.208586	-0.31722	-0.222151	-0.157	-0.0673	-0.643579	-0.769759	-0.86087	0.45343	0.219533	0.429398	0.8551
1374821_at	-0.443501	-0.273298	-0.310758	-0.233511	-0.144	-0.0783	-0.640723	-0.762893	-0.85187	0.446997	0.21639	0.360886	0.85192	RABIN3: Rabin3, interacts with several forms of Rab proteins, including Rab3a, Rab3d, and Rab8 (Mel), functions as a guanine nucleotide exchange factor only for Rab8 (Mel), may play a role in exocytosis	Protein binding;Rab guanyl-nucleotide exchange factor activity	Exocytosis
1384787_at	-0.376484	-0.166229	-0.402896	-0.308011	-0.21	-0.139	-0.639895	-0.755593	-0.8252	0.39476	0.188916	0.438127	0.82042	Cd3g: CD3 antigen gamma polypeptide, involved in T cell differentiation and activation, controls ligand-mediated TCR down-regulation; human CD3G expression is downregulated in HIV infections and some immunologic deficiency syndromes	MHC class II protein binding	Immune response;Development;Cell surface receptor linked signal transduction;Cell proliferation	Integral to plasma membrane;Alpha-beta T-cell receptor complex
1373519_at	-0.541906	-0.352039	-0.241535	-0.186709	-0.0776	-0.0396	-0.602531	-0.754941	-0.88634	0.539299	0.334542	0.251568	0.89482
1367904_at	-0.422121	-0.253439	-0.330325	-0.270758	-0.123	-0.112	-0.640322	-0.754765	-0.83281	0.350589	0.190676	0.373037	0.83088	Resp18: Regulated endocrine-specific protein 18, acts as an intracellular luminal autocrine hormone to induce a neuroendocrine signaling pathway, may be involved in limbic, autonomic, feeding, and reproductive functions, as well as in the secretory pathway	Hormone activity	Intracellular signaling cascade;Water homeostasis;Secretory pathway;Cell-cell signaling;Feeding behavior;Reproduction;Cell ion homeostasis	Secretory granule;Endoplasmic reticulum lumen
1374064_at	-0.575944	-0.286269	-0.251622	-0.178945	-0.0499	0.0108	-0.605994	-0.752552	-0.85857	0.531616	0.304832	0.322006	0.85794	9530027K23Rik: Protein containing three RNA recognition motifs (RRM, RBD, or RNP), has a region of low similarity to G rich RNA sequence binding factor 1 (human GRSF1), which binds to G-rich elements of poly(A)+ mRNA	Pre-mRNA splicing factor activity	RNA splicing;mRNA polyadenylylation	Nucleus
1367619_at	-0.413575	-0.213171	-0.455423	-0.358832	-0.278	-0.182	-0.682897	-0.751265	-0.79014	0.442466	0.0309865	0.438114	0.78735	Pgrmc1: Progesterone receptor membrane component 1 (progesterone-binding protein), a putative transmembrane receptor that may bind progesterone, functions in the xenobiotic response, and may play a role in axon guidance	Transmembrane receptor activity;Steroid binding	Axon guidance;Response to xenobiotic stimulus	Integral to plasma membrane
1373257_at	-0.350019	-0.223665	-0.386298	-0.332207	-0.172	-0.159	-0.642758	-0.748684	-0.79633	0.250422	0.163801	0.363675	0.79653	Arpp21: Protein phosphatase 1 regulatory (inhibitor) subunit 1C, may be a signal transducer in the dopamine receptor signaling pathway and the cAMP-mediated signaling pathway	Signal transducer activity	Dopamine receptor signaling pathway;cAMP-mediated signaling
1387472_at	-0.389863	-0.16312	-0.320728	-0.236383	-0.174	-0.108	-0.637714	-0.748237	-0.8379	0.392613	0.164928	0.470253	0.82879	Cd3d: CD3 antigen delta polypeptide, putative delta subunit of the CD3 (T3) T-cell receptor complex	MHC class II protein binding
1376834_at	-0.527251	-0.353148	-0.340969	-0.31469	-0.201	-0.159	-0.612466	-0.74419	-0.82033	0.489027	0.276612	0.248876	0.83299	4930550C14Rik: Protein of unknown function, has high similarity to uncharacterized human MGC33948
1385458_a_at	-0.375589	-0.266582	-0.345904	-0.286354	-0.167	-0.143	-0.661651	-0.743398	-0.79809	0.329351	0.0797264	0.3808	0.79629	ICRFP703B1614Q5.6: Protein with high similarity to chromosome 11 open reading frame 17 (human C11orf17), which is upregulated in breast cancer and perhaps prostatic cancer		Physiological process
1377110_at	-0.489533	-0.282475	-0.334322	-0.242824	-0.155	-0.0865	-0.632515	-0.743374	-0.82537	0.459616	0.185741	0.337477	0.82733	Plxdc1: Member of the plexin repeat containing family, has strong similarity to human PLXDC1, which may be associated with tumor angiogenesis upon tumor endothelium upregulation and may also act in angiogenesis during wound healing and corpus luteum formation			Integral to membrane
1372248_at	-0.531501	-0.320365	-0.291828	-0.229335	-0.145	-0.0913	-0.618646	-0.740737	-0.8461	0.518643	0.230239	0.304822	0.85148	SESN1: p53 regulated PA26 nuclear protein, induced in a p53 (TP53)-dependent manner by genotoxic stress, induced by growth arrest, widely expressed and primarily localized to the nucleus, may function in regulating cell growth		DNA damage response, signal transduction by p53 class mediator;Cell cycle arrest;Cell growth;Response to radiation;Negative regulation of cell proliferation	Nucleus;Soluble fraction
1376762_at	-0.415178	-0.191046	-0.392411	-0.316126	-0.241	-0.174	-0.644922	-0.739056	-0.8199	0.414911	0.119859	0.452555	0.81521
1370883_at	-0.614964	-0.372501	-0.368848	-0.324331	-0.24	-0.214	-0.626865	-0.736811	-0.82296	0.589982	0.204649	0.310402	0.83208	RT1-Da: Protein with very strong similarity to MHC class II alpha chain (rat RNRT1DAU), which may play a role in susceptibility to autoimmune disease, contains an immunoglobulin (Ig) domain and a class II histocompatibility antigen alpha domain	Transmembrane receptor activity;Protein binding;Peptide antigen binding	Immune response;Cell proliferation	Membrane fraction;Cytoplasm;Plasma membrane
1388528_at	-0.43278	-0.305894	-0.337198	-0.258693	-0.121	-0.0909	-0.647319	-0.736476	-0.80025	0.368134	0.112841	0.329903	0.80092
1388314_at	-0.505675	-0.206364	-0.423671	-0.358337	-0.326	-0.258	-0.659105	-0.732169	-0.78686	0.488164	0.0541697	0.47861	0.78287
1383175_a_at	-0.367424	-0.255801	-0.459486	-0.39929	-0.313	-0.265	-0.657741	-0.723144	-0.73951	0.378354	0.0396115	0.373545	0.74333	ICRFP703B1614Q5.6: Protein with high similarity to chromosome 11 open reading frame 17 (human C11orf17), which is upregulated in breast cancer and perhaps prostatic cancer		Physiological process
1372949_at	-0.254192	-0.0764545	-0.335249	-0.227963	-0.123	-0.0361	-0.674895	-0.72297	-0.73994	0.257104	-0.0650699	0.584765	0.71424	SEPT11: Septin 11, a cytoskeletal GTPase, member of the septin family; genetic translocation may play a role in 11q23-associated leukemia	GTPase activity;Protein binding	Cell cycle	Actin cytoskeleton
1367679_at	-0.575955	-0.403305	-0.323217	-0.288264	-0.132	-0.144	-0.621653	-0.72058	-0.79348	0.521119	0.169067	0.263785	0.80126	Cd74: CD74 antigen (invariant polpypeptide of MHC II antigen-associated), a putative MHC-interacting protein; human CD74 is a marker for lung neoplasms		Defense response	Integral to plasma membrane
1372181_at	-0.425753	-0.240952	-0.332543	-0.247209	-0.101	-0.041	-0.613113	-0.719914	-0.7621	0.407342	0.173674	0.312183	0.76184	Rpa1: Protein with strong similarity to human RPA1, which is a DNA replication factor A subunit with roles in DNA replication, recombination, and repair, contains an OB-fold nucleic acid binding domain and a replication factor-A protein 1 N-terminal domain	Transcriptional repressor activity;Metal ion binding;Protein binding;Single-stranded DNA binding	Transcription, DNA-dependent;DNA replication;Nucleotide-excision repair;DNA recombination;DNA ligation	DNA replication factor A complex;Nucleoplasm
1388297_at	-0.290809	-0.164792	-0.342912	-0.262211	-0.165	-0.107	-0.638901	-0.719845	-0.7633	0.34583	0.070629	0.447177	0.75361	3110001D03Rik: Protein of unknown function, has high similarity to uncharacterized human C9orf123
1373706_at	-0.433263	-0.179283	-0.261547	-0.19021	-0.0785	-0.0136	-0.58671	-0.718916	-0.80664	0.417381	0.251776	0.379172	0.80034	Smarcal1: HepA-related protein, member of SNF2 protein family, has single-stranded DNA-dependent ATPase activity, involved in transcriptional regulation, DNA repair, and chromosome integrity; mutation in human SMARCAL1 gene causes Schmike immuno-osseous dysplasia	ATPase activity;DNA helicase activity;DNA binding	Regulation of transcription from Pol II promoter;DNA replication and chromosome cycle	Nucleus
1398883_at	-0.536938	-0.344312	-0.372016	-0.317985	-0.274	-0.21	-0.63875	-0.714861	-0.78121	0.45013	0.0871203	0.346472	0.78682	Hnrpa2b1: Heterogeneous nuclear ribonucleoprotein A2/B1, an RNA binding protein that acts in RNA trafficking in oligodendrocytes; human HNRPA2B1 is a marker for various carcinomas, acts in HIV-1 RNA trafficking, and is an autoantigen for rheumatoid arthritis	mRNA binding;Protein binding;Single-stranded DNA binding	RNA localization;mRNA splice site selection	Nucleolus;Heterogeneous nuclear ribonucleoprotein complex;Cytoplasm
1386858_at	-0.323106	-0.118842	-0.291378	-0.201515	-0.0998	-0.0339	-0.595155	-0.713953	-0.77456	0.314126	0.198924	0.438996	0.76256	Rpl13: Ribosomal protein L13, a component of the 60S ribosomal subunit; expression of human RPL13 is increased in benign breast lesions; loss of heterozygosity of human RPL13 occurs in breast cancer	RNA binding;Structural constituent of ribosome	Protein biosynthesis	Cytosolic large ribosomal subunit (sensu Eukarya)
1367582_at	-0.376665	-0.174309	-0.278828	-0.208842	-0.136	-0.0816	-0.614112	-0.713452	-0.77625	0.353716	0.136221	0.428472	0.76723
1370829_at	-0.443334	-0.27703	-0.220531	-0.173278	-0.0304	0.003	-0.60549	-0.712653	-0.79288	0.503287	0.173269	0.337722	0.78803	Fntb: Farnesyltransferase beta subunit, subunit of the CAAX farnesyltransferase that transfers farnesyl groups to proteins, contains the substrate recognition site, forms a heterodimeric active enzyme with the alpha subunit	Protein farnesyltransferase activity	Protein farnesylation	Protein farnesyltransferase complex
1386052_at	-0.402668	-0.300567	-0.264709	-0.18491	-0.132	-0.0364	-0.620591	-0.71209	-0.79632	0.42496	0.124746	0.322008	0.79713
1373893_at	-0.233337	-0.174314	-0.333651	-0.255399	-0.127	-0.0606	-0.635198	-0.712089	-0.69596	0.22279	0.0594209	0.366378	0.68955
1373445_at	-0.341948	-0.156362	-0.40723	-0.296335	-0.215	-0.134	-0.636838	-0.710941	-0.76156	0.337904	0.052583	0.473454	0.75155	Nol8: Protein with high similarity to nucleolar protein 8 (human NOL8), which is a nucleolar protein important for cell growth, contains an RNA recognition motif (RRM, RBD, or RNP)	Protein binding;Nucleic acid binding;GTPase regulator activity	Cell proliferation
1367623_at	-0.372231	-0.136839	-0.34934	-0.266286	-0.132	-0.0958	-0.609821	-0.710551	-0.7485	0.328949	0.142536	0.433937	0.73823	Rpl18: Ribosomal protein L18, a component of the large 60S ribosomal subunit; gene expression is strongly reduced in cortex of alcohol preferring rats when compared to normal and human (RPL18) gene expression increases in human colon cancer	RNA binding;Structural constituent of ribosome	Protein biosynthesis	Cytosolic large ribosomal subunit (sensu Eukarya)
1391125_at	-0.278208	-0.26341	-0.284832	-0.208022	-0.0968	-0.0331	-0.612644	-0.70914	-0.76666	0.33617	0.139538	0.302427	0.76716	Ap1s3: Protein with high similarity to adaptor protein complex 1 sigma 1 subunit (human AP1S1), which binds to gamma-adaptin (human AP1G1) and enhances AP-1 adaptor complex assembly, member of the clathrin adaptor complex small chain family	Intracellular transporter activity	Protein complex assembly;Intracellular protein transport	Clathrin vesicle coat
1390195_at	-0.350865	-0.228726	-0.419595	-0.318918	-0.238	-0.155	-0.649609	-0.708701	-0.73845	0.414026	0.0111428	0.403888	0.73534	Psd4: Protein containing a Sec7 domain and a pleckstrin homology (PH) domain, has a region of low similarity to human PSCD2, which is guanine nucleotide exchange factor for ARF1 and ARF6 involved in secretion, endocytosis, and actin cytoskeleton assembly	ARF guanyl-nucleotide exchange factor activity	Exocytosis	Golgi apparatus
1398872_at	-0.30314	-0.126701	-0.32453	-0.21559	-0.181	-0.0767	-0.616256	-0.708549	-0.77447	0.305534	0.108738	0.48269	0.76189	Rps13: Ribosomal protein S13, a component of the small 40S ribosomal subunit, upregulated in colon carcinoma cell lines; human RPS13 is upregulated in colorectal tumors and autoantibodies are associated with systemic lupus erythematosus	Structural constituent of ribosome	Protein biosynthesis	Cytosolic small ribosomal subunit (sensu Eukarya)
1388641_at	-0.395866	-0.271112	-0.29847	-0.211402	-0.091	-0.0417	-0.602179	-0.7083	-0.78302	0.396044	0.175781	0.305281	0.78367	Gart: Phosphoribosylglycinamide formyltransferase, has glycinamide ribonucleotide transformylase and synthetase activities, as well as aminoimidazole ribonucleotide synthetase activity; inhibition of human GART inhibits growth of colon carcinomas	Phosphoribosylamine-glycine ligase activity;Phosphoribosylglycinamide formyltransferase activity	Purine base biosynthesis	Cytosol
1386868_at	-0.352463	-0.225567	-0.376105	-0.283317	-0.199	-0.126	-0.606603	-0.707996	-0.75326	0.376109	0.162197	0.344802	0.75421	Rps10: Ribosomal protein S10, a component of the small 40S ribosomal subunit that is likely to play a role in translation initiation; human RPS10 may play a role in colorectal carcinogenesis	RNA binding;Structural constituent of ribosome	Regulation of translational initiation	Eukaryotic translation initiation factor 3 complex;Cytosolic small ribosomal subunit (sensu Eukarya)
1398406_at	-0.50893	-0.363796	-0.437846	-0.36336	-0.293	-0.231	-0.638332	-0.70791	-0.77425	0.505221	0.0725887	0.30195	0.78485
1372869_at	-0.53911	-0.37998	-0.381707	-0.313624	-0.207	-0.173	-0.648761	-0.706582	-0.76511	0.444416	0.0272883	0.349866	0.76705
1388244_s_at	-0.336469	-0.121925	-0.359743	-0.27575	-0.162	-0.118	-0.595235	-0.704492	-0.75233	0.333025	0.174831	0.425099	0.74439	Lamr1: Laminin receptor 1, a ribosome associated protein and putative laminin receptor, plays roles in protein biosynthesis and development; upregulation of human LAMR1 is associated with many types of cancer	RNA binding;Laminin receptor activity;Structural constituent of ribosome	Protein biosynthesis;Development	Cytosolic small ribosomal subunit (sensu Eukarya)
1374659_at	-0.536483	-0.206392	-0.277543	-0.260875	-0.162	-0.149	-0.559331	-0.703841	-0.83692	0.524753	0.31012	0.393524	0.83516	Arpp21: Protein phosphatase 1 regulatory (inhibitor) subunit 1C, may be a signal transducer in the dopamine receptor signaling pathway and the cAMP-mediated signaling pathway	Signal transducer activity	Dopamine receptor signaling pathway;cAMP-mediated signaling
1371770_at	-0.423264	-0.229575	-0.39181	-0.317535	-0.207	-0.17	-0.590316	-0.703451	-0.75374	0.375868	0.209483	0.338096	0.75629	Ke2: Member of the KE2 gene product family, has very strong similarity to uncharacterized mouse H2-Ke2
1374648_at	-0.431515	-0.290995	-0.171614	-0.0972178	0.0312	0.12	-0.59207	-0.701128	-0.749	0.475189	0.181084	0.281913	0.74403
1371672_at	-0.484086	-0.322072	-0.416712	-0.322086	-0.326	-0.212	-0.627895	-0.700696	-0.76352	0.476273	0.0795338	0.339779	0.77102	Cbx7: Protein with strong similarity to mouse Cbx7, which sustains cell proliferation and cell life span by repressing expression of CDK inhibitors p16Ink4a (mouse Cdkn2a) and p19Arf (mouse Cdkn2a_Arf), member of the 'chromo' domain-containing family	Protein binding;Chromatin binding;Transcriptional repressor activity	Positive regulation of cell proliferation;Regulation of cell cycle;Chromatin silencing	Nucleus
1373044_at	-0.31541	-0.127876	-0.303952	-0.243455	-0.133	-0.109	-0.618525	-0.698789	-0.74337	0.334133	0.0678551	0.467906	0.72994	Ga17: Member of the PCI (proteasome, COP9-complex and eIF3) or PINT (Proteasome, Int-6, Nip-1 and TRIP-15) domain containing family, has very strong similarity to uncharacterized human GA17
1398882_at	-0.241009	-0.0766891	-0.28604	-0.189097	-0.0691	-0.0112	-0.611018	-0.698166	-0.73295	0.288002	0.0820587	0.48372	0.71407	Rps5: Ribosomal protein S5, component of the small 40S ribosomal subunit; human RPS5 gene expression is altered in human colorectal carcinoma cells	RNA binding;Structural constituent of ribosome	Protein biosynthesis	Cytosolic small ribosomal subunit (sensu Eukarya)
1371299_at	-0.323593	-0.185145	-0.385065	-0.307473	-0.226	-0.159	-0.618935	-0.695676	-0.72933	0.35611	0.0729816	0.387839	0.72694	Rps3: Ribosomal protein S3, a putative component of the small 40S ribosomal subunit, has DNA endonuclease activity, may be involved in DNA repair and DNA damage response; human RPS3 endonuclease activity is absent in Xeroderma pigmentosum group D patients	DNA binding;Endodeoxyribonuclease activity	DNA repair
1369060_a_at	-0.440582	-0.31513	-0.273124	-0.221749	-0.0551	-0.0635	-0.619133	-0.695624	-0.74744	0.345365	0.0780024	0.360582	0.74085	Hdac3: Protein with very strong similarity to histone deacetylase 3 (human HDAC3), which is involved in cell cycle control and may be associated with malignant myeloid disease, member of the histone deacetylase family	Histone deacetylase activity;General transcriptional repressor activity;Transcription corepressor activity	Chromatin modification;Protein amino acid deacetylation;Negative regulation of transcription from Pol II promoter	Histone deacetylase complex;Cytoplasm
1370621_at	-0.358431	-0.151324	-0.370393	-0.255092	-0.193	-0.091	-0.599999	-0.695023	-0.75775	0.359667	0.130861	0.415257	0.75164	Cd3z: T-cell receptor CD3 subunit zeta, likely involved in T-cell activation and signal transduction; expression of human CD3Z is reduced in various types of cancers and systemic lupus erythematosus	MHC class II protein binding	Inflammatory response;Cell surface receptor linked signal transduction	Integral to plasma membrane
1390226_at	-0.436762	-0.269545	-0.36223	-0.31071	-0.198	-0.18	-0.610988	-0.692698	-0.73958	0.475731	0.10178	0.334427	0.74196
1373935_at	-0.307006	-0.206587	-0.290258	-0.246563	-0.141	-0.0989	-0.581327	-0.692551	-0.71189	0.320747	0.19484	0.309526	0.71235	Pold2: DNA polymerase delta 2, a subunit of DNA polymerase delta, which functions in DNA replication and DNA repair	DNA binding	DNA replication;DNA repair	Delta DNA polymerase complex;Nucleus
1398760_at	-0.312014	-0.197216	-0.269435	-0.159487	-0.0384	0.0459	-0.617969	-0.692415	-0.67948	0.328171	0.0544066	0.385606	0.66618	Rpl35a: Ribosomal protein L35a, component of the 60S ribosomal subunit	RNA binding;Structural constituent of ribosome	Protein biosynthesis	Cytosolic large ribosomal subunit (sensu Eukarya)
1388701_at	-0.402305	-0.15888	-0.376221	-0.299132	-0.266	-0.203	-0.589655	-0.692133	-0.78485	0.36458	0.162565	0.44657	0.78091
1380568_a_at	-0.321266	-0.1308	-0.241124	-0.187581	-0.0405	-0.0104	-0.57975	-0.691915	-0.75208	0.35349	0.179762	0.382995	0.74224	Ddb2: Damage-specific DNA binding protein 2 48kDa, putative subunit of a protein complex that binds UV-damaged DNA	Protein binding;Damaged DNA binding	Positive regulation of transcription;DNA repair	Nucleus
1387190_at	-0.398814	-0.25118	-0.305291	-0.230059	-0.112	-0.06	-0.569809	-0.691128	-0.78515	0.432564	0.236319	0.287454	0.78855	Dgka: Diacylglycerol kinase alpha, a putative diacylglycerol kinase that translocates to the nuclear matrix in stimulated thymocytes and peripheral T lymphocytes	Diacylglycerol kinase activity	Intracellular signaling cascade;Phosphorylation;Phosphatidic acid biosynthesis	Nuclear matrix
1368004_at	-0.319954	-0.199322	-0.420605	-0.337638	-0.225	-0.196	-0.62274	-0.690879	-0.73391	0.319501	0.0474701	0.394604	0.73164	Mrpl23: Protein of unknown function, has very strong similarity to uncharacterized mouse Mrpl23	RNA binding;Structural constituent of ribosome	Protein biosynthesis	Mitochondrial ribosome
1389577_at	-0.520962	-0.295425	-0.335945	-0.270288	-0.189	-0.125	-0.586608	-0.689356	-0.76616	0.462695	0.180726	0.299653	0.77143	CIRH1A: Autosomal recessive cirrhosis 1A (cirhin), possible structural protein of mitochondria containing nine WD domains (WD-40 repeats), gene is mutated in North American Indian childhood cirrhosis (CIRH1A or NAIC)	Structural molecule activity		Mitochondrion
1389755_at	-0.509063	-0.248977	-0.217677	-0.158313	-0.0726	-0.0383	-0.551323	-0.688992	-0.76843	0.431091	0.289747	0.29091	0.76927	Dnahc11: Axonemal dynein heavy chain 11, a member of a family of ATPases that function as motor proteins, involved in the development of left-right asymmetries; mutations in human DNAH11 correlate with primary ciliary dyskinesia and situs inversus	ATPase activity;Microtubule motor activity	Ciliary or flagellar motility;Determination of left/right symmetry	Axonemal dynein complex
1368723_at	-0.321986	-0.110431	-0.428917	-0.320677	-0.282	-0.183	-0.615949	-0.688653	-0.71913	0.290287	0.05306	0.460657	0.71201	Lat: Linker for activation of T cells, tyrosine phosphorylated membrane adaptor protein that associates with phospholipase C-gamma 1 (Plcg1), Grb2 (Rn.40134) and PPI 3'-kinase (Pik3r1), appears to mediate activation-induced signaling in T cells and mast cells	SH3/SH2 adaptor protein activity;Protein binding	Protein complex assembly;Antimicrobial humoral response (sensu Vertebrata);Phospholipase C activation	Integral to membrane
1390489_at	-0.333467	-0.192214	-0.335996	-0.268919	-0.148	-0.113	-0.581741	-0.687712	-0.75795	0.335228	0.177405	0.362565	0.75545
1370253_at	-0.426984	-0.215976	-0.363499	-0.308922	-0.228	-0.183	-0.588288	-0.687403	-0.76148	0.386692	0.160524	0.381745	0.76107	Rpl22: Ribosomal protein L22, putative component of the large 60S ribosomal subunit	RNA binding;Structural constituent of ribosome	Protein biosynthesis	Cytosolic large ribosomal subunit (sensu Eukarya)
1388449_at	-0.359351	-0.161358	-0.348836	-0.249019	-0.197	-0.107	-0.583545	-0.686786	-0.75527	0.373441	0.165058	0.388272	0.75189	Eef1b2: Protein with high similarity to S. pombe Tef5p, which is translation elongation factor 1-beta, contains an elongation factor 1 (EF-1) guanine nucleotide exchange domain	Guanyl-nucleotide exchange factor activity;Translation elongation factor activity	Translational elongation	Eukaryotic translation elongation factor 1 complex
1373452_at	-0.48147	-0.278336	-0.379254	-0.320631	-0.224	-0.169	-0.587466	-0.684628	-0.75576	0.48467	0.165278	0.333468	0.75939	Rcl1: RNA cyclase homolog, an RNA 3'-terminal phosphate cyclase-like protein, may catalyze the conversion of the 3'-terminal phosphate in RNA to the 2',3'-cyclic phosphodiester, may function in pre-ribosomal RNA processing	RNA-3'-phosphate cyclase activity	rRNA processing	Nucleolus
1389204_at	-0.477808	-0.333221	-0.236845	-0.17448	-0.072	-6.43e-06	-0.561409	-0.684532	-0.74898	0.461681	0.252684	0.205996	0.75649	C10orf18: Protein of unknown function
1371904_at	-0.376536	-0.176332	-0.344976	-0.270591	-0.249	-0.166	-0.561831	-0.684458	-0.79087	0.429275	0.238927	0.359469	0.79407	Smyd2: Member of the MYND zinc finger family, has low similarity to SET and MYND domain containing 1 (mouse Smyd1), which is a transcriptional repressor that binds histone deacetylases and is required for development of the cardiac right ventricle		Development
1388136_at	-0.375833	-0.286878	-0.325105	-0.257969	-0.153	-0.115	-0.606918	-0.684165	-0.72296	0.353312	0.0874479	0.27484	0.72777
1370911_at	-0.534467	-0.309604	-0.375614	-0.321901	-0.257	-0.204	-0.588214	-0.683415	-0.7562	0.557533	0.162715	0.310206	0.76378	Akap8: A kinase anchor protein 8, anchors cAMP-dependent protein kinase near its physiological substrates by binding the type II regulatory subunits	Protein kinase A binding;DNA binding	Protein complex assembly;Protein localization;Signal transduction;Protein-nucleus import	Nuclear matrix
1372558_at	-0.523527	-0.355148	-0.316201	-0.234058	-0.196	-0.0909	-0.602475	-0.682866	-0.74003	0.512802	0.108957	0.269325	0.747	Narg1: NMDA receptor-regulated gene 1, may act to slow blood vessel formation in the vitreal vasculature during development		Cell migration;Eye morphogenesis;Cell proliferation;Blood vessel development;Neurogenesis
1376676_a_at	-0.477622	-0.392775	-0.29574	-0.243502	-0.226	-0.123	-0.606962	-0.682526	-0.74026	0.442911	0.0970821	0.270656	0.74862	4930548G07Rik: Protein with high similarity to M-phase phosphoprotein (human HSMPP8), which interacts with human RANBP9, member of the 'chromo' (CHRromatin Organization MOdifier) domain-containing family, which bind chromatin, contains three ankyrin repeats	Protein binding;Chromatin binding	Cell growth and/or maintenance	Cytoplasm
1372150_at	-0.388832	-0.162512	-0.265164	-0.195189	-0.137	-0.0878	-0.584257	-0.682459	-0.77133	0.426843	0.139898	0.423493	0.76288	Usp10: Protein with strong similarity to ubiquitin specific protease 10 (human USP10), which cleaves ubiquitin from ubiquitin-conjugated substrates, member of the ubiquitin carboxyl-terminal hydrolase family, which are cysteine proteases	Cysteine-type endopeptidase activity;Ubiquitin thiolesterase activity	Protein deubiquitination;Ubiquitin-dependent protein catabolism	Intracellular
1372162_at	-0.376876	-0.254637	-0.299357	-0.245698	-0.185	-0.131	-0.561493	-0.680898	-0.75805	0.353411	0.236142	0.280332	0.76483	Acas2l: Acetyl-Coenzyme A synthetase 2 (AMP forming)-like, a mitochondrial matrix acetate-CoA ligase, involved in the ketogenic response of heart and skeletal muscle, likely involved in acetyl-CoA synthesis for subsequent oxidation in the TCA cycle	Acetate-CoA ligase activity	Cellular response to starvation;Lipid metabolism;Acetate utilization;Acetyl-CoA biosynthesis	Mitochondrial matrix
1371377_at	-0.235515	-0.07908	-0.245303	-0.1606	-0.0114	0.0209	-0.580402	-0.68019	-0.70142	0.266259	0.131653	0.452333	0.682
1370907_at	-0.402276	-0.090817	-0.329718	-0.230264	-0.175	-0.0727	-0.559124	-0.680167	-0.77158	0.397488	0.220007	0.448098	0.76195	Siat1: Sialyltransferase 1 (beta-galactoside alpha 2-6-sialyltransferase), involved in glycoprotein maturation; human SIAT1 is upregulated in colon and breast cancers and increased mouse Siat1 is associated with reduced tumor growth and metastatic rate	Beta-galactoside alpha-2,6-sialyltransferase activity	N-glycan diversification	Golgi apparatus;Soluble fraction;Integral to plasma membrane
1388158_at	-0.331702	-0.209139	-0.257761	-0.173674	-0.0946	0.00631	-0.633989	-0.679457	-0.71386	0.416389	-0.0456055	0.432707	0.69982	Bat1a: Putative DEAD/H box ATP-dependent RNA helicase, localizes to hepatocyte nuclei and is upregulated in transformed cell lines	RNA binding;Translation initiation factor activity;ATP-dependent RNA helicase activity		Nucleus
1373499_at	-0.282631	-0.185102	-0.152322	-0.0495185	0.139	0.191	-0.614496	-0.677732	-0.64196	0.214786	0.004696	0.346603	0.62271
1374135_at	-0.357762	-0.273471	-0.403411	-0.294114	-0.183	-0.0974	-0.60127	-0.67755	-0.69619	0.43308	0.0896074	0.276942	0.70082	Ipo4: Importin 4a, a cytoplasmic chaperone and nuclear import receptor for ribosomal protein S3a (Rps3a)	Protein binding;Ribosome binding	Ribosomal protein-nucleus import;Ribosome biogenesis and assembly
1371571_at	-0.421067	-0.178981	-0.409084	-0.332238	-0.326	-0.218	-0.57041	-0.676268	-0.75218	0.461425	0.18957	0.3843	0.75528	App: Amyloid beta (A4) precursor protein, a putative cell surface protease inhibitor, functions in oxidative stress response and response to injury, may play a role in neurogenesis and cognitive functions; human APP gene is linked to Alzheimer disease	Growth factor activity;Serine-type endopeptidase inhibitor activity;Copper ion binding;Cupric reductase activity	Positive regulation of cell proliferation;Cell adhesion;Apoptosis;Aging;Learning;Response to toxin;Brain development;Ras protein signal transduction;Synaptogenesis;Integrin-mediated signaling pathway;Response to hypoxia;Cytokine and chemokine mediated signaling pathway;cAMP-mediated signaling;Response to mechanical stimulus;Copper ion homeostasis;Memory;Response to reactive oxygen species	Integral to membrane;Soluble fraction;Cell surface;Cytoplasmic vesicle membrane;Extracellular
1368851_at	-0.442616	-0.291024	-0.357846	-0.269185	-0.25	-0.163	-0.590737	-0.676024	-0.74191	0.385436	0.124291	0.307011	0.74845	Ets1: Ets avian erythroblastosis virus E2 oncogene homolog 1, a putative transcription factor involved in regulation of bone formation and angiogenesis; human ETS1 is associated with cancer and rheumatoid arthritis	Transcription factor activity;Double-stranded DNA binding	Angiogenesis;Regulation of cell cycle;Regulation of ossification	Nucleus
1373858_at	-0.31888	-0.053188	-0.255123	-0.177131	-0.114	-0.0396	-0.569955	-0.67498	-0.75705	0.405152	0.150184	0.495683	0.73986
1368717_at	-0.287186	-0.123081	-0.299684	-0.221438	-0.163	-0.081	-0.559124	-0.674788	-0.75324	0.333832	0.204409	0.404678	0.7467	Faah: Fatty acid amide hydrolase, an integral membrane serine hydrolase that degrades neuromodulatory fatty acid amides; human FAAH may play a role breast cancer and sleep disorders and mutation of human FAAH is associated with drug abuse	Hydrolase activity, acting on ester bonds;Fatty acid amide hydrolase activity;Amidase activity	Sleep;Fatty acid catabolism;Long-chain fatty acid transport;Synaptic transmission	Nuclear membrane lumen;Cytosol;Integral to plasma membrane;Endoplasmic reticulum;Mitochondrion;Membrane fraction
1398917_at	-0.280138	-0.158336	-0.290664	-0.220333	-0.109	-0.0776	-0.599028	-0.674395	-0.70719	0.334198	0.0626434	0.437212	0.69419	Rpl7: Ribosomal protein L7, a ribosomal structural component that may act in protein biosynthesis; autoantibodies to human RPL7 are associated with systemic lupus erythematosus and transplant-associated coronary artery disease	Structural constituent of ribosome	Protein biosynthesis	Ribosome
1373568_at	-0.437263	-0.31866	-0.401636	-0.351243	-0.288	-0.256	-0.598377	-0.673807	-0.74319	0.420326	0.0975835	0.285443	0.75452	Bmi1: B lymphoma Mo-MLV insertion region 1, a member of Polycomb group of transcriptional repressors; downregulates expression of p19ARF which is required for Myc -induced apoptosis	Transcription factor activity;Transcriptional repressor activity	Positive regulation of cell proliferation;Regulation of cell cycle;Aging;Skeletal development;Anti-apoptosis;Chromatin silencing;Segment specification	Nuclear heterochromatin
1387856_at	-0.427854	-0.284741	-0.334722	-0.258949	-0.191	-0.134	-0.589566	-0.671803	-0.7734	0.426439	0.10972	0.33593	0.77582	Cnn3: Acidic calponin, an actin-binding protein that may be involved in neurite outgrowth and synaptic plasticity, regulation of smooth muscle contraction, and organization of the actin cytoskeleton	Actin binding	Regulation of smooth muscle contraction;Cellular morphogenesis;Brain development;Neuronal remodeling;Actin cytoskeleton organization and biogenesis;Neuron differentiation	Actin filament
1370809_at	-0.322087	-0.279737	-0.330651	-0.337029	-0.0957	-0.146	-0.626261	-0.671187	-0.66045	0.287895	-0.0231865	0.369665	0.65277	Tubg1: Gamma-tubulin, a centriole protein that is predicted to be involved in organizing microtubules and to have roles in cell shape and size control	Structural molecule activity	Cellular morphogenesis	Centriole
1387887_at	-0.364164	-0.218849	-0.233032	-0.175374	-0.0532	-0.0298	-0.548712	-0.67057	-0.73651	0.36354	0.236487	0.289624	0.7355	Rpl14: Ribosomal protein L14, a component of the large 60S ribosomal subunit, may bind RNA	RNA binding;Structural constituent of ribosome	Protein biosynthesis	Cytosolic large ribosomal subunit (sensu Eukarya)
1371854_at	-0.427318	-0.211625	-0.386306	-0.307735	-0.248	-0.181	-0.58979	-0.66856	-0.7279	0.409035	0.0946506	0.368958	0.72837
1368800_at	-0.369032	-0.196069	-0.129184	-0.0791147	0.0543	0.0895	-0.545406	-0.666514	-0.73104	0.327873	0.221877	0.313678	0.72212	LOC84349: CD40 ligand, binds Tnfrsf5, induces proliferation of T-cells and B-cells, promotes inflammatory responses through interleukin-12 biosynthesis; human TNFSF5 is implicated in lupus erythematosus, X linked hyper IgM syndrome, and coronary artery disease	CD40 receptor binding	Cell migration;Interferon-gamma biosynthesis;B-cell proliferation;JAK-STAT cascade;Humoral immune response;Inflammatory response;Interleukin-12 biosynthesis;I-kappaB kinase/NF-kappaB cascade;T-helper 1 cell differentiation;Activated T-cell proliferation;Regulation of apoptosis;Response to fungi	Extracellular space;Plasma membrane
1367610_at	-0.174508	-0.0178114	-0.337119	-0.221715	-0.154	-0.0475	-0.58676	-0.664893	-0.66683	0.243904	0.0596822	0.513105	0.64656	Rpl19: Ribosomal protein L19, component of the large 60S ribosomal subunit; increased expression of human RPL19 is found in human breast tumors overexpressing human ERBB2	RNA binding;Structural constituent of ribosome	Protein biosynthesis	Cytosolic large ribosomal subunit (sensu Eukarya)
1371889_at	-0.233053	-0.146738	-0.391142	-0.343103	-0.289	-0.227	-0.611474	-0.664537	-0.7277	0.293138	-0.0055697	0.464585	0.72127	Slc22a17: Member of the sugar (and other) transporter family, has low similarity to solute carrier family 22 member 3 (rat Slc22a3), which is an electrogenic organic cation transporter that transports monoamine neurotransmitters and cationic neurotoxins	Amine transporter activity;Cation transporter activity;Porter activity	Cation transport;Neurotransmitter transport	Integral to plasma membrane;Membrane fraction
1389241_at	-0.397118	-0.31204	-0.298813	-0.208713	-0.106	-0.0208	-0.612608	-0.663338	-0.66969	0.392197	-0.0001117	0.272498	0.66984	Ttbk1: Protein containing a protein kinase domain, has moderate similarity to C. elegans KIN-19, which is a putative casein kinase 1 that appears to regulate polarity of the EMS blastomere	ATP binding;Casein kinase I activity	Pattern specification;Protein amino acid phosphorylation;Signal transduction	Cytoplasm
1374921_at	-0.301088	-0.113925	-0.32615	-0.240539	-0.0149	0.0156	-0.555387	-0.66323	-0.67841	0.305772	0.179344	0.365083	0.66666	AW540478: Regulator of telomere length, a DNA helicase-like protein that regulates telomere length and chromosome stability, essential for embryonic development	DNA helicase activity	Cell differentiation;Embryonic development (sensu Mammalia)	Nucleus
1388428_at	-0.381054	-0.248642	-0.363386	-0.313624	-0.29	-0.233	-0.565863	-0.663204	-0.75192	0.453428	0.168995	0.331006	0.75889	Hars2: Protein with high similarity to D-Tyr-tRNA[Tyr] deacylase (S. cerevisiae Dtd1p), which is a member of the d-Tyr-tRNA(Tyr) deacylase family	Hydrolase activity, acting on ester bonds	Protein biosynthesis;D-amino acid catabolism
1388546_at	-0.428922	-0.286743	-0.354458	-0.272538	-0.176	-0.109	-0.559864	-0.662674	-0.71914	0.410867	0.190992	0.241258	0.72777
1389056_at	-0.094028	-0.0795514	-0.324804	-0.235141	-0.182	-0.132	-0.652764	-0.662616	-0.67468	0.145155	-0.180753	0.549212	0.65362	D8Ertd812e: Protein with strong similarity to tRNA(m(2)(2)G)dimethyltransferase (human FLJ20244), which is a tRNA methyltransferase, member of the N2,N2-dimethylguanosine tRNA methyltransferase and the zinc finger C-x8-C-x5-C-x3-H type (and similar) families	RNA binding;DNA binding;tRNA (guanine-N2-)-methyltransferase activity	tRNA processing;RNA methylation	Mitochondrion
1374063_at	-0.43435	-0.241634	-0.367687	-0.271245	-0.21	-0.12	-0.607091	-0.660825	-0.66885	0.481265	0.008414	0.377034	0.66443	Ddx4: DEAD box protein 4, a putative DEAD/H box ATP-dependent RNA helicase, necessary for male germ cell development and differentiation	ATPase activity;Helicase activity	Germ cell development;Spermatogenesis;Cell proliferation	Cytoplasm
1375336_at	-0.374179	-0.103851	-0.291803	-0.247814	-0.166	-0.138	-0.593516	-0.660249	-0.71022	0.351817	0.0295627	0.512199	0.6933	T13: Protein with very strong similarity to human GALNT13, which is a neuronal polypeptide N-acetylgalactosaminyltransferase that catalyzes 0-linked glycosylation, member of the glycosyl transferase family 2, contains three QXW (ricin B) lectin repeats	Polypeptide N-acetylgalactosaminyltransferase activity	Carbohydrate metabolism;O-linked glycosylation	Integral to membrane;Golgi apparatus
1388390_at	-0.37933	-0.168555	-0.366839	-0.304451	-0.254	-0.207	-0.539557	-0.658872	-0.7397	0.333517	0.238851	0.348575	0.74299	Eif3s3: Member of the Mov34, MPN or PAD-1 family, has very strong similarity to uncharacterized mouse Eif3s3
1374857_at	-0.559309	-0.290588	-0.383561	-0.346769	-0.292	-0.273	-0.555143	-0.657414	-0.74851	0.489162	0.197657	0.310817	0.75793
1398366_at	-0.367505	-0.232621	-0.181002	-0.0960356	0.0682	0.0905	-0.57671	-0.657065	-0.72022	0.38891	0.0836457	0.348575	0.70735	Pex12: Peroxisomal biogenesis factor 12, an integral peroxisomal membrane protein that interacts with Pex2, Pxr1, and Pex14, and is involved in peroxisomal matrix protein import; mutation of the human PEX12 gene may result in Zellweger syndrome		Peroxisome organization and biogenesis;Neurogenesis	Integral to membrane;Integral to peroxisomal membrane;Membrane fraction
1374455_at	-0.379135	-0.112009	-0.208481	-0.181566	-0.0144	-0.0332	-0.535733	-0.656641	-0.74743	0.344094	0.220341	0.411309	0.73428	1500026D16Rik: Protein of unknown function, has high similarity to uncharacterized human AYP1
1371384_at	-0.342173	-0.172097	-0.27948	-0.180897	-0.066	-0.0134	-0.578396	-0.656489	-0.69221	0.360355	0.0777094	0.369559	0.68265
1367941_at	-0.673404	-0.47074	-0.29407	-0.252174	-0.179	-0.122	-0.562516	-0.655699	-0.71858	0.627174	0.182617	0.162187	0.73471	Tfam: Transcription factor A mitochondrial, a DNA-bending transcription factor that regulates mitochondrial gene expression, involved in mitochondrial DNA replication; deficiency of human TFAM is associated with mitochondrial myopathy and liver disease	DNA replication origin binding;Transcription factor activity;Transcriptional activator activity	Regulation of transcription, DNA-dependent;Transcription initiation;Mitochondrial DNA replication;Mitochondrion organization and biogenesis;Transcription from mitochondrial promoter	Nucleus;Mitochondrial matrix
1389127_at	-0.271084	-0.156115	-0.163911	-0.106909	0.086	0.112	-0.562485	-0.655432	-0.66315	0.192645	0.120659	0.394355	0.64321	Madh3: Mothers against decapentaplegic homolog 3, a member of the Smad protein family that mediates transcriptional responses to TGF-beta superfamily signaling pathways; overexpression of human MADH3 links to colorectal cancer and scleroderma	Transcription factor activity	Regulation of transcription, DNA-dependent;Transforming growth factor beta receptor signaling pathway;Apoptosis;Negative regulation of cell proliferation;Neurogenesis	Nucleus
1398980_at	-0.320439	-0.170595	-0.135558	-0.0351214	0.123	0.174	-0.534286	-0.655367	-0.74581	0.367048	0.218088	0.324647	0.73288	Rpgrip1: Retinitis pigmentosa GTPase regulator-interacting protein, associates with the photoreceptor ciliary axoneme and may anchor GTPase regulator Rpgr in the connecting cilia; mutation of human RPGRP1 is detected in some cases of Leber congenital amaurosis	Structural molecule activity;Protein binding	Phototransduction;Vesicle-mediated transport	Axoneme
1375673_at	-0.553021	-0.434424	-0.195879	-0.163536	-0.0183	-0.00866	-0.554337	-0.654942	-0.75073	0.475616	0.192625	0.171386	0.75995
1367745_at	-0.414329	-0.255675	-0.398954	-0.316143	-0.275	-0.189	-0.593023	-0.654853	-0.7242	0.420401	0.0446783	0.341402	0.72824	Dgkz: Diacylglycerol kinase zeta, member of a family of kinases that convert the signaling molecule diacylglycerol to phosphatidic acid and may thereby attenuate protein kinase C signaling, localized to the nucleus	Diacylglycerol kinase activity	Response to nutrients;Phosphorylation;Cell proliferation;Signal transduction;Phosphatidic acid biosynthesis	Nucleolus
1371313_at	-0.2958	-0.10578	-0.316121	-0.208879	-0.137	-0.0357	-0.582762	-0.654302	-0.65374	0.381102	0.050554	0.463448	0.63697
1371683_at	-0.399281	-0.301942	-0.510606	-0.423815	-0.353	-0.294	-0.59767	-0.654138	-0.67588	0.465251	0.0439241	0.286057	0.68782	Lsm4: snRNA-associated SM-like protein 4, may be involved in RNA splicing during development	Pre-mRNA splicing factor activity	RNA splicing;Embryonic development (sensu Mammalia)	Nucleus;Cytoplasm
1376340_a_at	-0.286279	-0.125883	-0.424559	-0.394284	-0.26	-0.279	-0.593141	-0.654027	-0.65706	0.285398	0.0283633	0.451775	0.64943	Tssc4: Tumor-suppressing subchromosomal transferable fragment 4; human TSSC4 is located in a chromosomal region associated with tumor-suppressor activity		Cell proliferation
1374279_at	-0.475763	-0.260704	-0.302069	-0.278451	-0.175	-0.15	-0.567449	-0.653809	-0.69118	0.476462	0.128775	0.353324	0.68886	Scye1: Endothelial monocyte activating polypeptide II, a putative proinflammatory and antiangiogenic cytokine, may regulate monocyte chemoattraction and endothelial cell activation, brain expression is induced following injury and Borna disease virus infection	Cytokine activity	Cell migration;Protein biosynthesis;Response to virus;Inflammatory response;Negative regulation of angiogenesis	Soluble fraction;Cytoplasm
1398315_at	-0.220685	-0.0622792	-0.266221	-0.191109	-0.0677	-0.0346	-0.571088	-0.651626	-0.66993	0.250496	0.0734163	0.473542	0.65022	Rpl15: Ribosomal protein L15, a component of the large 60S ribosomal subunit; human RPL15 is overexpressed in esophageal cancer	RNA binding;Structural constituent of ribosome	Protein biosynthesis	Cytosolic large ribosomal subunit (sensu Eukarya)
1375181_at	-0.198253	-0.0759284	-0.259452	-0.171879	-0.0914	-0.0202	-0.555509	-0.65139	-0.67892	0.207529	0.13074	0.418507	0.66523
1371931_at	-0.291955	-0.148187	-0.287353	-0.188073	-0.0468	0.0193	-0.54729	-0.650828	-0.70402	0.354778	0.16887	0.326881	0.69775	Gtf2i: Protein with very strong similarity to general transcription factor II I (mouse Gtf2i), which binds DNA and acts in the ER stress response and is a putative transcription factor, member of the GTF2I-like repeat containing family	Transcription factor activity	Regulation of transcription from Pol II promoter;Response to stress	Nucleus;Cytoplasm
1371560_at	-0.272393	-0.162141	-0.428938	-0.318198	-0.288	-0.205	-0.573886	-0.649445	-0.69924	0.296752	0.0854059	0.340618	0.7031	Irf3: Interferon regulatory factor 3, transcription factor, translocates to nucleus upon viral infection, may act with Irf7 to mediate virus-induced interferon-alpha and beta expression, required for viral-induction of Ifnb in cardiac myocytes	Transcription coactivator activity;Transcription factor activity	Response to virus;Positive regulation of cytokine biosynthesis;Transcription from Pol II promoter	Nucleus;Cytoplasm
1388311_at	-0.466165	-0.330755	-0.238841	-0.216306	-0.154	-0.139	-0.559515	-0.649179	-0.73924	0.46809	0.14671	0.264862	0.7458	Pgr1: Protein of unknown function
1398861_at	-0.404976	-0.228311	-0.330177	-0.257681	-0.144	-0.105	-0.566977	-0.648873	-0.70666	0.454031	0.108874	0.330353	0.70535	Nxf1: Nuclear RNA export factor 1, has strong similarity to human NXF1, which is a mediator of mRNA nuclear export and is involved in retroviral RNA export to the cytoplasm	RNA binding	mRNA-nucleus export	Nuclear membrane
1372725_at	-0.429878	-0.331564	-0.314619	-0.240085	-0.21	-0.131	-0.569157	-0.648524	-0.70011	0.377423	0.115425	0.220824	0.7114	Plscr2: Phospholipid scramblase 2, mediates the calcium-dependent transbilayer movement of phospholipids, may be responsible for the redistribution of membrane phospholipids in damaged or apoptotic cells, which is a part of blood coagulation and cell clearance	Phospholipid scramblase activity;Calcium ion binding	Blood coagulation;Phospholipid metabolism;Phospholipid scrambling	Plasma membrane
1368051_at	-0.082359	0.060674	-0.282318	-0.181361	-0.0568	0.00675	-0.581729	-0.646849	-0.623	0.133081	0.0018355	0.552816	0.59341	HSD17B12: Smooth muscle-specific 17 beta-hydroxysteroid dehydrogenase type 3, a short chain alcohol dehydrogenase-like isozyme, may function in potentiating smooth muscle dedifferentiation	Alcohol dehydrogenase activity	Myoblast cell fate determination
1389760_at	-0.281144	-0.194287	-0.376497	-0.322232	-0.253	-0.211	-0.579013	-0.646507	-0.68686	0.332977	0.0595369	0.356577	0.68778
1367580_at	-0.305751	-0.146253	-0.306362	-0.235274	-0.138	-0.0992	-0.549094	-0.646458	-0.69955	0.310208	0.153113	0.368665	0.69404	Rpl10a: Ribosomal protein L10a, a component of the large 60S ribosomal subunit	RNA binding;Structural constituent of ribosome	Protein biosynthesis	Cytosolic large ribosomal subunit (sensu Eukarya)
1373955_at	-0.419129	-0.298616	-0.275738	-0.202038	-0.105	-0.0415	-0.566897	-0.645618	-0.68918	0.418306	0.104413	0.25604	0.69186
1371633_at	-0.329048	-0.135202	-0.368241	-0.311681	-0.227	-0.196	-0.557346	-0.645365	-0.7258	0.36411	0.1244	0.440774	0.71898	Ctnnbl1: Protein with strong similarity to catenin beta like 1 (human CTNNBL1), which localizes to the nucleus and induces apoptosis		Regulation of apoptosis
1371796_at	-0.384479	-0.296464	-0.439587	-0.376954	-0.271	-0.222	-0.610728	-0.643502	-0.63543	0.415963	-0.0445641	0.317115	0.6392	2310042M24Rik: Protein of unknown function, has strong similarity to uncharacterized human TMX2
1389844_at	-0.374595	-0.213331	-0.235716	-0.225186	-0.0416	-0.0671	-0.606688	-0.643308	-0.65704	0.262957	-0.0637093	0.41336	0.64226	Fkbp4: FK506 binding protein 4, a heat shock protein which mediates the hypertrophic effect of cardiotrophin 1 (Ctf1) on cardiac myocytes, putative component of steroid hormone receptor complexes; human FKBP4 is upregulated in breast cancer	Protein binding;Isomerase activity;FK506 binding;ATP binding;GTP binding	Protein folding;Steroid hormone receptor complex assembly;Response to heat;Positive regulation of cell size;Signal transduction	Nucleus;Microtubule;Steroid hormone aporeceptor complex
1368229_at	-0.327181	-0.180181	-0.332024	-0.323957	-0.218	-0.239	-0.52342	-0.642758	-0.72316	0.332263	0.245116	0.320672	0.72765	Sip1: Survival of motor neuron protein interacting protein 1, a nuclear protein, may interact with Smn and play a role in nucleocytoplasmic transport	Protein binding;Pre-mRNA splicing factor activity	RNA splicing;Nucleocytoplasmic transport;mRNA processing	Nucleus
1373843_at	-0.332541	-0.205495	-0.22434	-0.126334	-0.0785	-0.0359	-0.583726	-0.642498	-0.72273	0.403537	0.0130347	0.417793	0.71037
1390492_a_at	-0.476084	-0.262876	-0.221665	-0.151994	-0.116	-0.0328	-0.495112	-0.642298	-0.77158	0.458671	0.345388	0.24975	0.77779
1389810_at	-0.392422	-0.214127	-0.398997	-0.356608	-0.316	-0.268	-0.565106	-0.642028	-0.67529	0.368866	0.101848	0.35033	0.67946	2610528A15Rik: Protein with high similarity to S. cerevisiae Mtr4p, which serves in snRNA, mRNA, and rRNA processing and mRNA export from the nucleus, member of the helicase conserved C-terminal domain containing family, contains a DEAD/DEAH box helicase domain	RNA binding;ATP-dependent RNA helicase activity;ATP binding	RNA localization;snRNA processing;RNA catabolism;rRNA processing;Protein-nucleus export;mRNA processing	Nucleus
1399071_at	-0.532702	-0.323768	-0.127413	-0.0808626	0.0614	0.117	-0.529344	-0.641958	-0.70089	0.42885	0.218286	0.196877	0.70128
1372709_at	-0.428736	-0.312436	-0.339541	-0.281473	-0.223	-0.167	-0.564836	-0.640717	-0.68939	0.397355	0.106164	0.262814	0.6975	Bcap29: B-cell receptor-associated protein 29, protein that binds to and promotes the ER retention of membrane-bound IgD molecules that are not associated with the dimer of Ig alpha (Cd79a) and Ig beta (Cd79b)	Immunoglobulin binding	Protein-ER retention;Vesicle-mediated transport	Integral to membrane;Endoplasmic reticulum
1390497_at	-0.288607	-0.154069	-0.301194	-0.256558	-0.173	-0.15	-0.551278	-0.637349	-0.68046	0.284796	0.117561	0.369509	0.67634
1372522_at	-0.376029	-0.266631	-0.382979	-0.313335	-0.265	-0.188	-0.597368	-0.637021	-0.6728	0.44026	-0.0275444	0.348485	0.67406	9430010O03Rik: Protein of unknown function
1389181_at	-0.460733	-0.337047	-0.256914	-0.218844	-0.169	-0.109	-0.523762	-0.636431	-0.72476	0.396016	0.23712	0.210586	0.7361	Rapgef6: Member of the Ras guanine nucleotide exchange factor (RasGEF) domain containing family, has high similarity to a region of PDZ domain containing guanine nucleotide exchange factor(GEF)1 (human RAPGEF2), which is a RAP guanyl-nucleotide exchange factor	Guanyl-nucleotide exchange factor activity	Cell growth and/or maintenance;Ras protein signal transduction;Development	Cell
1373400_at	-0.516744	-0.422411	-0.246626	-0.181959	-0.0537	-0.00883	-0.615834	-0.636092	-0.65369	0.448697	-0.0894685	0.229968	0.65543	Prkar2a: cAMP-dependent protein kinase regulatory subunit type II alpha, binds A-kinase anchoring proteins, functions in carbohydrate metabolism, sperm motility, and fertilization; decreased phosphorylation of human PRKAR2A correlates with heart failure	Protein binding;cAMP-dependent protein kinase regulator activity	Intracellular signaling cascade;Lipid metabolism	Nucleus;Sarcoplasmic reticulum;Golgi membrane;Centrosome;Caveola;Peroxisome
1368930_at	-0.45486	-0.233696	-0.330505	-0.237974	-0.209	-0.111	-0.535139	-0.635783	-0.71954	0.439267	0.183479	0.288927	0.72491	Kcnn4: Intermediate conductance calcium-activated potassium channel, member of the SK family, forms a voltage-insensitive, inwardly-rectifying K+ channel, may regulate the electrical properties of immature smooth muscle cells	Calmodulin binding;Calcium-activated potassium channel activity	Myogenesis;Potassium ion transport	Integral to membrane
1387911_at	-0.304463	-0.16285	-0.278503	-0.184417	-0.11	-0.0258	-0.569771	-0.634795	-0.67214	0.407962	0.0389473	0.429829	0.65799	Rabggtb: Beta subunit of geranylgeranyl transferase, transfers geranylgeranyl groups to cysteines at the C terminus of Rab proteins, plays a role in prenyl-mediated Rab protein interaction with the cellular membrane	RAB-protein geranylgeranyltransferase activity	Protein amino acid geranylgeranylation
1367630_at	-0.271577	-0.103862	-0.267067	-0.209527	-0.119	-0.0758	-0.533769	-0.634479	-0.67187	0.319639	0.161139	0.412546	0.66036	Rps11: Ribosomal protein S11, putative component of the small 40S ribosomal subunit	RNA binding;Structural constituent of ribosome	Protein biosynthesis	Ribosome
1374612_at	-0.378597	-0.276704	-0.302648	-0.248926	-0.151	-0.0924	-0.567402	-0.634265	-0.65179	0.428991	0.0666253	0.309132	0.65077	5730445M16Rik: Protein of unknown function
1388989_at	-0.499153	-0.288507	-0.319879	-0.246243	-0.232	-0.158	-0.557008	-0.633576	-0.71871	0.472431	0.105326	0.296538	0.72467	3110001N18Rik: Protein with high similarity to ribosomal protein L22 (human RPL22), which is a large 60S ribosomal subunit component that binds Epstein-Barr virus RNAs EBER1 and EBER 2 and HSV type I viral protein ICP4, member of the ribosomal L22e family	RNA binding;Protein binding;Structural constituent of ribosome	Protein biosynthesis;Response to pest, pathogen or parasite	Cytosolic large ribosomal subunit (sensu Eukarya)
1389537_at	-0.304233	-0.148518	-0.292255	-0.223507	-0.186	-0.0919	-0.490065	-0.633005	-0.70366	0.399614	0.324274	0.271994	0.70893	Tcof1: Treacher Collins-Franceschetti syndrome 1 homolog (treacle), a nucleolar phosphoprotein possibly involved in nucleocytoplasmic transport and ribosome biogenesis, required for survival of cephalic neural crest cells during craniofacial development	Nucleocytoplasmic transporter activity;Transcription factor activity	Protein folding;Skeletal development;Nucleologenesis;Nucleocytoplasmic transport;Perception of sound;Anti-apoptosis;Ribosome biogenesis	Nucleolus
1376325_at	-0.418687	-0.285781	-0.3033	-0.222953	-0.117	-0.0572	-0.560289	-0.632665	-0.70139	0.427579	0.0851109	0.288336	0.70217	A530090G11Rik: Protein with strong similarity to nuclear factor related to kappa B binding protein (human NFRKB), which is a transcription factor that binds the promoter of the interleukin-2 receptor alpha (human IL2RA) gene to play a role in T-cell activation	RNA polymerase II transcription factor activity;DNA binding
1372845_at	-0.359594	-0.155634	-0.404812	-0.331176	-0.268	-0.214	-0.5207	-0.631952	-0.70158	0.337992	0.220836	0.343212	0.70479	Rpp21: Protein with strong similarity to chromosome 6 open reading frame 135 (human RPP21), which is a subunit of the nuclear ribonuclease P complex that binds precursor tRNA, member of the RNAse P Rpr2 or Rpp21 subunit domain containing family	RNA binding;Protein binding
1369190_at	-0.141354	-0.050774	-0.449512	-0.376724	-0.307	-0.259	-0.581864	-0.631584	-0.64324	0.134823	-0.0132126	0.481127	0.63374	Cd2: CD2 antigen, a T cell antigen, interacts with Cd48 and Cd53, involved in T cell adhesion and immune response	Protein binding;MHC class II protein binding	Heterophilic cell adhesion;Signal transduction;Antimicrobial humoral response (sensu Vertebrata)	Integral to plasma membrane
1376197_at	-0.533036	-0.353133	-0.262203	-0.166034	-0.0798	0.0219	-0.529668	-0.62994	-0.68044	0.477025	0.194268	0.170383	0.68911
1368192_at	-0.363295	-0.171702	-0.236729	-0.218652	-0.0925	-0.094	-0.553513	-0.629759	-0.69281	0.3313	0.0808355	0.402976	0.68231	Gpr9: G protein-coupled receptor 9, a chemokine receptor, binds CXC chemokines IP-10 (Scyb10) and Mig, mediates intracellular calcium mobilization, may be involved in leukocyte chemotaxis	C-X-C chemokine receptor activity	Cell migration;Inflammatory response;Chemotaxis;Cytosolic calcium ion concentration elevation;Cell proliferation	Integral to membrane
1388135_at	-0.314476	-0.153133	-0.122312	-0.100421	0.00447	0.0132	-0.519459	-0.628906	-0.67398	0.335304	0.188126	0.343513	0.66336	Rpa2: Replication protein A2, a subunit of replication protein A, which is a single-stranded DNA-binding protein	DNA binding	DNA repair	DNA replication factor A complex
1367772_at	-0.279886	-0.132252	-0.23359	-0.161751	-0.0139	0.000909	-0.542474	-0.628627	-0.68545	0.356603	0.10767	0.396885	0.67112	Clns1a: Chloride channel nucleotide-sensitive 1A, a chloride channel regulator, binds actin, regulates chloride transport and cell volume	Chloride channel activity;Actin binding;Calcium channel regulator activity	Chloride transport;Regulation of cell volume	Soluble fraction;Cytosol
1372466_at	-0.463893	-0.218749	-0.360103	-0.302463	-0.239	-0.192	-0.528145	-0.628586	-0.74321	0.524312	0.187081	0.348	0.74603	Tgfbr2: Transforming growth factor beta type II receptor, a transmembrane serine/threonine kinase, forms a complex with the TGF beta type I receptor (Tgfbr1), mediates cell-type specific positive or negative growth signals, may function as a tumor suppressor	Type II transforming growth factor beta receptor activity;Transforming growth factor beta binding;Transforming growth factor beta receptor binding	Peptidyl-serine phosphorylation;Positive regulation of cell proliferation;Negative regulation of cell proliferation;Development;Cell-cell signaling;Signal transduction;Peptidyl-threonine phosphorylation	Integral to plasma membrane
1389608_at	-0.299567	-0.0999466	-0.344686	-0.302632	-0.151	-0.152	-0.539546	-0.62765	-0.67494	0.312547	0.123397	0.420123	0.6651	Abcf2: ATP-binding cassette subfamily F (GCN20) member 2, a member of the ATP-binding cassette family that is a putative transport protein with possible roles in protein synthesis and inflammatory response	ATPase activity;ATP binding	Transport;Protein biosynthesis;Inflammatory response
1390109_at	-0.413987	-0.221152	-0.311751	-0.240371	-0.247	-0.174	-0.554771	-0.627169	-0.73299	0.439923	0.0813876	0.400036	0.73049
1388026_at	-0.390762	-0.124781	-0.219864	-0.154408	-0.0854	-0.0273	-0.467415	-0.626915	-0.7609	0.398244	0.375082	0.29377	0.7615	Cd3z: T-cell receptor CD3 subunit zeta, likely involved in T-cell activation and signal transduction; expression of human CD3Z is reduced in various types of cancers and systemic lupus erythematosus	MHC class II protein binding	Inflammatory response;Cell surface receptor linked signal transduction	Integral to plasma membrane
1373966_at	-0.414074	-0.278673	-0.264279	-0.19049	-0.186	-0.088	-0.518867	-0.625621	-0.72054	0.395805	0.210807	0.233824	0.72987	Rai1: Retinoic acid induced 1, a candidate proteoglycan core protein which contains a potential glycosaminoglycan attachment site, specifically expressed in neurons of the brain and may play a neuron-specific role	Transcription regulator activity	Regulation of transcription from Pol II promoter	Nucleus
1375932_at	-0.355782	-0.218418	-0.23585	-0.159892	-0.124	-0.0299	-0.545753	-0.62548	-0.67567	0.279691	0.100996	0.311014	0.67329	Prps2: Phosphoribosyl pyrophosphate synthetase 2, a subunit which associates with Prps1 to form the enzyme which catalyzes the formation of phosphoribosyl pyrophosphate needed for initiation of purine biosynthesis	Phosphate binding;Protein binding;Nucleotide binding;Ribose-phosphate diphosphokinase activity	Carbohydrate phosphorylation;Nucleobase, nucleoside, nucleotide and nucleic acid metabolism	Soluble fraction
1388806_at	-0.487933	-0.435468	-0.367696	-0.331931	-0.203	-0.175	-0.587297	-0.625408	-0.58339	0.392733	-0.0041362	0.128407	0.59991	TTC5: Protein containing two tetratrico peptide repeat (TPR) domains, which may mediate protein-protein interactions, has weak similarity to uncharacterized C. elegans Y37E3.1
1373905_at	-0.522786	-0.358688	-0.314714	-0.273669	-0.238	-0.19	-0.509375	-0.625163	-0.76003	0.478657	0.261486	0.185308	0.7784	FLJ13848: Member of the acetyltransferase (GNAT) family, has strong similarity to uncharacterized mouse 4931433E08Rik	N-acetyltransferase activity
1370097_a_at	-0.425927	-0.268856	-0.259592	-0.175573	-0.105	-0.0233	-0.541926	-0.625149	-0.68023	0.464016	0.122954	0.299047	0.67815	Cxcr4: CXC chemokine receptor 4 (fusin), a G protein-coupled receptor that binds CXC cytokines, may be required for hematopoiesis and organ vascularization; human CXCR4 is a coreceptor for HIV and inhibition may be therapeutic for invasive breast cancer	Coreceptor activity;C-X-C chemokine receptor activity;Calcium channel regulator activity	Protein kinase C activation;Axon guidance;Inflammatory response;Induction of apoptosis;Brain development;Chemotaxis;Cytosolic calcium ion concentration elevation;Perception of pain;Viral-induced cell-cell fusion;Activation of MAPK;Regulation of neuronal synaptic plasticity;Phospholipase C activation;Synaptic transmission	Integral to plasma membrane;Cytoplasm
1372108_at	-0.393068	-0.279753	-0.347637	-0.297221	-0.23	-0.202	-0.536684	-0.623354	-0.69907	0.398128	0.147399	0.284743	0.70612
1388465_at	-0.203035	-0.107071	-0.24307	-0.170121	-0.0191	-0.00827	-0.523057	-0.623145	-0.69705	0.144115	0.157721	0.364254	0.68633
1390553_at	-0.486937	-0.351624	-0.206859	-0.168751	-0.115	-0.0543	-0.52353	-0.621708	-0.72574	0.419923	0.18717	0.235313	0.73207
1399134_at	-0.345567	-0.235489	-0.163798	-0.0854424	-0.00162	0.0551	-0.528773	-0.621682	-0.66793	0.298925	0.144261	0.323426	0.65865
1377021_at	-0.644587	-0.341635	-0.378844	-0.348864	-0.253	-0.237	-0.504175	-0.619667	-0.69929	0.611233	0.26643	0.20767	0.71494
1376336_at	-0.249929	-0.156955	-0.167112	-0.0861282	0.0122	0.0639	-0.521932	-0.617487	-0.69804	0.253007	0.143459	0.354222	0.68622	Med6: Protein with high similarity to mediator of RNA polymerase II transcription subunit 6 homolog (human MED6), which is part of a complex phosphorylating RNA polymerase II to regulate transcription, member of the MED6 mediator sub complex component family	Transcription cofactor activity;RNA polymerase II transcription mediator activity	Regulation of transcription from Pol II promoter	Mediator complex
1389552_at	-0.416093	-0.163815	-0.141271	-0.118489	0.0703	0.0474	-0.510201	-0.615542	-0.72178	0.371705	0.178861	0.358989	0.70854	2600014C01Rik: Member of the GRIP (golgin-97, RanBP2alpha, Imh1p and p230 or golgin-245) domain containing family, which may be Golgi proteins, has high similarity to uncharacterized human GCC2
1389658_at	-0.464671	-0.304252	-0.343784	-0.2898	-0.261	-0.201	-0.526729	-0.613335	-0.69526	0.443246	0.154865	0.231111	0.70828	D13Wsu123e: Member of the NOL1, NOP2 or sun family, has moderate similarity to S. cerevisiae Ncl1p, which is a methyltransferase that methylates cytidine to 5-methyl-cytidine (m5C) at several positions in different tRNAs	RNA binding;tRNA (cytosine-5-)-methyltransferase activity	Protein biosynthesis;Cell cycle;tRNA modification;Ribosome biogenesis and assembly	Nucleolus
1387105_at	-0.297632	-0.119203	-0.157153	-0.136797	0.0276	0.0442	-0.508526	-0.612254	-0.61821	0.236953	0.172873	0.343591	0.60458	Znf22: Zinc finger protein 22 (KOX 15), a protein that is primarily expressed in teeth and may function during odontogenesis	Transcription factor activity	Odontogenesis;Negative regulation of transcription from Pol II promoter	Small nucleolar ribonucleoprotein complex
1371345_at	-0.476874	-0.339693	-0.35578	-0.301919	-0.304	-0.229	-0.545319	-0.610949	-0.67775	0.449504	0.0864065	0.235203	0.69175
1374625_at	-0.402603	-0.11069	-0.341317	-0.294289	-0.224	-0.178	-0.498788	-0.610397	-0.69034	0.397313	0.219044	0.384523	0.68729	Hes6: Hairy and enhancer of split 6, a basic helix-loop-helix protein that inhibits the Hes1 transcriptional repressor, promotes retinal rod cell differentiation and may promote neurogenesis	Specific transcriptional repressor activity;Transcription corepressor activity	Myogenesis;Myoblast cell fate determination;Neurogenesis;Negative regulation of transcription from Pol II promoter	Nucleus
1367815_at	-0.188032	0.004944	-0.166287	-0.0983357	-0.000839	0.0495	-0.480192	-0.609846	-0.69177	0.239757	0.248054	0.41753	0.67436	Slc5a6: Sodium-dependent multivitamin transporter, mediates the electrogenic uptake of pantothenate, biotin, and lipoate by cells	Sodium-dependent multivitamin transporter activity	Digestion;Vitamin or cofactor transport	Integral to plasma membrane
1368326_at	-0.539375	-0.44728	-0.344967	-0.310594	-0.265	-0.195	-0.557678	-0.60957	-0.66699	0.533938	0.0519251	0.146797	0.68702	Eif2ak3: Eukaryotic initiation factor 2 alpha kinase 3, predicted to inhibit translation by phosphorylation of Eif2s1; variants of human EIF2AK3 are associated with Wolcott-Rallison syndrome, and mouse Eif2ak3 is associated with diabetes mellitus	Protein binding;Eukaryotic translation initiation factor 2alpha kinase activity;Translation factor activity, nucleic acid binding	Peptidyl-serine phosphorylation;Autophosphorylation;Translational attenuation;Regulation of translational initiation;Response to unfolded protein;Peptidyl-threonine phosphorylation	Eukaryotic translation initiation factor 2 complex
1387912_at	-0.296602	-0.115827	-0.217656	-0.159589	-0.0703	-0.0328	-0.514897	-0.609123	-0.67009	0.285297	0.143052	0.349301	0.66217	LOC245957: Helicase of 117 kDa, a putative member of the DEAD box ATP-dependent RNA helicase family, contains an RS domain and may function in RNA splicing	RNA helicase activity;ATPase activity	RNA splicing	Nucleus
1398757_at	-0.507723	-0.323134	-0.275197	-0.206565	-0.135	-0.0881	-0.527382	-0.608274	-0.67117	0.45845	0.131204	0.26687	0.67398	Npm1: Nucleoplasmin-related protein (nuclear protein B23), a nucleic acid-binding ribonuclease and molecular chaperone, may be involved in ribosome assembly; fusion of the human NPM1 gene with the human ALK, MLF1, or RARA gene is associated with some cancers	RNA binding;Unfolded protein binding;Ribonuclease activity	Protein folding;Protein complex assembly;Regulation of DNA replication;NLS-bearing substrate-nucleus import;Ribosome biogenesis	Nucleolus;Spindle pole
1388151_at	-0.283439	-0.094641	-0.297225	-0.234038	-0.138	-0.104	-0.480316	-0.60727	-0.71056	0.300208	0.266324	0.334368	0.70877	Loc192276: Protein containing three WD domain G-beta repeats, has low similarity to coronin 1a (mouse Coro1a), which is a putative cytoskeletal-associated protein that is involved in phagocytosis and mycobacterial survival within phagosomes	Actin binding	Cell organization and biogenesis;Phagocytosis	Intracellular
1389372_at	-0.331662	-0.201621	-0.324925	-0.229353	-0.21	-0.0942	-0.531257	-0.606569	-0.65451	0.44023	0.0981473	0.319448	0.65461
1371470_at	-0.235683	-0.0353623	-0.276462	-0.200354	-0.0776	-0.0406	-0.51373	-0.605887	-0.67363	0.323345	0.128279	0.442494	0.65747	Adh4: Alcohol dehydrogenase 4 (class II) pi polypeptide, oxidizes ethanol	Electron transporter activity;Alcohol dehydrogenase activity	Carbohydrate metabolism;Ethanol metabolism
1389582_at	-0.387138	-0.148889	-0.147429	-0.114826	-0.00471	-0.00887	-0.482662	-0.605009	-0.69226	0.420302	0.245019	0.335672	0.68366
1375901_at	-0.434799	-0.344179	-0.32329	-0.282796	-0.243	-0.217	-0.54196	-0.60377	-0.68183	0.389034	0.0721701	0.215396	0.6955	Ddx21: DEAD-H (Asp-Glu-Ala-Asp/His) box polypeptide 21, a nucleolar RNA helicase and an RNA foldase that introduces secondary structure into a ssRNA; human DDX21 is an autoantigen in watermelon stomach disease	RNA helicase activity;ATPase activity		Nucleolus
1371305_at	-0.264707	-0.0859215	-0.155796	-0.0641694	0.0203	0.0829	-0.499476	-0.602907	-0.64911	0.267025	0.167451	0.379621	0.63263	Rpl8: Protein with high similarity to C. elegans RPL-2, which is required for embryonic development and egg production, contains ribosomal protein L2 RNA binding and C-terminal domains	Structural constituent of ribosome	Gametogenesis;Protein biosynthesis;Embryonic development;Locomotory behavior	Cytosolic large ribosomal subunit (sensu Eukarya)
1373408_at	-0.27344	-0.0322698	-0.350959	-0.272661	-0.263	-0.189	-0.471713	-0.602746	-0.69743	0.29461	0.281525	0.390644	0.69546	Hoxc13: Homeobox C13, member of the homeobox developmental regulator family, a transcription factor implicated in development of hair, nail and filiform papilla	Transcription factor activity	Embryonic development (sensu Mammalia)
1398773_at	-0.431603	-0.246324	-0.307521	-0.198897	-0.149	-0.0687	-0.513016	-0.602534	-0.71217	0.382677	0.153162	0.28978	0.71446	Sam68: Src associated in mitosis 68 kDa, associates with Sam68-like protein SLM-2 (Etle), suggesting a role in mRNA processing, expressed in early spermatocytes, suggesting a role in spermatogenesis; human KHDRBS1 is involved in pathogenic virus replication	Protein binding	RNA splicing;Spermatogenesis	Nucleus
1369306_at	-0.045487	0.0626414	-0.285265	-0.187726	-0.146	-0.063	-0.551431	-0.601493	-0.62049	0.102973	-0.0346299	0.543974	0.59575	Klrd1: CD94 antigen, a killer cell lectin-like receptor expressed on NK cells and some cytotoxic T-cells that is involved in the killing process	Receptor activity;Sugar binding	Immune response;Cell-cell signaling;Signal transduction	Plasma membrane
1398375_at	-0.505674	-0.340003	-0.242233	-0.218375	-0.137	-0.105	-0.49818	-0.600968	-0.70981	0.45742	0.214597	0.186527	0.72172	JARID1A: Retinoblastoma-binding protein 2, a nuclear phosphoprotein that binds retinoblastoma 1 (RB1), stimulates nuclear hormone receptor-mediated transcriptional activity and interacts with the T cell oncogene LIM domain only 2 (LMO2)	Protein binding;Transcription factor activity;Transcriptional activator activity	Regulation of transcription, DNA-dependent;Transcription from Pol II promoter	Nucleus
1368834_at	-0.414735	-0.212777	-0.320204	-0.268266	-0.212	-0.157	-0.48699	-0.600967	-0.70183	0.42878	0.243382	0.309309	0.70554	Camk2d: Calcium/calmodulin-dependent protein kinase II delta, member of the multifunctional CAM kinase II family involved in Ca2+ regulated processes; human CAMK2D isoform delta 3 is specifically upregulated in the myocardium of patients with heart failure	Calcium- and calmodulin-dependent protein kinase activity	Protein amino acid phosphorylation;Protein kinase cascade;Dopamine receptor signaling pathway;Synaptic transmission	Nucleus;Cytoplasm
1386857_at	-0.281695	-0.0724752	-0.283885	-0.204809	-0.185	-0.106	-0.490431	-0.600426	-0.67677	0.306885	0.203943	0.351671	0.67382	Stmn1: Stathmin 1 (oncoprotein 18), a cytoplasmic phosphoprotein that is involved in decidualization and embryo implantation; human STMN1 is upregulated in breast, lung, ovarian and Wilms tumors, leukemia, lymphoma and pheochromocytoma		Decidualization;Cytokine and chemokine mediated signaling pathway;Regulation of cell proliferation;Cell differentiation;Embryo implantation;Neurogenesis	Soluble fraction;Cytoplasm
1376591_a_at	-0.401479	-0.257585	-0.354879	-0.292685	-0.188	-0.173	-0.509219	-0.599761	-0.68135	0.451483	0.166664	0.251119	0.68909	1810059G22Rik: Protein of unknown function, has strong similarity to uncharacterized human LOC374395
1389980_at	-0.470033	-0.272245	-0.37036	-0.320104	-0.266	-0.196	-0.55703	-0.599358	-0.6007	0.413062	-0.0016758	0.28777	0.60545	D530030D03Rik: Member of the cornichon protein family, has moderate similarity to S. cerevisiae Erv14p, which is a protein of ER-derived vesicles that is required for efficient degradation of soluble ER quality control substrates		Protein catabolism;Cytoskeleton organization and biogenesis;Cell differentiation;Secretory pathway
1388129_at	-0.436682	-0.270776	-0.337512	-0.303909	-0.263	-0.226	-0.509183	-0.59928	-0.67565	0.394601	0.168145	0.240412	0.68763	Ssrp1: Structure-specific recognition protein 1, a putative DNA-binding member of the HMG box family, may act as a transcription co-activator, may play a role in kidney development or carcinogenesis	Transcription coactivator activity;DNA binding	Regulation of transcription, DNA-dependent	Nucleus
1388446_at	-0.579236	-0.340918	-0.319991	-0.267606	-0.234	-0.181	-0.487455	-0.596708	-0.71283	0.469932	0.246522	0.206035	0.72748	Hnrpa0: Protein with high similarity to heterogeneous nuclear ribonucleoprotein A1 (human HNRPA1), which acts in mRNA splicing and export, nucleocytoplasmic shuttling, and telomerase recruitment, contains two RNA recognition motifs (RRM, RBD, or RNP)	Protein binding;DNA binding;Pre-mRNA splicing factor activity	RNA localization;RNA splicing;Apoptosis;mRNA processing	Intracellular
1377062_at	-0.480759	-0.271305	-0.330626	-0.261132	-0.141	-0.066	-0.508687	-0.596294	-0.59251	0.402383	0.158245	0.222026	0.59696	CEP2: Centrosomal protein 2, centrosomal Nek2 associated protein, component of a cell cycle regulated structure involved in the control of centriole-centriole cohesion	DNA binding	Mitosis;DNA replication and chromosome cycle;Centrosome cycle	Centriole
1371642_at	-0.365743	-0.185601	-0.366156	-0.303961	-0.304	-0.236	-0.52743	-0.595454	-0.66784	0.382268	0.0792289	0.34204	0.67156	Eif4a2: Eukaryotic translation initiation factor 4A 2, a member of the DEAD-box family, a subunit of the eIF4F complex that is involved in translation initiation	Translation initiation factor activity	Translational initiation	Eukaryotic translation initiation factor 4F complex
1371435_at	-0.29841	-0.195338	-0.322879	-0.255348	-0.197	-0.144	-0.513715	-0.593737	-0.643	0.372121	0.120125	0.2899	0.64563	Naca: Nascent-polypeptide-associated complex alpha subunit, binds JUN and enhances JUN-mediated transcription, functions in myogenesis; expression of human NACA is associated with malignant brain tumors and is suppressed during HIV infection	Transcription coactivator activity;Transcription factor activity;Transcriptional activator activity	Ossification;Transcription, DNA-dependent;Myoblast fusion;Nascent polypeptide association	Nucleus;Nascent polypeptide-associated complex
1374579_at	-0.30406	-0.189732	-0.307828	-0.263455	-0.19	-0.149	-0.495026	-0.593118	-0.66204	0.332837	0.184461	0.248415	0.66914	E230015L20Rik: Protein of unknown function
1374332_at	-0.436079	-0.314191	-0.373187	-0.295934	-0.215	-0.145	-0.533117	-0.592962	-0.5916	0.441176	0.0693941	0.232728	0.59873	DDX49: Protein with high similarity to C. elegans T26G10.1, which is involved in reproduction, embryogenesis, and vulva development, member of the helicase conserved C-terminal domain containing family, contains a DEAD/DEAH box helicase domain	RNA binding;ATP-dependent RNA helicase activity;ATP binding	Embryonic development;Nucleobase, nucleoside, nucleotide and nucleic acid metabolism;Reproduction	Nucleus
1371471_at	-0.424406	-0.270531	-0.435872	-0.358197	-0.304	-0.247	-0.547144	-0.591597	-0.61612	0.447535	0.0130437	0.286549	0.6235	LOC292624: Protein with low similarity to C. elegans Y39B6A.33, which is involved in gametogenesis and positive growth regulation		Development
1370127_at	-0.256109	-0.0429478	-0.0906798	-0.0188477	0.0905	0.135	-0.466419	-0.591533	-0.65451	0.297145	0.237246	0.366468	0.63642	Pold1: Catalytic subunit of DNA polymerase delta 1, has an essential role in DNA replication, may have reduced fidelity in tumor cells; targeted mutations in mouse Pold1 causes skin squamous cell carcinoma	Delta DNA polymerase activity	DNA replication	Delta DNA polymerase complex;Nucleus
1398240_at	-0.21147	-0.0277932	-0.140555	-0.0818463	-0.0148	0.036	-0.557219	-0.591495	-0.63031	0.253715	-0.0890958	0.560024	0.59845	Hspa8: Heat shock 70kD protein 8, member of heat shock HSP70 family of molecular chaperones that are involved in protein folding, translocation, and complex assembly; human HSPA8 is a marker for cardiomyopathy, Alzheimer, and RA, and is mutated in breast cancer	Unfolded protein binding;ATPase activity	Aging;Protein complex assembly;Response to oxidative stress;Response to heat;Protein refolding;Response to unfolded protein;Cytoplasmic sequestering of transcription factor	Nucleus;Cytosol;Microsome;Lysosome
1372793_at	-0.33842	-0.184358	-0.335214	-0.256583	-0.2	-0.142	-0.521387	-0.590586	-0.63783	0.379332	0.080312	0.300386	0.63945	Ssbp1: Single-stranded DNA-binding protein 1, may play a role in mitochondrial transcription; human SSBP1 may act in hepatic mitochondrial DNA depletion associated with giant cell hepatitis	Single-stranded DNA binding	Transcription
1376030_at	-0.514505	-0.328567	-0.350707	-0.30851	-0.291	-0.221	-0.499174	-0.590112	-0.68673	0.512596	0.184285	0.215457	0.70237	Centb1: Protein with strong similarity to centaurin beta 1 (human CENTB1), which is an GTPase activating protein for human ARF6, contains two ankyrin repeats, a pleckstrin homology (PH) domain and a putative arf GTPase activation (GAP) domain	DNA binding;ARF GTPase activator activity	Signal transduction;Cytoskeleton organization and biogenesis	Nucleus;Extrinsic to plasma membrane
1369927_at	-0.195855	-0.0481764	-0.387774	-0.32196	-0.262	-0.206	-0.495374	-0.590024	-0.657	0.37733	0.159805	0.410031	0.65204	Mor1: Mitochondrial malate dehydrogenase, part of the malate-aspartate shuttle and the tricarboxylic acid cycle where it putatively catalyzes the oxidation of malate to oxaloacetate	Malic enzyme activity	Malate metabolism;Carbohydrate catabolism	Mitochondrial matrix
1398770_at	-0.1987	-0.0612383	-0.311827	-0.228957	-0.154	-0.102	-0.512607	-0.589843	-0.60356	0.262164	0.0900467	0.398997	0.59279	Rpl36a: Ribosomal protein L36a, a component of the large 60S ribosomal subunit, may be a part of the peptidyl transferase center	Peptidyltransferase activity;RNA binding;Structural constituent of ribosome	Protein biosynthesis;Peptide metabolism	Cytosolic large ribosomal subunit (sensu Eukarya)
1371797_at	-0.266163	-0.166702	-0.306686	-0.277047	-0.192	-0.157	-0.477518	-0.588224	-0.626	0.237452	0.230072	0.26576	0.63054
1388438_at	-0.592271	-0.338791	-0.352254	-0.293679	-0.263	-0.195	-0.516707	-0.588185	-0.65621	0.516081	0.115425	0.251277	0.66603	Nap1l4: Nucleosome assembly protein 1-like 4, may be involved in the transfer of core and linker histones to DNA and nucleosome assembly	Histone binding	Nucleosome assembly	Nucleus;Cytoplasm
1369963_at	-0.261852	-0.107193	-0.236422	-0.192104	-0.0645	-0.082	-0.454226	-0.586534	-0.67534	0.18475	0.290758	0.287447	0.6738	Pafah1b3: Cytosolic platelet-activating factor acetylhydrolase alpha 1 subunit, catalytic subunit of a heterotrimeric enzyme that inactivates platelet-activating factor, may play a role in neuronal migration	1-alkyl-2-acetylglycerophosphocholine esterase activity	Lipid metabolism;Neurogenesis	Soluble fraction;Cytoplasm
1371684_at	-0.314946	-0.10283	-0.402942	-0.384234	-0.292	-0.274	-0.532958	-0.586286	-0.59478	0.327172	0.0232693	0.448916	0.58635	Pelo: Pelota homolog (Drosophila), plays an important role during embryonic cell division, may maintain genomic stability		Regulation of cell cycle;Mitosis;Embryonic development (sensu Mammalia)
1377656_at	-0.450141	-0.233235	-0.337617	-0.261652	-0.254	-0.156	-0.466037	-0.585092	-0.68823	0.449292	0.272666	0.266877	0.69677	2600016B03Rik: Protein with high similarity to C. elegans C16A3.6, which is involved in reproduction, embryogenesis, and positive growth regulation, member of the Mak16 protein family		Regulation of growth;Embryonic development;Reproduction
1389885_at	-0.368388	-0.0316295	-0.269686	-0.198424	-0.117	-0.1	-0.459152	-0.584372	-0.6889	0.341058	0.256767	0.418822	0.67777	0610025L06Rik: Protein containing LIM domains, which may mediate protein-protein interactions, has high similarity to a region of epithelial protein lost in neoplasm (human EPLIN), which is a component of actin cytoskeleton and may be involved in cancer progression		Cell growth and/or maintenance	Actin cytoskeleton
1375047_at	-0.364603	-0.281804	-0.25184	-0.208729	-0.0555	-0.0584	-0.531116	-0.5838	-0.61643	0.314291	0.0284699	0.250824	0.61587	Spata5: Spermatogenesis associated factor, a member of the ATPase associated with diverse activities family, may have a role in mitochondrial transformations during spermatogenesis and may be a phenotypic marker of malignant conversion	ATPase activity	Endoplasmic reticulum membrane fusion;Spermatogenesis;Centrosome cycle	Membrane;Mitochondrion
1372921_at	-0.310363	-0.160182	-0.31	-0.242351	-0.202	-0.137	-0.448415	-0.5823	-0.69384	0.32062	0.313267	0.209595	0.70587
1390662_at	-0.237386	0.0396552	-0.0014593	0.0514145	0.178	0.22	-0.443285	-0.580929	-0.66026	0.235907	0.265778	0.448955	0.63024
1368163_at	-0.266792	-0.173331	-0.112476	-0.0009852	0.166	0.222	-0.485589	-0.580829	-0.63442	0.2196	0.151429	0.256013	0.62207	Dpp4: Dipeptidylpeptidase 4, a serine type peptidase, removes N-terminal dipeptides from regulatory peptides that function in glucose homeostasis and insulin secretion; human DPP4 activity may contribute to HIV infection	Dipeptidyl-peptidase IV activity;Binding	Cell adhesion;Glucose metabolism;Insulin secretion;Proteolysis and peptidolysis	Integral to plasma membrane;Apicolateral plasma membrane;Endoplasmic reticulum;Golgi trans face;Membrane fraction
1372151_at	-0.464301	-0.261586	-0.27081	-0.212796	-0.2	-0.106	-0.495872	-0.580487	-0.61385	0.453039	0.14842	0.247632	0.61911	Tcerg1: TATA box binding protein (TBP)-associated factor RNA polymerase II S 150kD, a protein with very strong similarity to human TAF2S, which is required for TAT-mediated HIV-1 transcription activation and may play a role in Huntington's disease pathogenesis	RNA polymerase II transcription factor activity
1372497_at	-0.435477	-0.258188	-0.207979	-0.18092	-0.085	-0.0552	-0.509219	-0.580402	-0.65546	0.466096	0.0906369	0.293829	0.65309	Nbr1: Next to the Brca1, a B box-coiled-coil motif-containing protein, interacts with fasciculation and elongation protein zeta 1 (Fez1) and calcium and integrin binding protein, may play a role in neural development	Protein binding	Signal transduction;Neurogenesis	Cytoplasm
1375347_at	-0.494224	-0.296435	-0.21535	-0.131374	-0.16	-0.0173	-0.449394	-0.580306	-0.69863	0.466528	0.313962	0.162	0.71193	Falz: Member of the PHD-finger containing family, which may act in chromatin-mediated transcription regulation, contains a bromodomain, which specifically binds acetylated lysine, has strong similarity to a region of fetal Alzheimer antigen (human FALZ)	Transcription regulator activity	Regulation of transcription	Nucleus
1376411_at	-0.404528	-0.283596	-0.24503	-0.181407	-0.203	-0.137	-0.469205	-0.578246	-0.6974	0.442222	0.237244	0.242354	0.70642
1391412_at	-0.342869	-0.259137	-0.360571	-0.258908	-0.232	-0.121	-0.506489	-0.578148	-0.62623	0.377679	0.107298	0.221782	0.63573	Xrn2: 5'-3' Exoribonuclease 2, a putative 5'-3' exoribonuclease with possible functions in RNA trafficking and RNA synthesis	RNA binding	RNA processing
1373039_at	-0.587142	-0.386584	-0.067293	-0.0157578	0.109	0.143	-0.455176	-0.578122	-0.714	0.493051	0.282374	0.14012	0.71819	TOM70: Translocase of outer mitochondrial membrane 70, functions as a receptor of the preprotein import machinery of the mitochondrial outer membrane, binds TOM20 (LOC266601) and TOM22, expression in brain structures is negatively regulated by thyroid hormone	Protein binding;Protein translocase activity	Protein-mitochondrial targeting;Response to hormone stimulus;Mitochondrion organization and biogenesis	Mitochondrial outer membrane translocase complex
1398572_at	-0.559121	-0.394683	-0.341178	-0.280988	-0.18	-0.137	-0.475784	-0.577654	-0.6423	0.452649	0.237241	0.11978	0.66025	Rnmt: Protein with high similarity to RNA guanine-N7 methyltransferase (human RNMT), which catalyzes the methylation of GpppN- at the guanine N7 position to form the m7GpppN mRNA cap structure, member of the mRNA capping enzyme large subunit family	RNA binding;mRNA (guanine-N7-)-methyltransferase activity	mRNA capping	Nucleus
1388458_at	-0.267118	-0.106153	-0.386889	-0.317785	-0.331	-0.256	-0.519766	-0.577028	-0.62239	0.338706	0.0374245	0.388309	0.62156	Olr1071: Protein with high similarity to olfactory receptor 154 (mouse Olfr154), which binds odorants and signals through cytosolic calcium ion concentration elevation, member of the rhodopsin family of G protein-coupled receptors (GPCR)	Rhodopsin-like receptor activity;Odorant binding	G-protein coupled receptor protein signaling pathway;Perception of smell	Integral to plasma membrane;Membrane fraction
1371563_at	-0.467916	-0.219693	-0.39309	-0.313007	-0.361	-0.25	-0.503662	-0.575547	-0.69268	0.475948	0.108182	0.357904	0.69811
1371988_at	-0.29805	-0.141064	-0.38926	-0.308389	-0.369	-0.252	-0.534178	-0.574779	-0.63082	0.366315	-0.0158534	0.39299	0.63113	MAN1A2: Alpha 1,2-mannosidase IB (Golgi alpha 1,2 mannosidase IB), functions in maturation of complex and hybrid N-glycans, a member of the glycosyl hydrolase family 47	Mannosyl-oligosaccharide 1,2-alpha-mannosidase activity	N-glycan processing	Integral to membrane;Golgi apparatus;Membrane fraction
1387344_at	-0.46839	-0.366321	-0.242682	-0.209609	-0.101	-0.0883	-0.50685	-0.574649	-0.64069	0.465189	0.100763	0.180792	0.64934	Mmsdh: Methylmalonate-semialdehyde dehydrogenase, couples aldehyde dehydrogenase activity with CoA ester synthesis and has esterase activity, involved in valine and pyrimidine catabolism; human ALDH6A1 deficiency is associated with developmental delay	Hydrolase activity, acting on ester bonds;Methylmalonate-semialdehyde dehydrogenase (acylating) activity	Valine catabolism;Pyrimidine base catabolism	Mitochondrion
1388405_at	-0.261849	0.113614	-0.262075	-0.172993	-0.162	-0.0889	-0.458465	-0.574276	-0.69606	0.258911	0.205063	0.569482	0.67245
1374915_at	-0.234988	0.0423782	-0.170631	-0.0894373	0.0025	0.06	-0.470566	-0.573764	-0.61726	0.191667	0.160462	0.458654	0.59348	Gga1: Protein with strong similarity to Golgi associated gamma adaptin ear containing ARF binding protein 1 (human GGA1), which has a role in Golgi to endosome transport, contains an adaptin C-terminal domain, a GAT domain, and a VHS domain of unknown function	Receptor binding;Protein binding	Endosome transport;Secretory pathway	Golgi apparatus
1388696_at	-0.359323	-0.145664	-0.453272	-0.407451	-0.376	-0.346	-0.522081	-0.572993	-0.61856	0.35009	0.0286925	0.408545	0.61869	Ufd1l: Ubiquitin fusion degradation 1-like, a protein that may function in ubiquitin-dependent protein degradation; human UFD1L gene deletion is associated with DiGeorge and velocardiofacial syndromes and mutation is associated with schizophrenia		Membrane fusion;Ubiquitin-dependent protein catabolism	Cytosol
1398799_at	-0.477228	-0.238725	-0.322038	-0.264783	-0.19	-0.131	-0.475679	-0.572679	-0.65224	0.517264	0.196137	0.247183	0.6589	Eif4e: Eukaryotic translation initiation factor 4E, a subunit of eIF4F involved in translation initiation, has antiapoptotic function, involved in ras-induced transformation; upregulation of human EIF4E occurs in many types of cancer	Protein binding;Translation initiation factor activity	Spermatogenesis;Organogenesis;Regulation of translational initiation;Anti-apoptosis	Eukaryotic translation initiation factor 4F complex
1374737_at	-0.164792	0.062681	-0.0583968	-0.0476006	0.107	0.0704	-0.436065	-0.571529	-0.67435	0.183289	0.265364	0.483836	0.64626	0610034P02Rik: Protein with strong similarity to tRNA splicing endonuclease complex component 54 kDa (human SEN54L), which is a component of the tRNA splicing endonuclease complex that is likely required for cell growth and division	Ribonuclease activity	tRNA splicing
1368094_at	-0.548668	-0.444039	-0.220153	-0.199668	-0.0901	-0.0691	-0.475947	-0.570598	-0.68833	0.502719	0.207792	0.109656	0.70464	Sbp2: SECIS binding protein 2, an RNA binding protein, binds specifically to the SECIS element in the 3' region of selenoprotein mRNAs, required for selenocysteine insertion	mRNA 3'-UTR binding;rRNA binding	Regulation of translational elongation;Selenocysteine incorporation	Ribosome
1398887_at	-0.429883	-0.130539	-0.357019	-0.289186	-0.217	-0.156	-0.445418	-0.568154	-0.65195	0.452953	0.279183	0.25213	0.65937	Dgka: Diacylglycerol kinase alpha, a putative diacylglycerol kinase that translocates to the nuclear matrix in stimulated thymocytes and peripheral T lymphocytes	Diacylglycerol kinase activity	Intracellular signaling cascade;Phosphorylation;Phosphatidic acid biosynthesis	Nuclear matrix
1379853_at	-0.403288	-0.303965	-0.462664	-0.392573	-0.273	-0.238	-0.507835	-0.56699	-0.57984	0.357745	0.0831619	0.161619	0.59657
1374415_at	-0.309005	-0.239731	-0.270642	-0.237265	-0.202	-0.165	-0.51195	-0.566194	-0.59014	0.314624	0.0400963	0.283076	0.59242	Polr3e: Protein with strong similarity to human POLR3E, which is a subunit of RNA polymerase III required for transcription from RNA polymerase III promoters, member of the Sin-like protein conserved region containing family	DNA-directed RNA polymerase activity	Transcription, DNA-dependent	Nucleoplasm
1388432_at	-0.384203	-0.260471	-0.302774	-0.272656	-0.223	-0.175	-0.465437	-0.56538	-0.67072	0.394162	0.211606	0.23931	0.68051	Optn: Optineurin (TFIIIA-interacting protein), a protein that binds to the ribosomal RNA transcription factor TFIIIA	Transcription cofactor activity	Visual perception;Cell death;Transcription, DNA-dependent;Cytoskeleton organization and biogenesis
1374288_at	-0.294131	-0.108465	-0.264016	-0.231188	-0.192	-0.156	-0.470051	-0.564164	-0.58518	0.245081	0.166448	0.298581	0.58527	Ftsj3: Member of the FtsJ-like methyltransferase family, which may bind RNA, has moderate similarity to C. elegans H06I04.3, which is involved in the regulation of DNA transposition	RNA methyltransferase activity	DNA transposition;RNA methylation	Intracellular
1376578_at	-0.273382	-0.133229	-0.243673	-0.192206	-0.198	-0.129	-0.462893	-0.563653	-0.69929	0.307951	0.190337	0.326436	0.70029	Ehmt1: Protein with high similarity to euchromatic histone methyltransferase 1 (human EHMT1), which is a histone-methyltransferase that represses transcription, member of the SET domain containing family, contains six ankyrin repeats and a Pre-SET motif	Methyltransferase activity;Protein binding	Regulation of transcription;Histone methylation	Intracellular
1388702_at	-0.411204	-0.279767	-0.235336	-0.160407	-0.0942	-0.0436	-0.447795	-0.563118	-0.6792	0.37178	0.261786	0.203334	0.68615
1390110_at	-0.081332	0.0165493	-0.275928	-0.192841	-0.108	-0.0324	-0.505772	-0.562408	-0.57975	0.174685	0.009903	0.472349	0.55872	Gm632: Protein containing five zinc finger C2H2 type repeats, which bind nucleic acids, has a region of weak similarity to a region of neurofilament heavy polypeptide (rat Nefh), which interacts with rat Nfl and rat Vim and acts in neural regeneration	DNA binding	Organogenesis;Response to wounding
1388789_at	-0.363673	-0.129237	-0.303469	-0.268136	-0.169	-0.161	-0.451296	-0.561879	-0.63492	0.334311	0.232266	0.317619	0.63423	MGC17943: Protein of unknown function
1380293_at	-0.106899	-0.0506492	-0.138862	-0.106554	0.0548	0.0461	-0.495991	-0.559589	-0.58996	0.12647	0.0324324	0.385502	0.57052
1389612_at	-0.452197	-0.437517	-0.253041	-0.20036	-0.0957	-0.0663	-0.460325	-0.559095	-0.64703	0.507309	0.228762	0.038759	0.66875
1372786_at	-0.079074	0.0151665	-0.25819	-0.146805	-0.00369	0.0435	-0.511304	-0.559075	-0.57783	0.193783	-0.0261545	0.438816	0.55513	MGC2494: Protein of unknown function, has low similarity to uncharacterized C. elegans Y39A1A.21
1373263_at	-0.294777	-0.212431	-0.381713	-0.32595	-0.25	-0.215	-0.517854	-0.557799	-0.54649	0.332306	-0.0026572	0.283934	0.54944	5730436H21Rik: Protein containing five WD domains (WD-40 repeats), which may mediate protein-protein interactions, has strong similarity to uncharacterized human FLJ10439
1372697_at	-0.31648	-0.130178	-0.326516	-0.216478	-0.164	-0.0875	-0.476274	-0.557152	-0.62547	0.346344	0.125571	0.321401	0.62282	Mrps15: Protein containing a ribosomal protein S15 domain, has a region of low similarity to a region of S. cerevisiae Mrps28p, which is a mitochondrial ribosomal protein of the small subunit	Protein binding;Structural constituent of ribosome	Protein biosynthesis;Cell growth and/or maintenance	Mitochondrial small ribosomal subunit
1370785_s_at	-0.388381	-0.245023	-0.27599	-0.200505	-0.147	-0.0863	-0.504544	-0.556598	-0.56845	0.361994	0.0353622	0.268864	0.56814	LOC266601: General import receptor Tom20, a component of the mitochondrial outer membrane translocase complex that mediates recognition of presequences in mitochondrial proteins at an early stage in protein translocation	Receptor activity;Protein translocase activity;Protein binding;Peptide binding	Mitochondrial outer membrane protein import	Mitochondrial outer membrane translocase complex
1371372_at	-0.314411	-0.151607	-0.302357	-0.235526	-0.227	-0.16	-0.520243	-0.556207	-0.6051	0.32014	-0.0346733	0.359816	0.60144	Tebp: Protein with very strong similarity to inactive progesterone receptor 23kD (human TEBP), which is a cochaperone with prostaglandin E synthase activity that enhances progesterone receptor complex formation through interactions with Hsp90 (HSPCA)	Transcription cofactor activity;Chaperone binding	Protein folding;Protein complex assembly;Prostanoid metabolism	Cytosol
1375956_at	-0.202471	-0.0524203	-0.206775	-0.126568	-0.0262	0.00831	-0.439775	-0.555088	-0.63455	0.208044	0.229401	0.325712	0.62542	Mnat1: Protein with very strong similarity to menage a trois 1 (mouse Mnat1), which is a CAK kinase component required for CAK kinase assembly and functions in transcription, member of the cyclin-dependent kinase-activating kinase assembly factor MAT1 family	Zinc ion binding;Transcription factor binding	Regulation of cell cycle;S phase of mitotic cell cycle;Protein amino acid phosphorylation;Protein complex assembly;Transcription, DNA-dependent;Regulation of DNA repair	Transcription factor TFIIH complex
1390457_at	-0.143867	0.0104101	-0.182932	-0.164084	-0.0525	-0.0691	-0.447156	-0.55458	-0.63616	0.161055	0.191141	0.422207	0.6203
1371544_at	-0.463905	-0.303735	-0.246915	-0.223283	-0.0889	-0.117	-0.440827	-0.553599	-0.63362	0.443455	0.263249	0.154967	0.64448	Ust1: Unknown putative transporter 1, a putative integral membrane transport protein that is a member of the amphiphilic solute facilitator subfamily of the major facilitator transporter superfamily	Transporter activity	Transport	Integral to membrane
1371967_at	-0.26048	-0.272191	-0.351251	-0.341748	-0.284	-0.276	-0.521944	-0.553528	-0.54749	0.295377	-0.0228566	0.245886	0.55619	Mrpl16: Member of the ribosomal protein L16 family, has low similarity to C. elegans T04A8.11, which is involved in embryogenesis, larval development, and positive growth regulation	Structural constituent of ribosome	Protein biosynthesis	Large ribosomal subunit
1373138_at	-0.168719	-0.0462279	-0.35428	-0.327402	-0.231	-0.226	-0.458103	-0.552702	-0.62222	0.218778	0.171076	0.365615	0.61954	Nudt5: Nudix (nucleoside diphosphate linked moiety X)-type motif 5, a member of the nudix hydrolase family, hydrolyzes ADP-sugars	ADP reductase activity;ADP-sugar diphosphatase activity	Nucleotide-sugar catabolism
1372167_at	-0.4449	-0.267887	-0.445179	-0.366816	-0.352	-0.272	-0.486579	-0.552481	-0.58131	0.38786	0.107845	0.199025	0.59792	Abce1: Ribonuclease L inhibitor, inhibits nuclease activity and 2-5A binding ability of RNase L, involved in muscle cell differentiation	Ribonuclease inhibitor activity	Myogenesis;RNA catabolism;Response to virus
1398772_at	-0.278263	-0.155419	-0.330794	-0.253391	-0.194	-0.161	-0.462119	-0.552226	-0.63857	0.417453	0.166118	0.300136	0.64036	p47: p47 protein, a component of the spermatocyte XY body, functions in membrane fusion reactions and in regrowth of Golgi cisternae following mitosis, inhibits p97 (Vcp) ATPase activity and mediates p97 (Vcp) and Stx5a binding, contains a UBX domain	Protein binding;ATPase inhibitor activity	Male meiosis I;Membrane fusion;Spermatogenesis;Golgi organization and biogenesis;ER organization and biogenesis	Golgi membrane;XY body
1382348_at	-0.033937	0.0465873	-0.182042	-0.159826	-0.0105	-0.036	-0.492415	-0.550878	-0.55981	0.0215937	0.0089342	0.469212	0.53507	Dhodh: Dihydroorotate dehydrogenase, catalyzes the fourth step in de novo pyrimidine biosynthesis whereby dihydroorotate is converted to orotate, may have a role in mitochondrial electron transport	Dihydroorotate dehydrogenase activity	'de novo' pyrimidine base biosynthesis;UMP biosynthesis;Response to drug;Electron transport	Mitochondrial inner membrane
1377277_at	-0.203596	-0.0288136	-0.169073	-0.0912978	-0.0311	0.0203	-0.435906	-0.550543	-0.62019	0.245864	0.222543	0.367357	0.60678
1374151_at	-0.364651	-0.131722	-0.211474	-0.119894	-0.0219	0.088	-0.46901	-0.550501	-0.61814	0.320942	0.11971	0.348931	0.60502	Tm6sf1: Protein of unknown function, has strong similarity to uncharacterized transmembrane 6 superfamily 1 (human TM6SF1)
1389108_at	-0.038392	0.041829	-0.295638	-0.178622	-0.144	-0.0589	-0.511579	-0.548398	-0.58547	0.193474	-0.0612246	0.494559	0.56419	Tbcd: Member of the beta-tubulin cofactor D family, which are involved in tubulin folding, has low similarity to C. elegans F16D3.4, which plays a role in embryonic development	Tubulin binding	Development;Protein complex assembly;Beta-tubulin folding	Microtubule
1372336_at	-0.386421	-0.183557	-0.328733	-0.247584	-0.253	-0.186	-0.439319	-0.547992	-0.65391	0.383285	0.240207	0.266417	0.66182
1372764_at	-0.318072	-0.115219	-0.371976	-0.289118	-0.206	-0.176	-0.491692	-0.545954	-0.58034	0.365045	0.0357479	0.317102	0.57934	Denr: Protein containing a translation initiation factor SUI1 domain, has very strong similarity to uncharacterized density-regulated protein (human DENR)	Translation initiation factor activity	Translational initiation
1372568_at	-0.204777	-0.148838	-0.128419	-0.0323622	0.0718	0.135	-0.453509	-0.542975	-0.62827	0.246937	0.143367	0.28181	0.61781	Epm2aip1: Protein with strong similarity to EPM2A (laforin) interacting protein 1 (human EPM2AIP1), which is a protein that interacts with epilepsy progressive myoclonus type 2 (human EPM2A) and may have a role in progressive myoclonus epilepsy	Protein binding
1389141_at	-0.50079	-0.327793	-0.441916	-0.429148	-0.459	-0.4	-0.466108	-0.542504	-0.58658	0.520867	0.163027	0.18157	0.61051	Orc2l: Origin recognition complex subunit 2 homolog (S. cerevisiae), binds chromatin and may be required for initiation of DNA replication; may also be involved in transcriptional silencing	Chromatin binding	DNA replication	Nucleus;Chromatin
1367639_a_at	-0.154789	-0.0027015	-0.126114	-0.0535422	0.0724	0.107	-0.450343	-0.542195	-0.55887	0.200458	0.134089	0.394058	0.53606	Rps2: Ribosomal protein S2, a component of the small 40S ribosomal subunit, interacts with tRNA; human RPS2 expression is upregulated in human squamous cell carcinomas and in breast and colon tumors	tRNA binding;Structural constituent of ribosome	Protein biosynthesis	Nucleolus;Cytosolic small ribosomal subunit (sensu Eukarya)
1374118_at	-0.173197	-0.169796	-0.225385	-0.157951	-0.13	-0.0808	-0.484843	-0.539899	-0.6301	0.182562	0.0352813	0.344222	0.62406	Lars: Protein with strong similarity to leucyl-tRNA synthetase (human LARS), which interacts with human EEF1G and may be an autoantigen in myositis and interstitial lung disease, member of class I isoleucyl, leucyl, valyl, and methionyl tRNA synthetase family	tRNA ligase activity;Protein binding;ATP binding	tRNA aminoacylation for protein translation
1388487_at	-0.452499	-0.172086	-0.291058	-0.231638	-0.189	-0.114	-0.465211	-0.539569	-0.60336	0.552407	0.113615	0.308495	0.60247	Add1: Adducin 1 alpha, a subunit of the membrane-skeletal adducin complex, may promote assembly of spectrin-actin complexes and regulate ion transport; mutations in the corresponding gene are associated with hypertension		Regulation of blood pressure;Signal transduction;Actin filament polymerization;Ion transport;Barbed-end actin filament capping;Cellular morphogenesis;Protein complex assembly;Apoptotic program	Intercellular junction;Spectrin;Membrane fraction;Actin filament;Adherens junction
1376483_at	-0.431753	-0.35444	-0.237787	-0.178444	-0.148	-0.104	-0.466808	-0.537739	-0.61347	0.391091	0.122564	0.14274	0.62669	Ylpm1: Protein of unknown function, has high similarity to uncharacterized human YLPM1			Nucleus
1376010_at	-0.391444	-0.267475	-0.353023	-0.303195	-0.309	-0.237	-0.478188	-0.536416	-0.59959	0.426709	0.0781818	0.201847	0.61444	Prpf4b: PRP4 pre-mRNA processing factor 4 homolog B (pre-mRNA processing 4), a nuclear serine-threonine kinase that phosphorylates the SF2 splicing factor and may play a role in pre-mRNA splicing	Protein serine/threonine kinase activity	Protein amino acid phosphorylation	Nuclear chromosome
1374660_at	-0.357713	-0.258738	-0.329583	-0.309956	-0.279	-0.235	-0.487674	-0.536096	-0.5759	0.360909	0.0398206	0.250678	0.58435	C10orf86: Protein of unknown function, has high similarity to uncharacterized mouse 1700027M21Rik
1373341_at	-0.396413	-0.21703	-0.282963	-0.241023	-0.198	-0.148	-0.496523	-0.535726	-0.559	0.489728	-0.0058351	0.329978	0.55547	2410018C17Rik: Protein of unknown function, has moderate similarity to mouse uncharacterized A930008G19Rik
1370908_at	-0.526247	-0.426173	-0.447888	-0.377844	-0.396	-0.293	-0.491704	-0.534568	-0.59935	0.488284	0.0548689	0.117164	0.62595	Hdac2: Histone deacetylase 2, belongs to class I subfamily, mediates transcriptional repression function of nuclear hormone receptor Thrb and of neuronal specific transcriptional repressor Rest and is involved in chromatin remodeling	Histone deacetylase activity;Transcription corepressor activity	Brain development;Chromatin remodeling;Negative regulation of transcription	Nucleus
1388776_at	-0.437828	-0.22563	-0.144031	-0.141069	-0.0422	-0.0672	-0.399513	-0.534429	-0.66913	0.399829	0.329839	0.194797	0.67511	Scotin: Scotin, a proapoptotic protein that localizes to both the endoplasmic reticulum and nuclear membrane, induced by p53 (Trp53) in response to cellular stress, plays a role in p53 (Trp53)-dependent apoptosis		Response to UV;DNA damage response, signal transduction by p53 class mediator;DNA damage response, signal transduction resulting in induction of apoptosis	Integral to membrane;Endoplasmic reticulum;Nuclear membrane
1388715_at	-0.242905	-0.0362382	-0.332859	-0.27469	-0.206	-0.157	-0.436439	-0.533639	-0.60373	0.26265	0.183482	0.39101	0.59638	Gars: Glycyl-tRNA synthetase, a class II aminoacyl-tRNA synthetase that catalyzes aminoacylation of its cognate tRNA for protein biosynthesis; human GARS is an autoantigen in dermatomyositis	Glycine-tRNA ligase activity	Glycyl-tRNA aminoacylation
1374210_at	-0.35318	-0.162841	-0.331005	-0.310353	-0.253	-0.251	-0.39963	-0.533583	-0.63834	0.30175	0.337138	0.218713	0.65107	2510027N19Rik: Protein of unknown function, has strong similarity to uncharacterized human NSE1
1388110_at	-0.133089	0.0770038	-0.106672	-0.0279361	0.0611	0.113	-0.429027	-0.532863	-0.5631	0.172167	0.167954	0.462027	0.53434	Eef1a1: Eukaryotic translation elongation factor 1 alpha, putative translation elongation factor; human EEF1A1 may be involved in diabetes, Felty syndrome, and the HIV life cycle	GTPase activity;Translation elongation factor activity	Regulation of translational elongation;Immune response;Apoptosis;Cytoskeleton organization and biogenesis	Cytoplasm
1373531_at	-0.261993	-0.123803	-0.232673	-0.144598	-0.0819	-0.00712	-0.426183	-0.531601	-0.60883	0.272482	0.214465	0.228583	0.61019	Cpsf1: Cleavage and polyadenylation specific factor 1, may play a role in RNA metabolism	Nucleic acid binding	RNA metabolism	Nucleus
1371596_at	-0.392759	-0.105385	-0.327052	-0.269338	-0.271	-0.205	-0.400339	-0.531284	-0.62429	0.358706	0.317847	0.278699	0.63099	Rnps1: RNA-binding protein S1, a putative serine-rich RRM-type RNA- and DNA-binding protein	RNA binding;DNA binding		Nucleus
1388851_at	-0.421344	-0.188496	-0.359624	-0.297345	-0.259	-0.196	-0.472326	-0.530348	-0.59245	0.442296	0.0670871	0.313941	0.59432	Hspa9a: Heat shock 70kD protein 9B (mortalin-2), a member of the heat shock HSP70 family of molecular chaperones that interacts with p53 (Trp53), involved in the cell immortalization process, and plays a role in tumorigenesis	Protein binding	Aging;Response to heat;Protein refolding;Response to unfolded protein;Regulation of cell growth	Nuclear membrane lumen;Mitochondrion
1371662_at	-0.483819	-0.2338	-0.337965	-0.312113	-0.256	-0.23	-0.477814	-0.530091	-0.603	0.530193	0.0521044	0.298923	0.60692	Kars: Lysyl-tRNA synthetase, a putative class II aminoacyl tRNA synthetase, predicted to aminoacylate its cognate tRNAs with lysine for protein biosynthesis, suspected autoantigen in chronic GVHD, may be involved in amyotrophic lateral sclerosis	tRNA binding;Lysine-tRNA ligase activity	Lysyl-tRNA aminoacylation
1376037_at	0.02584	0.126903	-0.213976	-0.110932	-0.0454	0.0571	-0.49418	-0.527815	-0.50158	0.0431531	-0.0840728	0.533268	0.4688	Aaas: Protein containing three WD domains (WD-40 repeat), which may mediate protein-protein interactions, has strong similarity to uncharacterized aladin (human AAAS), which is associated with achalasia-addisonianism-alacrima syndrome
1373534_at	-0.369843	-0.291142	-0.303477	-0.258235	-0.225	-0.181	-0.480687	-0.527785	-0.57695	0.406503	0.0377401	0.198874	0.58756	5730406M06Rik: Protein of unknown function, has strong similarity to uncharacterized human C6orf111
1372644_at	-0.306061	-0.173301	-0.188829	-0.172136	-0.0426	-0.0603	-0.406043	-0.526525	-0.59218	0.291472	0.278311	0.193167	0.59573	1110038F14Rik: Protein of unknown function
1373140_at	-0.420435	-0.257402	-0.0718561	-0.0262362	0.0263	0.0936	-0.405097	-0.526344	-0.6503	0.350474	0.278899	0.179999	0.65227	Il6st: Interleukin 6 signal transducer, interacts with Il6ra, Il11ra1, and Osmr to mediate cytokine activation of signaling pathways, continuous activation leads to cardiac hypertrophy; human IL6ST promotes survival of HHV-8 virus in host cell	Protein homodimerization activity;Interleukin-11 receptor binding;Interleukin-11 receptor activity	G1/S transition of mitotic cell cycle;Bone resorption;Wound healing;Cell surface receptor linked signal transduction;Acute-phase response;Ovarian follicle development;Circulation;Ovulation (sensu Mammalia);Regulation of cell proliferation;Osteoclast differentiation;Tyrosine phosphorylation of Stat3 protein;Activation of MAPK;Anti-apoptosis;Neuronal migration;Tyrosine phosphorylation of JAK2 prote…	Oncostatin-M receptor complex;Interleukin-6 receptor complex
1390454_at	-0.356725	-0.0313313	-0.31031	-0.284107	-0.152	-0.149	-0.400824	-0.526082	-0.55459	0.331235	0.286807	0.268159	0.55514	Nipsnap1: Protein of unknown function, has strong similarity to uncharacterized NIPSNAP C. elegans homolog 1 (human NIPSNAP1), which may have a vesicle transport-related function			Plasma membrane
1373903_at	-0.361181	-0.145381	-0.251679	-0.204843	-0.224	-0.164	-0.434722	-0.525914	-0.64661	0.372895	0.172428	0.304381	0.64937	BC025872: Protein of unknown function, has high similarity to uncharacterized human MK2S4
1377836_at	-0.556901	-0.422244	-0.284715	-0.216569	-0.195	-0.135	-0.484239	-0.525623	-0.59903	0.556044	0.0346144	0.133474	0.61477
1398894_at	-0.266996	-0.212107	-0.323839	-0.274442	-0.213	-0.216	-0.4802	-0.525582	-0.55752	0.263383	0.0228363	0.244548	0.56337	MGC72959: Protein of unknown function, has strong similarity to uncharacterized COMM domain containing 3 (mouse Commd3)
1375889_at	-0.286418	-0.125993	-0.266446	-0.201349	-0.202	-0.132	-0.469956	-0.525025	-0.56123	0.272326	0.0400985	0.321975	0.55828
1367870_at	-0.298648	-0.17061	-0.303884	-0.256091	-0.249	-0.21	-0.442037	-0.52314	-0.59258	0.302344	0.147181	0.24915	0.60033	Txnl2: Protein with high similarity to thioredoxin-like 2 (human TXNL2), which binds protein kinase C theta (human PRKCQ) to activate MAPK and inhibit NF-kappa B, AP-1, and JNK, member of the thioredoxin family, which are small enzymes serving in redox reactions	Protein disulfide oxidoreductase activity;Enzyme binding	MAPKKK cascade;Response to oxidative stress;JNK cascade	Cytoplasm
1388943_at	-0.354677	-0.233618	-0.265397	-0.20816	-0.184	-0.106	-0.435619	-0.522229	-0.5819	0.409511	0.173144	0.215619	0.5886	Chrac1: Chromatin accessibility complex 1, a small member of the H2A-H2B subfamily, contains a histone fold motif and a C terminus that is rich in lysine and acidic residues, forms a putative heterodimer with YBL1 (Pole3) that associates with histones H3 and H4	Protein binding	Chromatin remodeling	Chromatin remodeling complex
1373608_at	-0.199828	-0.0432851	-0.332244	-0.277451	-0.209	-0.194	-0.477895	-0.522067	-0.54997	0.240324	-0.0042378	0.386877	0.54189
1370231_at	-0.279498	-0.0880848	-0.218987	-0.159021	-0.0856	-0.0611	-0.43047	-0.519606	-0.62102	0.338474	0.1545	0.356499	0.6119	Gtf3c1: General transcription factor III C 1, alpha subunit of transcription factor TFIIIC, required for RNA polymerase III transcription of 5S RNA, tRNA, and VAI RNA genes	RNA polymerase III transcription factor activity	Transcription initiation from Pol III promoter	Transcription factor TFIIIC complex
1387872_at	-0.325925	-0.116588	-0.353876	-0.278138	-0.231	-0.184	-0.446845	-0.519567	-0.56706	0.337696	0.113097	0.297515	0.56843	Hnrpa1: Heterogeneous nuclear ribonucleoprotein A1, an RNA-binding protein involved in mRNA-nucleus export; human HNRPA1 is exploited during HIV/HTLV infections and it's crossreactivity is associated with autoimmune disease causing spastic paraparesis	mRNA 3'-UTR binding	mRNA-nucleus export	Heterogeneous nuclear ribonucleoprotein complex;Cytoplasm;Nucleoplasm
1376722_at	-0.243574	-0.104223	-0.428337	-0.372811	-0.363	-0.293	-0.469005	-0.518573	-0.55245	0.328306	0.0363249	0.340149	0.55568	Nup205: Protein of unknown function, has strong similarity to uncharacterized nucleoporin 205 (human NUP205)
1372068_at	-0.322098	-0.171325	-0.279561	-0.240933	-0.264	-0.186	-0.411376	-0.517883	-0.61247	0.33706	0.239291	0.183984	0.62716	BS69: Protein with strong similarity to adenovirus 5 E1A binding protein (mouse Zmynd11), which binds mBop (mouse Smyd1), member of the PHD-finger containing family and the MYND zinc finger family, contains a bromodomain and a PWWP domain	Protein binding
1371579_at	-0.329456	-0.151459	-0.233174	-0.165284	-0.0857	-0.0398	-0.441707	-0.517735	-0.59149	0.369165	0.118226	0.288775	0.58736
1388059_a_at	-0.215925	-0.176291	-0.223869	-0.156685	-0.103	-0.0534	-0.466387	-0.516309	-0.56511	0.227783	0.0267162	0.259882	0.5633	Slc11a2: Solute carrier family 11 member 2 (natural resistance-associated macrophage protein 2), an iron transporter essential for intestinal iron absorption; gene is mutated in the anemic Belgrade rat; human SLC11A2 is upregulated in hereditary hemochromatosis	Iron ion transporter activity	Iron ion transport	Nucleus;Cytoplasm;Plasma membrane
1388448_at	-0.674358	-0.530496	-0.213014	-0.197178	-0.148	-0.112	-0.460353	-0.515565	-0.59796	0.569016	0.0999527	0.020582	0.62225	Rapgef6: Member of the Ras guanine nucleotide exchange factor (RasGEF) domain containing family, has high similarity to a region of PDZ domain containing guanine nucleotide exchange factor(GEF)1 (human RAPGEF2), which is a RAP guanyl-nucleotide exchange factor	Guanyl-nucleotide exchange factor activity	Cell growth and/or maintenance;Ras protein signal transduction;Development	Cell
1372839_at	-0.27838	-0.314593	-0.337366	-0.33997	-0.245	-0.28	-0.474186	-0.513875	-0.57049	0.279604	0.0237358	0.194137	0.58356	MRPS35: Mitochondrial ribosomal protein S35, a putative structural protein of the mitochondrial small 28S ribosomal subunit, may play a role in protein biosynthesis; corresponding gene is amplified and mRNA is overexpressed in testicular germ cell tumors	Structural constituent of ribosome	Protein biosynthesis	Mitochondrial small ribosomal subunit
1374941_at	-0.545581	-0.382901	-0.172407	-0.151929	-0.1	-0.0605	-0.340994	-0.513543	-0.67943	0.495529	0.501764	-0.012862	0.70695
1374804_at	-0.39109	-0.370556	-0.335824	-0.27905	-0.209	-0.173	-0.477048	-0.512224	-0.51371	0.404732	0.0154556	0.110837	0.52986	BC003262: Protein with high similarity to C. elegans T19A6.2, which is involved in positive growth regulation, member of an uncharacterized GTPase family	GTP binding	Ribosomal large subunit-nucleus export;Regulation of growth	Nucleolus
1371996_at	-0.548036	-0.347222	-0.370677	-0.313691	-0.272	-0.185	-0.422682	-0.511674	-0.58207	0.472697	0.211556	0.115576	0.60241	Aebp2: AE binding protein 2, a transcriptional repressor that contains three Cys2-His2 Kruppel type zinc finger motifs and binds the promoter of fatty acid-binding protein Ap2 (Fabp4), may play a role in the control of adipocyte differentiation	Zinc ion binding;Transcription factor activity;Transcription corepressor activity	Organogenesis;Signal transduction;Cell differentiation;Negative regulation of transcription from Pol II promoter	Nucleus
1374919_at	-0.519028	-0.27515	-0.228969	-0.192716	-0.063	-0.0303	-0.378775	-0.510816	-0.59636	0.502243	0.343042	0.060691	0.6127	Recc1: Replication factor C, a nuclear protein and predicted DNA replication factor, interacts with C/EBP alpha (rat Cebpa)	Negative regulator of basal transcription activity;Transcription factor activity;Transcriptional repressor activity;DNA clamp loader activity;Double-stranded DNA binding;Transcriptional activator activity;Transcription corepressor activity	Di-, tri-valent inorganic cation homeostasis;Neuropeptide signaling pathway;Digestion;DNA replication;Cell differentiation;DNA repair;Negative regulation of transcription from Pol II promoter	Nucleoplasm
1398385_at	-0.334884	-0.148513	-0.505982	-0.440674	-0.495	-0.402	-0.455053	-0.510357	-0.56135	0.309571	0.0759516	0.302474	0.57447	1500006O09Rik: Protein with very strong similarity to ngg1 interacting factor 3-like 1 binding protein 1 (human NIF3L1BP1), member of the DUF783 domain of unknown function family	Protein binding		Cytoplasm
1371827_at	-0.528468	-0.382772	-0.328592	-0.322912	-0.275	-0.253	-0.456442	-0.509812	-0.56921	0.553507	0.0854616	0.141144	0.58791	Mrpl49: Protein containing a mitochondrial large subunit ribosomal protein (Img2) domain, has strong similarity to uncharacterized human MRPL49, which is a putative component of the large subunit (39 S) of the mitochondrial ribosome	Structural constituent of ribosome	Protein biosynthesis	Mitochondrial large ribosomal subunit
1388420_at	-0.423224	-0.434335	-0.235805	-0.221554	-0.15	-0.135	-0.418211	-0.50896	-0.58613	0.339871	0.219764	-0.003559	0.61277	Top2b: DNA topoisomerase II beta, member of a family of proteins that modulate DNA topology by binding DNA and introducing transient double-stranded breaks, required for neural development	DNA topoisomerase activity;DNA binding	Regulation of synaptic growth at neuromuscular junction;Axonogenesis;DNA replication;Peripheral nervous system development	Nucleus
1371742_at	-0.43446	-0.257146	-0.263843	-0.19181	-0.154	-0.0672	-0.405114	-0.507572	-0.56573	0.386596	0.238261	0.176395	0.57401	Snrp70: U1 small nuclear ribonucleoprotein 70 kDa polypeptide A, putative pre-mRNA splicing factor; present as an autoantigen in systemic lupus erythematosus, and human SNRP70 is an autoantigen in systemic lupus erythematosus and connective tissue disease	Pre-mRNA splicing factor activity	RNA splicing	Nucleus
1399098_at	-0.445455	-0.220694	-0.354492	-0.342272	-0.364	-0.331	-0.421028	-0.50727	-0.61896	0.420926	0.186999	0.244188	0.63373	Glo1: Glyoxalase I, exhibits lactoylglutathione lyase activity, may act in cytotoxic compound detoxification, renal activity is induced by passive smoke, liver activity is decreased and skeletal muscle activity is increased in diabetic animals	Lactoylglutathione lyase activity	Response to toxin;Response to xenobiotic stimulus
1388685_at	-0.515235	-0.281246	-0.317847	-0.271551	-0.307	-0.216	-0.395004	-0.504122	-0.61483	0.503594	0.274421	0.129994	0.63658
1372298_at	-0.07074	0.0456088	-0.249249	-0.141273	-0.000635	0.0372	-0.47386	-0.503988	-0.45055	0.10352	-0.0731293	0.384848	0.42875	Txndc4: Protein with strong similarity to endoplasmic reticulum resident protein 44 kDa (human TXNDC4), which is a putative isomerase forming mixed disulfides and may regulate endoplasmic reticulum oxidoreductins, contains a thioredoxin domain	Protein disulfide isomerase activity	Protein folding;Response to unfolded protein	Endoplasmic reticulum
1368330_at	-0.306557	-0.158928	-0.182614	-0.125729	-0.101	-0.0521	-0.367845	-0.503577	-0.62137	0.37988	0.33847	0.213987	0.62575	Aatf: Apoptosis antagonizing transcription factor, a Tau (Mapt) -binding protein that inhibits apoptosis induced by DAP-like kinase (Dapk1); human AATF is downregulated in kidney, prostate and colon carcinomas	Tau protein binding;Transcription factor activity	Transcription from Pol II promoter;Anti-apoptosis	Nucleus
1368060_at	-0.24268	-0.098974	-0.0892304	-0.120539	0.0395	-0.0457	-0.422985	-0.502452	-0.57525	0.166547	0.117966	0.329241	0.56229	Hrsp12: Heat-responsive protein 12, a perchloric acid-soluble protein that inhibits protein synthesis, has endoribonuclease activity, inhibits cell proliferation, binds fatty acids, may play a role in fatty acid metabolism, found only in liver and kidney	Endoribonuclease activity;Fatty acid binding	Negative regulation of protein biosynthesis;Response to heat;Protein refolding;Negative regulation of cell proliferation;Response to unfolded protein;Fatty acid metabolism	Nucleus;Golgi apparatus;Endoplasmic reticulum
1376663_at	-0.248597	-0.0737967	-0.222425	-0.149229	-0.0823	-0.0368	-0.36274	-0.5017	-0.6145	0.326665	0.340746	0.248049	0.61459	BC057552: Protein of unknown function, has strong similarity to uncharacterized human LOC90379
1374253_at	-0.314127	-0.103666	0.0250311	0.0713739	0.171	0.192	-0.339678	-0.501161	-0.63979	0.337972	0.401864	0.241053	0.62925	KIAA1468: Protein of unknown function, has high similarity to uncharacterized mouse 2310035C23Rik
1374401_at	-0.450042	-0.412002	-0.292382	-0.275004	-0.173	-0.174	-0.471606	-0.500917	-0.54208	0.488551	0.0004111	0.096815	0.55919	Snx2: Sorting nexin 2, may be involved in intracellular protein trafficking	Protein binding;Protein transporter activity	Endosome transport;Intracellular protein transport	Early endosome
1370585_a_at	-0.518292	-0.410507	-0.255272	-0.22667	-0.134	-0.123	-0.388436	-0.499504	-0.61277	0.465482	0.293433	0.044228	0.63501	Prkcb1: Protein kinase C beta, conventional PKC expressed as beta I and beta II alternative forms, involved in insulin receptor (Insr) signaling, regulates cardiac myocyte hypertrophy; activity is enhanced in diabetes mellitus	Protein kinase C activity;Phospholipase activator activity	Regulation of bone resorption;Positive regulation of cell proliferation;Regulation of ossification;Protein amino acid phosphorylation;Prostaglandin biosynthesis;Inflammatory response;Cell growth;Phospholipid metabolism;Monovalent inorganic cation homeostasis;Cytokine biosynthesis;Signal transduction;Cell differentiation;Glucose transport;Anti-apoptosis	Nuclear membrane lumen;Cytosol;Membrane fraction;Plasma membrane
1389431_at	-0.64702	-0.39228	-0.268257	-0.275858	-0.184	-0.211	-0.385616	-0.494441	-0.6142	0.556743	0.287745	0.081062	0.63617	Prkdc: DNA-dependent protein kinase catalytic subunit, a DNA-binding protein kinase involved in DNA double-strand break repair and somatic recombination of antibody genes; absence is associated with severe combined immunodeficiency	DNA-dependent protein kinase activity;DNA binding	Double-strand break repair via nonhomologous end-joining;I-kappaB phosphorylation;Induction of apoptosis by intracellular signals;Telomerase-dependent telomere maintenance;B-cell differentiation;Telomere capping;DNA damage induced protein phosphorylation;Somatic recombination of antibody genes;Transcription	Nucleus;Cytoplasm
1373075_at	-0.122966	-0.121958	-0.0122788	0.039896	0.188	0.191	-0.405398	-0.494133	-0.59782	0.166155	0.144311	0.240283	0.58533	Ipo7: Protein with very strong similarity to importin 7 (human IPO7), which is upregulated in some colorectal tumors and is required for nuclear import of HIV-1 reverse transcription complex, contains an importin-beta N-terminal domain	RAN protein binding	Protein-nucleus import	Nucleus;Cytoplasm
1376302_at	-0.193146	-0.0600696	-0.0563067	0.0086185	0.0451	0.0857	-0.361114	-0.493743	-0.60486	0.170014	0.301857	0.18222	0.6045
1367911_at	-0.443669	-0.191897	-0.315761	-0.254906	-0.222	-0.155	-0.416876	-0.490244	-0.58461	0.496996	0.133773	0.287453	0.58688	Idh3a: Protein with very strong similarity to isocitrate dehydrogenase 3 (NAD+) alpha (human IDH3A), which is the catalytic subunit of a key enzyme of the tricarboxylic acid cycle, contains an isocitrate or isopropylmalate dehydrogenase domain	Isocitrate dehydrogenase (NAD+) activity	Isocitrate metabolism;Leucine biosynthesis	Mitochondrion
1388537_at	-0.212295	-0.0901762	-0.0787889	-0.0204613	0.0567	0.101	-0.37331	-0.489496	-0.59924	0.336971	0.250147	0.30536	0.58662	Nipsnap1: Protein of unknown function, has strong similarity to uncharacterized NIPSNAP C. elegans homolog 1 (human NIPSNAP1), which may have a vesicle transport-related function			Plasma membrane
1377130_at	-0.446719	-0.275545	-0.33584	-0.291341	-0.301	-0.221	-0.397148	-0.487516	-0.58225	0.448059	0.21323	0.178023	0.59826
1388132_at	-0.309755	-0.168144	-0.351563	-0.284678	-0.297	-0.22	-0.434694	-0.486672	-0.54991	0.371798	0.0582337	0.26896	0.55627	LOC252855: NonO/p54nrb homolog, a carbonic anhydrase that may regulate pH; human NONO is upregulated in prostate cancer, downregulated in EBV-infected nasopharyngeal carcinoma cells, fused with TFE3 in papillary renal cell carcinoma	Nucleic acid binding;Carbonate dehydratase activity	RNA splicing;Regulation of pH;Transcription	Nucleus
1389968_at	-0.49028	-0.308464	-0.210839	-0.115365	-0.101	0.0228	-0.453112	-0.486384	-0.52499	0.506002	-0.0048498	0.194685	0.52699	Eif3s10: Eukaryotic translation initiation factor 3 subunit 10, putative subunit of eIF3 complex, may be involved in protein synthesis initiation, alternative forms centrosomin A and B may play a role in cell polarity; human EIF3S10 is overexpressed in lung cancer	Translation initiation factor activity	Protein biosynthesis;Establishment and/or maintenance of cell polarity	Nucleus;Eukaryotic translation initiation factor 3 complex;Centrosome
1367452_at	-0.504661	-0.338001	-0.150341	-0.141446	-0.122	-0.116	-0.37828	-0.485393	-0.63726	0.435109	0.265544	0.122644	0.65235	Smt3h2: Protein with very strong similarity to SMT3 suppressor of mif two 3 homolog 2 (sentrin 2, human SUMO2), which is conjugated to nuclear transport proteins by sentrin-specific enzymes and may act in the stress response, contains a ubiquitin family domain	Ubiquitin-like conjugating enzyme activity;Protein binding	Protein sumoylation;Proteolysis and peptidolysis	Nucleus
1372648_at	-0.118974	0.0729608	-0.248923	-0.177516	-0.0816	-0.00882	-0.419382	-0.484087	-0.49942	0.169441	0.0591131	0.452486	0.47637
1374715_at	-0.19282	0.074883	-0.192046	-0.139205	-0.0171	0.0172	-0.386531	-0.482266	-0.51489	0.277091	0.167147	0.391582	0.49542	FLJ10233: Protein containing four WD domains (WD-40 repeats), which likely mediate protein-protein interactions, has moderate similarity to C. elegans T05H4.14, which is involved in embryogenesis		Embryonic development
1371965_at	-0.380816	-0.244542	-0.334027	-0.269181	-0.251	-0.18	-0.459309	-0.480444	-0.48585	0.452443	-0.0400991	0.272474	0.48756
1390709_at	-0.407243	-0.263674	-0.185528	-0.140881	-0.112	-0.0807	-0.347656	-0.479713	-0.60338	0.428928	0.350525	0.076757	0.6207	Trio: Triple functional domain (PTPRF interacting), a putative Rho guanine nucleotide exchange factor, regulates skeletal muscle development and neural tissue organization	Rho guanyl-nucleotide exchange factor activity	Cell migration;Brain development;Actin cytoskeleton organization and biogenesis;Myoblast fusion;Cell proliferation;Regulation of myogenesis;Embryonic development (sensu Mammalia)
1388836_at	-0.39771	-0.164986	-0.346623	-0.298177	-0.356	-0.263	-0.407015	-0.479428	-0.5671	0.41882	0.136951	0.309725	0.57286	Prkch: Protein kinase C eta, a Ca2+-independent isoform of protein kinase C, has low kinase activity towards histones, mediates lipopolysaccharide-induced NO release and nitric oxide synthase (Nos2a) expression in primary astrocytes	Calcium-independent protein kinase C activity	Histone phosphorylation;Signal transduction	Nucleus;Cytosol;Membrane fraction;Extracellular
1376455_at	-0.279019	-0.101118	-0.225493	-0.174743	-0.0725	-0.0727	-0.388266	-0.47868	-0.55207	0.319841	0.177031	0.265303	0.54875
1370337_at	-0.508856	-0.344351	-0.197661	-0.156283	-0.0759	-0.0667	-0.404552	-0.478602	-0.5881	0.49925	0.14979	0.089167	0.60255	Ctcf: CCCTC-binding factor, eleven zinc finger transcription factor with multiple DNA binding specificities; performs various regulatory roles including chromatin insulator activity and gene activation through different zinc finger combinations	RNA polymerase II transcription factor activity, enhancer binding;Transcriptional activator activity	Chromatin remodeling;Synaptogenesis
1388737_at	-0.491861	-0.516294	-0.326701	-0.294165	-0.264	-0.233	-0.410681	-0.478024	-0.55844	0.478399	0.166973	-0.048955	0.59373	D630029K19Rik: Protein of unknown function, has weak similarity to a region of C. elegans LPD-3, which is required for fat accumulation and is involved in osmoregulation
1398784_at	-0.388051	-0.259073	-0.308344	-0.256802	-0.245	-0.19	-0.405037	-0.476879	-0.54356	0.34913	0.144449	0.174212	0.5563	C1qbp: Complement component 1 q subcomponent binding protein, putative complement receptor that binds the globular heads of complement subcomponent C1q, binds to and activates protein kinase C, may be involved in complement activation and spermatogenesis	Protein kinase C binding;Complement receptor activity	Protein kinase C activation;Spermatogenesis;Complement activation	Nucleus;Mitochondrion;Extracellular space
1368040_at	-0.277336	-0.270615	0.0257365	0.0295265	0.114	0.103	-0.338657	-0.476345	-0.61482	0.206094	0.351976	0.074596	0.62222	Synj2bp: Synaptojanin 2 binding protein (outer membrane protein of 25 kDa), an outer mitochondrial membrane protein that acts via a PDZ domain to recruit synaptojanin 2A (Synj2) to mitochondria resulting in perinuclear clustering of the organelle	Protein C-terminus binding	Protein-mitochondrial targeting	Mitochondrial outer membrane
1374729_at	-0.3488	-0.199868	-0.393771	-0.315025	-0.31	-0.233	-0.436887	-0.475626	-0.53857	0.488198	0.0220049	0.315377	0.54095
1372225_at	-0.547772	-0.314954	-0.180396	-0.125331	-0.0761	-0.0169	-0.349009	-0.475131	-0.58487	0.478508	0.337271	0.078345	0.59947
1399053_at	-0.574124	-0.37553	-0.309876	-0.279415	-0.314	-0.228	-0.362145	-0.474604	-0.58689	0.522728	0.311861	0.028012	0.61768
1371504_at	0.103183	0.221121	-0.121938	-0.0280493	0.124	0.165	-0.414773	-0.474102	-0.4354	-0.0594249	0.0070007	0.527853	0.39344	RPL37A: Ribosomal protein L37a, component of the large 60S ribosomal subunit	Zinc ion binding;RNA binding;Structural constituent of ribosome	Protein biosynthesis	Cytosolic large ribosomal subunit (sensu Eukarya)
1388810_at	-0.096681	0.0826309	-0.25775	-0.197806	-0.145	-0.0909	-0.410905	-0.472984	-0.51747	0.132147	0.0543967	0.410579	0.50225
1388497_at	-0.202539	-0.0098321	-0.166768	-0.18518	-0.0338	-0.0937	-0.409373	-0.472944	-0.50059	0.260744	0.0662925	0.39374	0.48261	Them2: Protein containing a thioesterase superfamily domain, has strong similarity to uncharacterized human THEM2	Catalytic activity	Metabolism
1373407_at	-0.347956	-0.201051	-0.309905	-0.253833	-0.245	-0.188	-0.395108	-0.47279	-0.58411	0.359748	0.15737	0.227106	0.59319
1399004_at	-0.159401	-0.052351	-0.241801	-0.198928	-0.0865	-0.0587	-0.40493	-0.471536	-0.4751	0.171367	0.0897052	0.300068	0.46641
1376182_at	-0.616793	-0.454041	-0.258858	-0.216408	-0.255	-0.159	-0.364336	-0.470472	-0.62343	0.525569	0.295341	0.035932	0.65139	Falz: Member of the PHD-finger containing family, which may act in chromatin-mediated transcription regulation, contains a bromodomain, which specifically binds acetylated lysine, has strong similarity to a region of fetal Alzheimer antigen (human FALZ)	Transcription regulator activity	Regulation of transcription	Nucleus
1398806_at	-0.335549	-0.130586	-0.21578	-0.195882	-0.0881	-0.106	-0.397733	-0.470154	-0.52608	0.306915	0.120566	0.266697	0.52303	Pitpn: Phosphatidylinositol transfer protein alpha, catalyzes the transfer of phosphatidylinositol and phosphatidylcholine between membranes	Phosphatidylcholine transporter activity;Phosphatidylinositol binding;Phosphatidylinositol transporter activity	Lipid metabolism;Vesicle-mediated transport
1373434_at	-0.428023	-0.331425	-0.186233	-0.112815	-0.0793	-0.0146	-0.420221	-0.467134	-0.52603	0.456243	0.0540798	0.159912	0.53115
1374506_at	-0.009741	0.0920656	-0.139201	-0.105052	0.036	0.0458	-0.398881	-0.467073	-0.43804	0.0446216	0.0660074	0.384438	0.41438	Ddx31: Member of the helicase conserved C-terminal domain containing family, contains a DEAD/DEAH box helicase domain, has low similarity to S. cerevisiae Dbp7p, which is a protein involved in 60S ribosomal large subunit biogenesis	RNA binding;ATP binding;ATP-dependent RNA helicase activity	Cell organization and biogenesis;Metabolism	Nucleus
1390217_at	-0.426271	-0.272965	-0.237495	-0.22097	-0.176	-0.121	-0.35862	-0.465394	-0.5372	0.44619	0.272827	0.143921	0.54906	Tulip1: Member of the Rap or ran-GAP family, which may be involved in regulating cell growth, has very strong similarity to a region of tuberin-like protein 1 (mouse Garnl1), which is a transcriptional repressor that binds E12 (mouse Tcfe2a)	GTPase activator activity	Cell cycle;Endocytosis	Cytoplasm
1368005_at	-0.473921	-0.326246	-0.156738	-0.121179	-0.155	-0.0976	-0.367392	-0.463388	-0.60666	0.457715	0.231958	0.120802	0.62178	Itpr3: Inositol 1,4,5-triphosphate receptor 3, member of a family of calcium channels that are responsible for calcium release from intracellular stores, regulates calcium signaling, plays a role in calcium-stimulated insulin secretion	Calcium channel activity;Calcium ion storage activity;Inositol-1,4,5-triphosphate receptor activity	Calcium ion transport;Apoptosis;Signal transduction	Nucleus;Endoplasmic reticulum;Membrane fraction;Plasma membrane
1374133_at	-0.392106	-0.269359	-0.296069	-0.238003	-0.23	-0.169	-0.379852	-0.46175	-0.51924	0.336228	0.186632	0.120193	0.53542	Trit1: Protein with strong similarity to tRNA isopentenyltransferase 1 (human TRIT1), which transfers isopentenyladenosine to tRNA, member of the isopentenyltransferase (IPP) family, which modify cytoplasmic and mitochondrial tRNAs	tRNA isopentenyltransferase activity;ATP binding	tRNA modification;tRNA processing	Cytoplasm
1372863_at	-0.472693	-0.220886	-0.311397	-0.241833	-0.291	-0.178	-0.351051	-0.461009	-0.55141	0.391477	0.283687	0.118418	0.57106	Phr1: Pam highwire rpm 1, required for synaptogenesis during central and peripheral nervous system development; gene maps to piebald deletion region associated with respiratory distress and neonatal lethality	Protein binding;Ubiquitin-like-protein ligase activity	Central nervous system development;Synaptogenesis;Signal transduction;Peripheral nervous system development;Regulation of chromatin assembly or disassembly;Respiratory gaseous exchange	Nucleus
1390699_at	-0.399906	-0.352927	-0.328219	-0.2744	-0.272	-0.207	-0.392268	-0.457564	-0.52797	0.401387	0.142863	0.054343	0.55267	KIAA2026: Protein of unknown function, has weak similarity to a region of S. cerevisiae Muc1p, which is cell surface flocculin required for invasive and pseudohyphal growth		Cell growth and/or maintenance
1374554_at	-0.561404	-0.159103	-0.273674	-0.245248	-0.245	-0.202	-0.343321	-0.456996	-0.60747	0.506714	0.286287	0.268626	0.61356	HT014: Member of the DUF1000 domain of unknown function family, has very strong similarity to uncharacterized mouse 1110049F12Rik
1375450_at	-0.292244	-0.231481	-0.425469	-0.386399	-0.393	-0.316	-0.37325	-0.456112	-0.50044	0.39329	0.202422	0.116999	0.52396	Sdccag1: Protein containing a DUF814 domain of unknown function, which are found in putative fibronectin or fibrinogen binding protein, has strong similarity to uncharacterized human SDCCAG1
1383561_at	-0.396923	-0.310577	-0.207144	-0.183452	-0.169	-0.123	-0.391582	-0.455209	-0.53203	0.459792	0.120262	0.15103	0.54293	Lig4: ATP-dependent DNA ligase IV, acts in non-homologous end-joining during DNA double-strand break repair and V(D)J recombination, loss of function induces chromosomal aberrations that drive non-lymphoid tumorigenesis, suppresses medulloblastoma formation	DNA ligase activity;Protein binding;DNA binding	Double-strand break repair via nonhomologous end-joining;B-cell differentiation;Single strand break repair;DNA ligation;DNA replication;Somatic recombination of antibody genes;Embryonic development (sensu Mammalia);Regulation of cell growth;Response to radiation;Neurogenesis;DNA integration	Nucleus
1375441_at	-0.170882	-0.0266777	-0.23496	-0.169225	-0.132	-0.0902	-0.40255	-0.454767	-0.49097	0.240594	0.0377147	0.356111	0.47967	Sars1: Protein containing a tRNA synthetase class II core domain (G, H, P, S and T), which are the catalytic domains, has very strong similarity to a region of seryl-tRNA synthetase (human SARS), which is a class II aminoacyl tRNA synthetase	RNA binding;Serine-tRNA ligase activity;ATP binding	Seryl-tRNA aminoacylation	Cytoplasm
1371986_at	-0.271491	-0.0851677	-0.246716	-0.170832	-0.153	-0.0846	-0.364512	-0.453058	-0.56647	0.299704	0.180356	0.248867	0.56819
1372543_at	-0.188682	-0.0847524	-0.0824186	-0.0096274	-0.0237	0.0129	-0.344277	-0.452707	-0.62269	0.13715	0.236596	0.261149	0.61905	2610029G23Rik: Member of the DUF757 domain of unknown function family, has strong similarity to uncharacterized human CXORF26
1370309_a_at	-0.390382	-0.344449	-0.391093	-0.310859	-0.354	-0.244	-0.404727	-0.451949	-0.46225	0.3579	0.0852872	0.055201	0.48802	Hnrpab: Heterogeneous nuclear ribonucleoprotein A/B, a member of a family of proteins that bind to pre-mRNA and regulate splicing, transcriptional repressor for aldolase B, regulates transcription via the Ha-ras (Hras) response element (HRE)	Transcriptional repressor activity	Transcription initiation from Pol II promoter	Nucleus
1368336_at	0.05187	0.0729064	-0.161602	-0.11947	-0.016	0.00363	-0.39042	-0.449779	-0.47018	0.0834095	0.0454461	0.421789	0.44657	Fdx1: Ferredoxin 1 (adrenodoxin), an iron-sulfur protein that is predicted to transfer electrons from adrenodoxin reductase (Fdxr) to cytochrome P450scc (Cyp11a), which is involved in steroid, vitamin D, and bile acid metabolism	Protein binding;Electron carrier activity	Energy pathways;Cholesterol transport;Cholesterol metabolism;Steroid biosynthesis;Electron transport	Mitochondrion
1373243_at	-0.151733	-0.189985	-0.31658	-0.228988	-0.208	-0.154	-0.424701	-0.448368	-0.44873	0.171969	-0.0314375	0.185864	0.45555	Pmvk: Protein with strong similarity to phosphomevalonate kinase (human PMVK), which is a sterol-regulated enzyme that acts in the production of mevalonate-5-diphosphate in cholesterol and isoprenoid synthesis, member of the phosphomevalonate kinase family	Phosphomevalonate kinase activity	Protein amino acid phosphorylation;Isoprenoid biosynthesis
1371443_at	-0.437836	-0.315144	-0.122711	-0.105534	-0.115	-0.103	-0.381	-0.448119	-0.54051	0.324114	0.129031	0.125559	0.55175	A430005L14Rik: Protein of unknown function, has high similarity to uncharacterized human LOC339448
1389782_at	-0.236628	-0.0122704	-0.228892	-0.145756	-0.168	-0.0792	-0.366852	-0.448023	-0.52911	0.305908	0.14369	0.35382	0.5203	2010107G23Rik: Protein of unknown function, has strong similarity to uncharacterized human C10orf35
1375191_at	-0.237928	-0.0990382	-0.0101408	0.0184948	0.0982	0.0917	-0.331392	-0.443342	-0.46987	0.264097	0.251121	0.17671	0.46363	Stk32c: Protein containing a protein kinase domain, has low similarity to S. cerevisiae Tpk2p, which is the catalytic subunit of cAMP-dependent protein kinase 2, protein kinase A or PKA	Protein serine/threonine kinase activity;ATP binding	Intracellular signaling cascade;Regulation of cell cycle;Protein amino acid phosphorylation;Cellular morphogenesis;Protein complex assembly	Cytoplasm
1384019_a_at	-0.259283	-0.105177	-0.351134	-0.325528	-0.39	-0.308	-0.355665	-0.43923	-0.54144	0.304628	0.185438	0.233382	0.55543
1371673_at	-0.453911	-0.188631	-0.0957798	-0.110367	-0.0195	-0.0696	-0.295444	-0.438852	-0.56648	0.444962	0.388159	0.153749	0.57224	Tcfl1: Transcription factor-like 1, a DNA binding protein and putative transcription factor; human TCFL1 functions as a transformation suppressor in Kirsten sarcoma virus transformed cells	Transcription factor activity		Nucleus
1390028_at	-0.34665	-0.121075	-0.332229	-0.265149	-0.324	-0.238	-0.342479	-0.438705	-0.50551	0.370734	0.230835	0.186436	0.51937
1371744_at	-0.289945	-0.203489	-0.262601	-0.178365	-0.115	-0.0436	-0.396341	-0.437738	-0.42331	0.301829	0.0334561	0.149631	0.42768
1388478_at	-0.451916	-0.350332	-0.348718	-0.255529	-0.322	-0.199	-0.372842	-0.436051	-0.51175	0.509449	0.145605	0.031605	0.53947
1392530_at	-0.431744	-0.309309	-0.202001	-0.169766	-0.176	-0.125	-0.340479	-0.433591	-0.53832	0.467496	0.235647	0.075135	0.55656
1372461_at	-0.314691	-0.0533995	-0.419478	-0.384062	-0.441	-0.368	-0.371068	-0.430382	-0.48995	0.331344	0.0996344	0.313095	0.4975
1389555_at	-0.307017	-0.149233	-0.302617	-0.25136	-0.27	-0.209	-0.381277	-0.430221	-0.5042	0.291782	0.0627981	0.220725	0.5125	Tcf19: Member of the forkhead associated (FHA) domain family, has high similarity to uncharacterized transcription factor 19 (human TCF19), which is a putative transcription factor that may be involved in cell cycle progression
1371823_at	-0.35177	-0.206062	-0.153012	-0.104587	-0.245	-0.165	-0.32101	-0.429655	-0.5981	0.335894	0.274626	0.171267	0.61243
1371503_at	-0.062992	0.0482216	-0.13645	-0.0982057	0.01	0.0216	-0.329991	-0.427475	-0.49257	0.155467	0.19387	0.290702	0.48072	Nubp1: Nucleotide binding protein 1, a putative nucleotide binding protein with ATP/GTP-binding motifs, and NUBP/MRP motifs alpha and beta	Nucleotide binding
1372214_at	-0.056955	0.059893	-0.348858	-0.261313	-0.252	-0.199	-0.342835	-0.425627	-0.4757	0.163284	0.159015	0.320633	0.47293	Gdap3: Ganglioside-induced differentiation-associated protein 3, may function during brain development, upregulated and may act in GD3 synthase- or retinoic acid-induced signal transduction pathway, leading to neurite-like differentiation	Signal transducer activity	Brain development;Signal transduction;Neuron differentiation
1373941_at	-0.516486	-0.335167	-0.186158	-0.116326	-0.115	-0.0269	-0.295507	-0.425562	-0.58603	0.490991	0.372829	0.015272	0.60795	BC042768: Protein of unknown function
1399101_at	-0.565457	-0.320114	-0.325755	-0.280911	-0.279	-0.227	-0.359442	-0.424829	-0.51993	0.55303	0.151373	0.120073	0.53868	Rnpc2: RNA-binding region (RNP1, RRM) containing 2, a transcription coactivator that appears to be specific for estrogen receptors and activating protein-1; human RNPC2 is a target of autoantibodies from a patient with hepatocellular carcinoma	RNA binding;Transcription coactivator activity	mRNA processing	Nucleus;Cytoplasm
1374003_at	-0.2898	-0.0721753	-0.0603933	0.0198945	0.00407	0.105	-0.360041	-0.423771	-0.49185	0.369848	0.0814381	0.339761	0.47436
1368240_a_at	-0.270795	-0.101821	-0.221519	-0.114794	-0.0569	0.0375	-0.37252	-0.423612	-0.43457	0.356251	0.0538839	0.202569	0.43129	Prkcb1: Protein kinase C beta, conventional PKC expressed as beta I and beta II alternative forms, involved in insulin receptor (Insr) signaling, regulates cardiac myocyte hypertrophy; activity is enhanced in diabetes mellitus	Protein kinase C activity;Phospholipase activator activity	Regulation of bone resorption;Positive regulation of cell proliferation;Regulation of ossification;Protein amino acid phosphorylation;Prostaglandin biosynthesis;Inflammatory response;Cell growth;Phospholipid metabolism;Monovalent inorganic cation homeostasis;Cytokine biosynthesis;Signal transduction;Cell differentiation;Glucose transport;Anti-apoptosis	Nuclear membrane lumen;Cytosol;Membrane fraction;Plasma membrane
1388591_at	-0.55896	-0.568846	-0.0893106	-0.0721879	-0.0101	-0.00152	-0.379175	-0.423044	-0.48853	0.534926	0.0856755	-0.0948	0.51356
1367817_at	-0.359233	-0.216352	-0.307871	-0.263812	-0.266	-0.179	-0.332415	-0.422644	-0.50785	0.291582	0.226774	0.073224	0.52947	Hdgf: Hepatoma-derived growth factor, a member of a family of secreted heparin binding growth factors, stimulates endothelial cell proliferation and may play a role in nephrogenesis or heart development; human HDGF is upregulated in hepatocellular carcinoma	Growth factor activity;Glycosaminoglycan binding	Positive regulation of cell proliferation;Heart development	Nucleus;Cytoplasm;Extracellular space
1387521_at	-0.298824	-0.204666	-0.112341	-0.0489362	-0.0233	0.0422	-0.359626	-0.421312	-0.49278	0.355648	0.0993648	0.155284	0.49444	Pdcd4: Programmed cell death 4, a protein that binds initiation factor eIF4A and inhibits translation and apoptosis; human PDCD4 is highly expressed in bladder and breast carcinoma tissues	DEAD/H-box RNA helicase binding	Negative regulation of apoptosis;Negative regulation of translation
1377463_at	-0.433793	-0.297509	-0.294635	-0.285609	-0.244	-0.238	-0.33693	-0.416089	-0.47885	0.432627	0.200156	0.025587	0.50402
1374094_at	-0.201106	-0.180102	-0.0334539	0.0210061	0.138	0.188	-0.334385	-0.414799	-0.47363	0.188592	0.157892	0.159629	0.46652	Cab39l: Protein with strong similarity to calcium binding protein 39 (human CAB39), which binds directly to STRAD (human LYK5) to help stabilize, activate, and localize LKB1 (human STK11) to the cytoplasm, member of the Mo25 protein family	Protein binding	Protein amino acid phosphorylation;Protein localization	Cytoplasm
1375506_at	-0.4249	-0.13206	-0.247475	-0.225633	-0.243	-0.209	-0.303867	-0.41426	-0.50244	0.388957	0.286242	0.230137	0.50859	ADCK5: Member of the ABC1 family, has a region of low similarity to a region of C. elegans COQ-8, which participates in coenzyme Q9 biosynthesis and is involved in determination of adult life span	Protein kinase activity	Metabolism	Mitochondrion
1370382_at	-0.486429	-0.403937	-0.218331	-0.193805	-0.185	-0.168	-0.318116	-0.413801	-0.50495	0.410465	0.267758	-0.068048	0.53651	RT1-Db1: RT1.D beta chain, subunit of an MHC class II molecule, binds and presents peptide antigens to T-cells	MHC class II receptor activity;Peptide antigen binding	Cellular defense response;Antigen presentation
1373142_at	-0.265477	-0.135627	-0.251144	-0.184666	-0.189	-0.0909	-0.364755	-0.408919	-0.44926	0.42319	0.0463507	0.259443	0.44755	Ghitm: Member of the UPF0005 uncharacterized protein family, has strong similarity to uncharacterized growth hormone inducible transmembrane protein (human GHITM)			Integral to membrane
1389363_at	-0.172166	-0.001709	-0.282166	-0.257386	-0.301	-0.292	-0.345138	-0.408878	-0.50775	0.263004	0.102061	0.388666	0.50279	ALP1: Androgen-responsive gene encoding an ARD-like protein, involved in the regulation of apoptosis; overexpression causes apoptosis in a pancreatic adenocarcinoma cell line; human SIPL may be therapeutic for pancreatic adenocarcinoma		Induction of apoptosis
1369752_a_at	-0.128104	0.0529616	0.0431178	0.0823684	0.174	0.18	-0.288895	-0.408225	-0.51697	0.0512253	0.261398	0.292588	0.49776	Camk4: Calcium/calmodulin-dependent protein kinase IV, a protein kinase involved in Ca(2+)-regulated gene expression, including CBP-dependent gene expression; alternate splicing forms calspermin, a testis-specific calmodulin-binding protein	Calmodulin binding;Calcium- and calmodulin-dependent protein kinase activity	Regulation of transcription, DNA-dependent;Protein amino acid phosphorylation;Spermatogenesis;Signal transduction	Nucleus;Cytosol
1374576_at	-0.360769	-0.358309	-0.251253	-0.204875	-0.177	-0.142	-0.330946	-0.407242	-0.49144	0.397138	0.194946	-0.023049	0.51761	2310022K01Rik: Protein of unknown function, has high similarity to uncharacterized human KIAA0841
1379849_at	-0.347276	-0.185422	-0.375682	-0.255854	-0.34	-0.22	-0.343838	-0.403466	-0.47176	0.329479	0.122458	0.15551	0.4877	Thoc3: Protein with very strong similarity to THO complex 3 (human THOC3), which is a component of the transcription/export (TREX) complex that may function in coupling transcription to mRNA nuclear export, contains five WD domain G-beta repeats	Protein binding	Physiological process	Transcription export complex
1372187_at	-0.269265	-0.182496	-0.0566803	-0.0517165	-0.083	-0.0485	-0.300511	-0.401641	-0.54823	0.260092	0.245193	0.166753	0.55408	Prkcn: Protein with strong similarity to protein kinase C nu (human PRKCN), which regulates cell differentiation and proliferation, contains two phorbol ester or diacylglycerol binding (C1 domain), protein kinase and pleckstrin homology (PH) domains	Zinc ion binding;Protein serine/threonine kinase activity;ATP binding	Protein amino acid phosphorylation;G-protein coupled receptor protein signaling pathway;DNA damage checkpoint	Nucleus;Cytoplasm;Plasma membrane
1377937_at	-0.266254	-0.0958952	0.0238674	0.0267592	0.087	0.0689	-0.280704	-0.398716	-0.53727	0.285838	0.285966	0.221621	0.52993	Mrps14: Mitochondrial ribosomal protein S14	Structural constituent of ribosome	Protein biosynthesis	Mitochondrial small ribosomal subunit
1374605_at	-0.552518	-0.450008	-0.200603	-0.144105	-0.123	-0.0408	-0.332179	-0.398694	-0.47	0.586102	0.171217	-0.055718	0.49524	2810446P07Rik: Protein of unknown function, has strong similarity to uncharacterized human MGC33214
1376957_at	-0.531577	-0.290529	-0.193556	-0.224584	-0.135	-0.184	-0.282065	-0.395536	-0.51675	0.449655	0.322703	0.014292	0.53963
1370916_at	-0.579071	-0.310197	-0.170424	-0.185364	-0.156	-0.184	-0.299987	-0.390065	-0.52179	0.49529	0.23878	0.140081	0.53378	Tec: Protein with strong similarity to human TEC, which is a non-receptor tyrosine kinase involved in receptor signaling pathways, contains a protein kinase domain, a Tec or Btk domain, a Src homology 2 (SH2) domain, and a Src homology 3 (SH3) domain	Protein binding;Protein-tyrosine kinase activity;ATP binding	Protein amino acid phosphorylation;G-protein coupled receptor protein signaling pathway;Protein kinase cascade;Integrin-mediated signaling pathway;Transmembrane receptor protein tyrosine kinase signaling pathway	Integral to plasma membrane;Cytoskeleton
1394371_at	-0.390138	-0.328348	-0.183253	-0.140895	-0.129	-0.0874	-0.336274	-0.388171	-0.49127	0.463437	0.103118	0.053347	0.50793	Nufip1: RNA-binding nuclear protein, binds and colocalizes with nuclear fragile X mental retardation protein; human NUFIP1 may play a role in fragile X syndrome	RNA binding	RNA processing	Nucleus
1398268_at	-0.451141	-0.259097	-0.180665	-0.220723	-0.168	-0.199	-0.285352	-0.386977	-0.50375	0.517499	0.277549	0.113461	0.51833	Nfyc: Nuclear transcription factor-Y gamma, subunit C of the heterotrimeric NF-Y CCAAT-binding transcription factor complex which includes the components, Nfya and Nfyb	Protein binding;Transcription factor activity;Transcriptional activator activity	Regulation of transcription, DNA-dependent
1375452_at	-0.608469	-0.44159	-0.280852	-0.252005	-0.257	-0.21	-0.306675	-0.386439	-0.48319	0.50832	0.233111	-0.035192	0.51428	Mgea6: Protein of unknown function, has high similarity to uncharacterized meningioma expressed antigen 6 (human MGEA6)
1376067_at	-0.507351	-0.406713	-0.252429	-0.176903	-0.181	-0.108	-0.354525	-0.384442	-0.47242	0.478299	0.0408213	0.048165	0.49125	Cnot2: Protein with very strong similarity to carbon catabolite repressor negative regulator of transcription complex subunit 2 (human CNOT2), which is a component of the CCR4-NOT global transcriptional regulator complex, member of the NOT2, NOT3 and NOT5 family	Transcription regulator activity	Cell growth and/or maintenance;Negative regulation of transcription	CCR4-NOT complex
1375019_at	-0.514035	-0.361295	-0.30064	-0.248745	-0.331	-0.247	-0.331792	-0.370297	-0.47379	0.509288	0.0792168	0.103517	0.49456	HNRPH3: Heterogeneous nuclear ribonucleoprotein H3, member of the hnRNP F, H-H' family of RNA binding proteins, participates in mRNA splicing and may participate in splicing arrest caused by brief heat shock	RNA binding	RNA splicing;Response to heat	Heterogeneous nuclear ribonucleoprotein complex;Nuclear body
1372490_at	-0.325877	-0.155799	-0.103647	-0.0695008	-0.0864	-0.0194	-0.271884	-0.36966	-0.48192	0.378524	0.245292	0.12341	0.48938
1374800_at	-0.329105	-0.288829	-0.24261	-0.276417	-0.228	-0.225	-0.345608	-0.369291	-0.36994	0.244898	0.0132575	0.052306	0.38844
1371777_at	-0.486373	-0.247974	-0.343766	-0.294269	-0.348	-0.252	-0.309191	-0.369122	-0.45852	0.522643	0.144973	0.094955	0.48045	Pabpc4: Protein with strong similarity to human PABPC4, which binds to mRNA poly(A) tails and may play a role in translation, member of the poly-adenylate binding protein unique domain containing family, contains four RNA recognition motifs (RRM, RBD, or RNP)	mRNA binding	RNA processing	Cytoplasm
1388684_at	-0.38397	-0.231128	-0.335686	-0.326423	-0.36	-0.325	-0.309833	-0.364987	-0.44144	0.405111	0.127781	0.150266	0.45915	Fnbp4: Formin binding protein 4, contains WWP/WW domains that are involved in the binding of Pro-Arg-rich proteins; gene expression is indirectly regulated by p53 (Trp53)	SH3/SH2 adaptor protein activity;Protein binding	Response to radiation
1398914_at	0.085381	0.239044	-0.147572	-0.0910486	-0.0573	-0.0222	-0.287558	-0.361505	-0.41645	0.0102883	0.106925	0.477861	0.38751	Polr2j: RNA polymerase II polypeptide J, an RNA polymerase II core complex subunit that interacts with mRPB31 (Polr2c)	Protein binding;DNA-directed RNA polymerase activity;DNA binding	Transcription from Pol II promoter	DNA-directed RNA polymerase II, core complex
1374295_at	-0.425208	-0.218482	0.004366	0.0304437	0.0898	0.0837	-0.265612	-0.356936	-0.48856	0.279832	0.222307	0.090231	0.49177	Polrmt: Protein with high similarity to DNA directed mitochondrial RNA polymerase (human POLRMT), which synthesizes RNA primer for the initiation of mitochondrial DNA replication, member of the DNA-dependent RNA polymerase and PPR repeat containing families	DNA-directed RNA polymerase activity;Dihydrolipoyl dehydrogenase activity;DNA binding	RNA metabolism;Transcription, DNA-dependent	Mitochondrial chromosome
1372266_at	-0.605885	-0.354134	-0.17127	-0.187423	-0.246	-0.21	-0.25107	-0.352962	-0.48212	0.5091	0.306311	-0.002119	0.50963	Rev3l: REV3-like (DNA polymerase zeta catalytic subunit), catalyzes mutagenic translesion synthesis of damaged DNA, also plays role in somatic hypermutation of antibody genes and is essential for normal embryogenesis	DNA binding;Zeta DNA polymerase activity	Somatic hypermutation of antibody genes;DNA repair;Embryonic development (sensu Mammalia);DNA-dependent DNA replication
1389370_at	-0.421083	-0.240262	-0.235456	-0.201021	-0.2	-0.152	-0.266015	-0.351655	-0.46358	0.413906	0.231603	0.091538	0.47936
1398453_at	-0.323519	-0.119359	-0.150812	-0.145356	-0.137	-0.0903	-0.280129	-0.346968	-0.44586	0.386734	0.14239	0.221913	0.44563	Usp10: Protein with strong similarity to ubiquitin specific protease 10 (human USP10), which cleaves ubiquitin from ubiquitin-conjugated substrates, member of the ubiquitin carboxyl-terminal hydrolase family, which are cysteine proteases	Cysteine-type endopeptidase activity;Ubiquitin thiolesterase activity	Protein deubiquitination;Ubiquitin-dependent protein catabolism	Intracellular
1390695_at	-0.426594	-0.333103	-0.160055	-0.166912	-0.0829	-0.098	-0.300133	-0.345679	-0.4026	0.479908	0.0956112	0.01433	0.41866	1200016D23Rik: Protein with strong similarity to ezrin-binding partner PACE1 (human PACE-1), which binds ezrin (human VIL2) and may regulate cell adhesion and migration, contains a protein kinase domain	Protein binding;ATP binding;Protein kinase activity	Protein amino acid phosphorylation;Cellular process	Cytoplasm
1371818_at	-0.565414	-0.302283	-0.0821621	-0.0724144	-0.0346	0.00056	-0.231632	-0.341963	-0.44914	0.464805	0.321166	0.04882	0.4602
1374783_at	-0.029863	0.144163	0.027587	0.0450785	0.179	0.172	-0.228699	-0.336814	-0.42145	0.093517	0.236786	0.335614	0.39495	Supt3h: Protein with high similarity to suppressor of Ty (S. cerevisiae) 3 homolog (human SUPT3H), which is a transcriptional co-activator of the STAGA (SUPT3H-TAF2G-GCN5L1 acetylase) complex, member of the transcription initiation factor IID 18kDa subunit family	Transcription initiation factor activity;Transcription cofactor activity;RNA polymerase II transcription factor activity;DNA binding	Protein amino acid acetylation;Transcription initiation from Pol II promoter	SAGA complex
1372080_at	-0.174996	-0.0734999	0.0399072	0.0311013	0.144	0.105	-0.213122	-0.323695	-0.44754	0.296424	0.281492	0.147379	0.44166	IMMT: Inner membrane protein mitochondrial (mitofilin), a heart muscle protein that is an integral membrane protein found in mitochondrial inner membranes, upregulated in lymphocytes following IL2 -induced activation	Motor activity;Nucleotide binding		Integral to membrane;Mitochondrial inner membrane
1398356_at	-0.257675	-0.109404	-0.233079	-0.185023	-0.168	-0.137	-0.286575	-0.319595	-0.38357	0.344289	0.0336025	0.182051	0.38691	Cpsf5: Protein with very strong similarity to cleavage and polyadenylation specific factor 5 (human CPSF5), which is likely to play a role in pre-mRNA 3' end processing, contains a mutT domain		mRNA processing	Nucleus
1372453_at	-0.370384	-0.205205	-0.190215	-0.120694	-0.208	-0.109	-0.22596	-0.313601	-0.42997	0.361147	0.245206	0.043891	0.4487	DR1: Down-regulator of transcription 1, the beta subunit of negative cofactor 2, interacts with TATA box-binding protein (TBP) to inhibit the DNA binding activity of TBP, and represses type II RNA polymerase-dependent gene transcription	Transcription coactivator activity;TATA-binding protein binding;DNA binding;Transcriptional repressor activity;Transcription corepressor activity	Negative regulation of transcription from Pol II promoter	Nucleus
1374036_at	-0.366949	-0.275242	-0.151981	-0.0962931	-0.152	-0.0452	-0.252511	-0.309655	-0.36963	0.434866	0.142768	0.005329	0.38709
1389738_at	-0.526498	-0.236094	0.0191217	-0.0074344	0.0711	0.0609	-0.241522	-0.297871	-0.31947	0.485906	0.123794	0.105227	0.31656	Ung: Uracil-DNA glycosylase, initiates DNA base excision repair by removing uracil from DNA, has nuclear-specific and mitochondrial-specific forms derived from alternative promoters and splicing	DNA binding;Uracil DNA N-glycosylase activity	Base-excision repair	Nucleus;Mitochondrion
1374059_at	-0.516304	-0.252832	-0.0621082	-0.0435478	-0.0439	-0.0163	-0.198308	-0.292712	-0.42136	0.419764	0.271519	0.035862	0.43357
1387271_at	-0.073765	-0.0031087	-0.235668	-0.143069	-0.224	-0.115	-0.207312	-0.289614	-0.35277	0.108601	0.209642	0.117299	0.3628	Phyh: Phytanoyl-CoA hydroxylase, likely catalyzes conversion of phytanoyl-CoA to 2-hydroxyphytanoyl-CoA in the phytanic acid alpha-oxidation pathway, liver expression is regulated by vitamin D; human PHYH gene mutation is associated with Refsum disease	Oxidoreductase activity;Electron transporter activity	Response to hormone stimulus;Fatty acid alpha-oxidation	Peroxisome
1388180_at	-0.38196	-0.212033	-0.228613	-0.204949	-0.194	-0.181	-0.249438	-0.280471	-0.32637	0.368135	0.0575147	0.09575	0.33758	LOC286917: Resiniferatoxin-binding protein 26, a putative transmembrane receptor that binds to the sensory neurotoxin resiniferatoxin	Transmembrane receptor activity
1373079_at	-0.416702	-0.351421	-0.180042	-0.197667	-0.138	-0.193	-0.15544	-0.26789	-0.36902	0.485752	0.374979	-0.098443	0.3978
1390390_at	-0.448327	-0.260107	-0.158198	-0.122338	-0.147	-0.0968	-0.146319	-0.259816	-0.41553	0.444407	0.364311	-0.058338	0.44103	Tcf20: Transcription factor 20 (stromelysin-1 platelet-derived growth factor-responsive element binding protein), a transcriptional activator, exists as two alternative forms, stimulates stromelysin gene transcription in response to mitogens	Transcription coactivator activity;Transcription factor activity	Regulation of transcription from Pol II promoter	Nucleus
1376376_at	-0.469414	-0.379736	-0.25829	-0.233942	-0.331	-0.256	-0.215256	-0.252118	-0.3334	0.432901	0.118883	-0.097932	0.36878
1387142_at	-0.375457	-0.291348	-0.0244098	-0.0240165	-0.0212	-0.0171	-0.167961	-0.251698	-0.34385	0.312794	0.25344	-0.115955	0.36682	Polb: DNA polymerase beta, DNA and gap-filling polymerase in DNA base-excision repair, may play a role in meiotic recombination and synapsis; human POLB gene variants are associated with many types of cancer (lung, bladder, breast, prostate)	DNA-(apurinic or apyrimidinic site) lyase activity;Nucleic acid binding;Beta DNA polymerase activity	Base-excision repair, base-free sugar-phosphate removal;Meiotic recombination;Base-excision repair, gap-filling;Mutagenesis;Synapsis	Nucleus;Chromatin
1374669_at	-0.004576	-0.18007	-0.274717	-0.226668	-0.191	-0.168	-0.212486	-0.233925	-0.23145	0.168951	0.0388803	-0.011701	0.24921	Wdr11: Protein containing six WD domains (WD-40 repeat), has strong similarity to uncharacterized WD repeat domain 11 (human WDR11), which is a putative transmembrane protein whose corresponding gene is translocated in glioblastoma cells
1373344_at	-0.163138	-0.103304	-0.155658	-0.156752	-0.0913	-0.125	-0.152314	-0.233357	-0.25454	0.126098	0.235253	0.023762	0.26563	DXS1283E: Member of the patatin family, which are storage proteins that may also catalyze the cleavage of fatty acids from membrane lipids, has moderate similarity to uncharacterized C. elegans D1054.1	Nutrient reservoir activity
1384301_at	-0.017951	0.0485066	0.189838	0.244853	0.316	0.341	-0.108533	-0.212548	-0.25361	0.0336743	0.266856	0.099813	0.23648
1389121_at	-0.339795	-0.226288	0.0772556	0.011371	0.0774	-0.00413	-0.054149	-0.176525	-0.30834	0.338563	0.40437	-0.101048	0.32495
1373790_at	0.077381	-0.094048	0.0839086	0.10822	0.195	0.202	-0.192635	-0.171901	-0.10362	-0.190576	-0.138462	0.059964	0.09157	6530402N02Rik: Protein with very strong similarity to anterior pharynx defective 1A homolog (human APH-1A), which is expressed in intracellular membrane compartments, member of the Aph-1 protein family, which are associated with active gamma-secretase complexes	Protein binding		Golgi apparatus;Endoplasmic reticulum
1375466_at	0.225105	0.1986	-0.0258241	-0.0195424	0.0583	0.0347	-0.163643	-0.134682	-0.08259	-0.281754	-0.183526	0.340696	0.05088
1390124_at	-0.488777	-0.244989	-0.0778571	-0.107028	-0.0651	-0.103	-0.039003	-0.134536	-0.24909	0.374996	0.339098	-0.138709	0.27395	FLJ38426: Protein with low similarity to C. elegans C33H5.10, which is involved in growth rate regulation and gametogenesis		Development
1376013_at	0.123524	0.171254	-0.0798851	-0.0835476	-0.0572	-0.103	-0.056383	-0.032635	0.02259	-0.138982	-0.115396	0.18791	-0.03747	Ttc9: Protein of unknown function, has high similarity to uncharacterized human TTC9
1369397_at	0.095222	0.0011838	-0.0053149	0.0191508	0.0963	0.133	-0.075457	-0.020234	0.05562	-0.205359	-0.211315	0.077497	-0.07003	Tas1r3: Taste receptor type 1 member 3, a G protein-coupled receptor that heterodimerizes with Tas1r1 to form an umami taste receptor, and with Tas1r2 to form a sweet taste receptor, stimulates intracellular calcium flux	Taste receptor activity	Calcium ion transport;Perception of umami taste, sensory transduction of chemical stimulus;G-protein coupled receptor protein signaling pathway;Perception of sweet taste, sensory transduction of chemical stimulus	Integral to plasma membrane
1387718_at	0.030801	0.0861744	-0.0472084	-0.0584047	-0.0239	-0.0351	-0.008488	0.005373	0.03317	-0.19451	-0.0546472	0.095661	-0.0419	P2rx7: Purinergic receptor P2X (channel-7), ATP-gated calcium channel that may form macropores permeable to large molecules, involved in apoptosis; agonist stimulation of human P2RX7 may prevent cell proliferation associated with chronic lymphocytic leukemia	Receptor activity;Lipopolysaccharide binding;Calcium channel activity;ATP-gated cation channel activity	Calcium ion transport;Induction of apoptosis by ionic changes;Nerve-nerve synaptic transmission;Neurotransmitter secretion;Regulation of cell shape;Activation of MAPK;Neuromuscular synaptic transmission;Antimicrobial humoral response (sensu Vertebrata)	Integral to plasma membrane;Cytoplasm
1377368_at	0.283356	0.351748	0.17237	0.225234	0.318	0.311	0.041255	0.047319	0.13853	-0.381038	-0.0763988	0.164036	-0.17396	Ncam1: Neural cell adhesion molecule 1, has a role in cell adhesion between neurons and at neuromuscular junctions, regulates neuronal remodeling; altered expression of human NCAM1 is associated with breast and lung cancer, mesothelioma, and HIV infection	Binding	Glia cell migration;Intracellular signaling cascade;Neuronal remodeling;Homophilic cell adhesion;Synaptic transmission;Negative regulation of cell proliferation	Lipid raft;Membrane fraction;Integral to plasma membrane;Extracellular
1390095_at	0.234907	0.261225	0.150861	0.155633	0.195	0.178	0.080432	0.052655	0.06152	-0.426424	0.0664437	0.098673	-0.08227
1376630_at	0.342205	0.297306	0.165837	0.183258	0.287	0.31	0.060917	0.064214	0.18194	-0.340317	-0.0490643	0.121971	-0.21382	A530046H20Rik: Protein with high similarity to threonyl-tRNA synthetase (human TARS), which is a class II aminoacyl tRNA synthetase, member of the TGS domain containing family, contains anticodon binding and tRNA synthetase class II core domains	tRNA ligase activity;ATP binding;Structural constituent of ribosome	tRNA aminoacylation for protein translation	Mitochondrial large ribosomal subunit
1371350_at	0.056974	-0.0926146	-0.225191	-0.224726	-0.239	-0.215	-0.012149	0.065998	0.18916	-0.057185	-0.220594	-0.129591	-0.17171	Mat2a: Methionine adenosyltransferase II alpha, putative catalytic alpha subunit of the MAT II holoenzyme that catalyzes the conversion of methionine and ATP to S-adenosylmethionine; human MAT2A is upregulated in hepatocellular carcinoma	Methionine adenosyltransferase activity	S-adenosylmethionine biosynthesis
1377294_at	0.127655	0.15019	0.0887275	0.0538135	0.142	0.0871	0.039192	0.070325	0.07693	-0.283081	-0.117348	0.098431	-0.09477
1387981_at	0.255194	0.11536	0.0886632	0.111708	0.0518	0.0877	0.027825	0.070408	0.06734	-0.192701	-0.154428	0.078917	-0.08006	Olr59: Olfactory receptor 78, a predicted member of the olfactory receptor subfamily of G protein-coupled receptors, may act in odorant detection; increased expression of human OR51E2 correlates with prostatic neoplasms	Olfactory receptor activity;Class A orphan receptor activity	G-protein coupled receptor protein signaling pathway;Perception of smell	Integral to plasma membrane
1369822_at	0.315121	0.300382	0.0443288	0.0227675	0.0209	-0.00628	0.049875	0.088747	0.11907	-0.30965	-0.154694	0.184319	-0.14078	Kit: C-kit receptor tyrosine kinase, binds stem cell factor, required for mast cell development, involved in tissue pigmentation and development of the auditory system; mutations in human KIT cause autosomal dominant piebaldism and sporadic adult mastocytosis	Stem cell factor receptor activity	Cell migration;Spermatogenesis;Cell proliferation;Sensory organ development;Learning and/or memory;Cell differentiation;Anti-apoptosis
1389426_at	0.421292	0.230831	0.0919931	0.104432	0.152	0.145	0.025585	0.10653	0.25755	-0.508966	-0.297972	0.088191	-0.28151	D5Bwg0834e: Protein of unknown function, has strong similarity to uncharacterized human FLJ22471
1371768_at	0.397259	0.265833	0.186111	0.19576	0.299	0.263	0.046976	0.106886	0.23579	-0.458698	-0.23714	0.115661	-0.26848	HSPC182: Protein with high similarity to S. cerevisiae Ssu72p, which interacts with TFIIB (S. cerevisiae Sua7p) and influences RNA polymerase II start-site selection in sua7 mutants, member of the Ssu72-like protein family	Protein binding;Phosphoric monoester hydrolase activity	RNA processing;Transcription, DNA-dependent
1372337_at	0.301186	0.151304	0.221703	0.255609	0.339	0.32	0.070894	0.119957	0.21496	-0.369392	-0.180345	-0.014915	-0.23704
1387287_a_at	0.191576	0.197028	0.0907409	0.0995114	0.158	0.139	0.158142	0.123085	0.14273	-0.262037	0.135955	-0.076364	-0.14797	Abcc9: Sulfonylurea receptor, a sulfonylurea receptor and the regulatory subunit of the ATP-sensitive K+ channel, mediates K+ transport across cell membranes; human ABCC9 gene is a candidate for long QT syndrome	Sulfonylurea receptor activity;ATP-activated inward rectifier potassium channel activity;Protein binding;Potassium channel regulator activity;ATP binding;ATPase activity, coupled to transmembrane movement of substances	Calcium-mediated signaling;Cell motility;Potassium ion transport;Potassium ion homeostasis	ATP-sensitive potassium channel complex;ATP-binding cassette (ABC) transporter complex
1370636_at	0.284793	0.212774	0.281028	0.27566	0.402	0.348	0.110103	0.123671	0.19816	-0.375268	-0.0636071	0.018917	-0.22547	Ppbp: Protein with high similarity to pro-platelet basic protein (human PPBP), which is a chemokine acting in platelet and neutrophil activation and a heparinase inducing blood coagulation, glucose transport, and apoptosis, contains a small cytokine (intecrine or chemokine) interleukin-8 like domain	Chemokine activity;Hydrolase activity, hydrolyzing O-glycosyl compounds	Carbohydrate transport;Cell-cell adhesion;Cytokine and chemokine mediated signaling pathway;Blood coagulation;Regulation of apoptosis;Cell differentiation;Inflammatory response	Extracellular space
1374254_a_at	0.373604	0.19863	0.225714	0.22364	0.324	0.277	0.07024	0.129522	0.24347	-0.389726	-0.219867	0.046633	-0.27108	BC010787: Protein of unknown function
1380134_at	0.350892	0.298984	0.192227	0.203284	0.216	0.166	0.083916	0.13296	0.13783	-0.419386	-0.19301	0.118837	-0.16332
1372296_at	0.451851	0.3354	0.127185	0.109382	0.118	0.0985	0.067788	0.134194	0.21262	-0.499933	-0.251683	0.196251	-0.24338	Sh3bgr: SH3-binding domain glutamic acid-rich protein, implicated in heart development; expressed specifically in heart during early embryogenesis with subsequent embryonic expression in skeletal muscle and visceral smooth muscle		Heart development
1390565_at	0.308013	0.261382	0.342058	0.349107	0.425	0.411	0.125106	0.134685	0.19745	-0.407929	-0.0573104	0.070523	-0.23142	KCTD16: Protein containing a K+ channel tetramerization domain, which facilitates alpha-subunit assembly, has a region of moderate similarity to a region of potassium channel regulator (human KCNRG), which suppresses potassium channel activity	Potassium channel activity	Potassium ion transport
1367724_a_at	0.392897	0.245854	0.21806	0.228649	0.339	0.313	0.093734	0.151388	0.2697	-0.464458	-0.211653	0.068883	-0.30116	Atp6k: Vacuolar proton-ATPase subunit M9.2, putative hydrogen-translocating V-type ATPase expressed in many tissues	Hydrogen-exporting ATPase activity, phosphorylative mechanism
1388392_at	0.318019	0.177939	0.299185	0.262073	0.339	0.272	0.136333	0.171171	0.23517	-0.420599	-0.11784	-0.00896	-0.25779	Tax1bp3: Tax interaction protein 1, contains a PDZ domain, binds beta-catenin (CTNNB1) to inhibit transcription, negatively regulates cell growth and may negatively regulate Wnt signaling	Beta-catenin binding;Protein C-terminus binding	Negative regulation of Wnt receptor signaling pathway;Negative regulation of cell growth;Negative regulation of transcription from Pol II promoter	Cytoplasm
1372286_at	0.331302	0.23122	0.193339	0.137747	0.29	0.2	0.174246	0.177159	0.30075	-0.445265	0.0062247	-0.03677	-0.32022	Tm4sf6: Transmembrane 4 superfamily member 6, a member of the tetraspanin family, may be involved in cell adhesion, migration, and proliferation		Cell adhesion;Cell motility;Cell proliferation	Integral to membrane
1390003_at	0.304359	0.243	0.213067	0.198533	0.212	0.151	0.169401	0.178265	0.17413	-0.333413	-0.020835	0.040909	-0.19328
1370623_at	0.383552	0.310005	0.21326	0.224213	0.284	0.245	0.14657	0.192507	0.28386	-0.361958	-0.161258	0.057416	-0.31193	Fgl2: Protein with strong similarity to fibrinogen-like 2 (mouse Fgl2), which is a prothrombinase that has a role in fulminant viral hepatitis and spontaneous abortions, contains a beta or gamma fibrinogen C-terminal globular domain	Catalytic activity;Receptor binding;Protease activator activity	Protein processing;Angiogenesis;Blood coagulation;Negative regulation of cell proliferation;Cell communication	Extracellular
1388740_at	0.383697	0.201806	0.22946	0.202823	0.282	0.219	0.135732	0.192532	0.2823	-0.40125	-0.186677	-0.003786	-0.30401	BC032204: Protein with high similarity to chromosome 20 open reading frame 42 (Kindlin 1, human C20ORF42), which is required for maintenance of epithelial integrity, contains a pleckstrin homology (PH) domain		Cell growth and/or maintenance;Response to radiation	Membrane
1368085_at	0.52026	0.462054	-0.0378456	-0.0902029	-0.0522	-0.118	0.138723	0.193289	0.28715	-0.456296	-0.185663	0.24685	-0.31598	Gchfr: GTP cyclohydrolase I feedback regulatory protein, mediates feedback inhibition by tetrahydrobiopterin on GTP cyclohydrolase I (Gch), may activate GTP cyclohydrolase I (Gch) via complex formation, may regulate neurotransmitter and nitric oxide synthesis	Enzyme inhibitor activity;Protein binding;Enzyme activator activity	Nitric oxide biosynthesis;L-phenylalanine metabolism;Tetrahydrobiopterin biosynthesis
1388635_at	0.429737	0.277781	0.162761	0.190838	0.174	0.202	0.102104	0.198312	0.32979	-0.457028	-0.332572	0.120557	-0.36066
1369551_at	0.274594	0.165666	0.130174	0.130907	0.123	0.103	0.148297	0.204016	0.19046	-0.296556	-0.162638	0.006056	-0.20293	Sreb3: Super conserved receptor expressed brain 3, member of the super conserved receptor expressed in brain (SREB) family, an orphan putative amine-like G protein-coupled receptor	G-protein coupled receptor activity, unknown ligand;Amine receptor activity	G-protein signaling, coupled to cAMP nucleotide second messenger	Integral to plasma membrane
1387044_at	0.340014	0.105454	0.0103305	-0.0289531	-0.0917	-0.0975	0.120952	0.204203	0.24099	-0.325662	-0.237021	-0.022342	-0.24218	Gpha2: Protein with strong similarity to glycoprotein hormone alpha 2 (human GPHA2), which is a putative peptide hormone that forms dimers with glycoprotein beta 5 (human GPB5), binds G protein-coupled receptors, and is involved in cAMP-mediated signaling	Protein binding;G-protein-coupled receptor binding	Second-messenger-mediated signaling
1389710_at	-0.403085	-0.313788	0.121411	0.0239174	0.00559	-0.0552	0.239481	0.20706	0.15152	0.20311	0.236275	-0.400133	-0.11836	Sos1: Son of sevenless 1, Ras guanine nucleotide exchange factor that binds growth factor receptor-bound protein 2 and is involved in growth factor, lymphocyte, EGF and insulin receptor signaling pathways; mutations in human SOS1 cause gingival fibromatosis	Ras guanyl-nucleotide exchange factor activity;Protein binding;Phosphatidylinositol-4,5-bisphosphate binding	Insulin receptor signaling pathway;Activation of MAPK;Embryonic development (sensu Mammalia);Epidermal growth factor receptor signaling pathway;Fibroblast growth factor receptor signaling pathway;Ras protein signal transduction
1398243_at	0.294691	0.0059363	0.166504	0.119855	0.173	0.122	0.177024	0.218467	0.32127	-0.370674	-0.0816245	-0.256253	-0.31568	Csrp3: Cysteine- and glycine-rich protein 3 (muscle LIM protein) a nuclear and cytoplasmic zinc-finger LIM domain protein, involved in myofibril assembly and myogenesis; human CSRP3 shows decreased expression in chronic heart failure	Zinc ion binding;Protein binding	Myofibril assembly	Z disc;Nucleus
1387858_at	0.267309	0.22016	0.35189	0.336059	0.308	0.305	0.209663	0.231406	0.22411	-0.271832	-0.0568854	0.047543	-0.25113	Ppp4r1: Protein containing nine HEAT repeat domains, which appear to function as protein-protein interaction surfaces, has a region of low similarity to a region of C. elegans PP2A-A, which may be an A-type regulatory subunit for serine/threonine phosphatase 2A	Protein serine/threonine phosphatase activity
1369178_a_at	0.360679	0.274022	0.321865	0.312709	0.397	0.344	0.206573	0.238949	0.30988	-0.4524	-0.0998632	-0.030401	-0.33593	P2rx1: Purinergic receptor P2X (ligand-gated channel-1), a rapidly desensitizing ATP-gated cation channel that assembles as large membrane clusters, mediates contractile response to ATP in smooth muscle and may play a role in sperm transport and ejaculation	Calcium channel activity;Nonselective cation channel activity;ATP-gated cation channel activity;Nucleotide receptor activity	Calcium ion transport;Apoptosis;Positive regulation of muscle contraction;Signal transduction;Vasoconstriction;Norepinephrine secretion;Regulation of neurotransmitter secretion	Axon;Integral to plasma membrane;Endoplasmic reticulum;Cytoplasmic vesicle;Cell soma
1372631_at	0.360464	0.264791	0.369974	0.422764	0.376	0.387	0.237695	0.241278	0.19811	-0.443631	-0.0003637	0.01448	-0.2247
1368685_at	0.342742	0.190277	0.236199	0.16595	0.198	0.1	0.212984	0.244227	0.24192	-0.391121	-0.0700852	-0.056378	-0.2529	Cspg4: Chondroitin sulfate proteoglycan 4, a membrane-spanning chondroitin sulfate proteoglycan, involved in cytoskeletal organization, may negatively regulate axon regeneration after spinal cord injury; human CSPG4 promotes melanoma and glioma invasion	Fibroblast growth factor binding;Receptor binding;Actin binding;Calcium ion binding;Collagen binding	Angiogenesis;Positive regulation of cell proliferation;Cell adhesion;Establishment of cell polarity;G-protein coupled receptor protein signaling pathway;Cell differentiation;Extracellular matrix organization and biogenesis;Regulation of cell shape;Rho protein signal transduction;Response to wounding;Negative regulation of axon extension	Filopodium;Integral to plasma membrane;Extracellular space
1371487_at	0.461274	0.303767	0.223744	0.215927	0.292	0.251	0.170449	0.245414	0.39919	-0.4788	-0.246073	0.027466	-0.42848	Sh3bgrl3: Member of the SH3-binding glutamic acid-rich protein family, has strong similarity to uncharacterized human SH3BGRL3	SH3 domain binding
1369567_at	0.305051	0.12542	0.283067	0.243043	0.288	0.224	0.243356	0.245533	0.2733	-0.353583	0.0403506	-0.116193	-0.28475	Tar1: Trace amine receptor 1, a G protein-coupled trace-amine receptor that functions in cAMP biosynthesis and is stimulated by trace amines, amphetamines, ergoline derivatives, adrenergic ligands, and methylated metabolites of catecholamine neurotransmitters	Trace-amine receptor activity	Chloride transport;Excretion;Adenylate cyclase activation;cAMP biosynthesis	Integral to plasma membrane
1376997_at	0.303882	0.396206	0.237299	0.192581	0.184	0.142	0.274758	0.250227	0.23574	-0.39002	0.106243	0.050902	-0.25676
1370832_at	0.687201	0.614982	0.201307	0.243724	0.183	0.252	0.178725	0.251637	0.34596	-0.635916	-0.279301	0.350761	-0.4	Scya4: Small inducible cytokine A4, a chemokine that mediates neutrophil chemotaxis and cellular extravastion in inflammation and induces fever, involved in sleep and responses to bacteria; human CCL4 contributes to suppression of HIV infection of T cells	Chemokine activity	Neutrophil chemotaxis;Sleep;Cellular extravasation;Positive regulation of tumor necrosis factor-alpha biosynthesis;Monocyte activation;Response to bacteria;Fever
1369879_a_at	0.331796	0.292833	0.376695	0.351211	0.428	0.355	0.220249	0.253215	0.32975	-0.424245	-0.103736	-0.030749	-0.35777	Tegt: Testis enhanced gene transcript, may play a role in spermatogenesis and in lung development		Lung development;Spermatogenesis	Integral to membrane
1370770_s_at	0.317387	0.267195	0.329579	0.301832	0.377	0.341	0.297071	0.257823	0.2938	-0.470201	0.170421	-0.091397	-0.31316	Kitl: Kit ligand, stem cell factor ligand for Kit, has a role in cell-matrix adhesion, germ cell development, cell proliferation, and angiogenesis; human KITLG is coexpressed with KIT in small cell lung cancer	Stem cell factor receptor binding	Cell migration;Angiogenesis;Positive regulation of cell proliferation;Cytokinesis;Ovarian follicle development;Cell-matrix adhesion;Female gamete generation;Male meiosis;Germ cell development;Spermatogenesis;Prostaglandin biosynthesis;Inflammatory response;Chemotaxis;Leukotriene biosynthesis;Diacylglycerol biosynthesis;Hemopoiesis;Cell surface receptor linked signal transduction;Steroid biosynthe…	Integral to membrane;Soluble fraction;Plasma membrane;Extracellular
1370624_at	0.419201	0.264726	0.333161	0.312743	0.408	0.35	0.194121	0.257884	0.3848	-0.472334	-0.205944	-0.02165	-0.41455	F2rl2: Coagulation factor II (thrombin) receptor-like 2, a putative member of a family of G protein-coupled thrombin (F2) receptors that contain a proteolytically activated tethered N-terminal peptide ligand, upregulated in the hippocampus by ischemia	Thrombin receptor activity	Nitric oxide biosynthesis;Positive regulation of cell proliferation;Cytosolic calcium ion concentration elevation;Response to biotic stimulus;Establishment and/or maintenance of epithelial cell polarity	Integral to plasma membrane
1368408_at	0.243014	0.11566	0.155457	0.145803	0.153	0.132	0.188901	0.257898	0.35382	-0.303476	-0.183703	-0.119228	-0.36142	Gprk5: G protein-coupled receptor kinase 5, a protein kinase that regulates desensitization of G protein-coupled receptors by phosphorylating agonist-stimulated receptors that may include the beta-2 adrenergic receptor (Adrb2) and thyrotropin receptor (Tshr)	G-protein coupled receptor kinase activity	Protein amino acid phosphorylation;Regulation of G-protein coupled receptor protein signaling pathway;G-protein signaling, adenylate cyclase activating pathway	Cytosol;Plasma membrane
1372451_at	0.287383	0.0052517	0.293741	0.279437	0.324	0.295	0.2026	0.261478	0.38121	-0.346368	-0.143547	-0.265539	-0.38435	Usp49: Protein with very strong similarity to TRF proximal protein (human USP49), which associates with RNA polymerase II-SRB complex and may positively regulate transcription	Protein binding;RNA polymerase II transcription factor activity	Transcription, DNA-dependent
1368455_at	0.725424	0.661903	0.178732	0.221455	0.134	0.165	0.193699	0.261857	0.2948	-0.610463	-0.263114	0.39697	-0.34846	Nkg7: Member of the PMP-22, EMP and MP20 family of integral membrane proteins, has high similarity to uncharacterized natural killer cell group 7 sequence (human NKG7), which may function in immune response, exocytosis, and protein secretion		Cell-mediated immune response	Integral to membrane
1369983_at	0.670388	0.547999	0.151913	0.195211	0.146	0.179	0.148223	0.262213	0.38543	-0.666974	-0.410332	0.367832	-0.43989	Ccl5: Chemokine (C-C motif) ligand 5, expressed in response to inflammation and infection, associated with graft rejection; increased expression of human CCL5 may be therapeutic for HIV infections; inhibition of human CCL5 may be therapeutic for breast cancer	Chemokine activity;Calcium channel regulator activity	Response to virus;Inflammatory response;Chemotaxis
1367462_at	0.51591	0.341646	0.266874	0.268865	0.341	0.302	0.18458	0.26669	0.4109	-0.552475	-0.27485	0.042967	-0.44444	Capns1: Calpain small subunit 1, contains a Ca(2+)-binding domain and interacts with various large catalytic calpain subunits to form the active heterodimeric cysteine (thiol) protease	Calcium ion binding;Protease activator activity;Calpain activity	Proteolysis and peptidolysis
1373122_at	0.422846	0.217875	0.185865	0.149688	0.13	0.0863	0.245075	0.274697	0.33093	-0.468	-0.0498541	-0.100994	-0.33805	D14Ertd500e: Protein of unknown function, has high similarity to uncharacterized human C14orf94
1387819_at	0.501154	0.306093	0.182183	0.180465	0.195	0.171	0.202137	0.276356	0.38493	-0.531389	-0.227678	-0.008317	-0.40589	Ela1: Pancreatic elastase I, a putative serine protease that may mediate pancreatic edema and hemorrhage in severe acute pancreatitis; altered expression of human ELA1 is associated with pancreatic cancer, pancreatitis, and chronic renal failure	Pancreatic elastase I activity	Proteolysis and peptidolysis	Endoplasmic reticulum
1370887_at	0.383647	0.25883	0.246053	0.224889	0.277	0.239	0.229038	0.27879	0.37533	-0.454902	-0.136515	-0.083901	-0.39283	Tgfb1i1: Transforming growth factor beta 1 induced transcript 1, steroid receptor co-activator, binds Hsp27 and the dopamine transporter (Slc6a3); higher expression of human TGFB1I1 in hormone refractory prostate cancer is associated with poor survival	Protein binding	Response to stress	Focal adhesion
1373623_at	-0.241914	-0.319315	-0.0647739	-0.124683	-0.158	-0.192	0.280999	0.281202	0.2546	0.127988	0.166187	-0.524724	-0.20544	Itpkc: Inositol 1,4,5-trisphosphate 3-kinase C, a Ca2+-CaM-regulated enzyme that phosphorylates inositol 1,4,5-trisphosphate and inositol 2,4,5-trisphosphate at the 3-position of the inositol ring and shuttles between the nucleus and cytoplasm	Calmodulin binding;Inositol-trisphosphate 3-kinase activity	Phosphorylation;Signal transduction	Nucleus;Cytoplasm
1372726_at	0.424393	0.273712	0.247193	0.220016	0.274	0.218	0.233442	0.28887	0.36279	-0.51864	-0.155845	0.010457	-0.38814	Hist4: Protein with very strong similarity to histone 4 H4human HIST4H4, which is a nucleosome component along with histones H2A, H2B, and H3 for which the acetylation state affects its functions, contains a core histone H2A, H2B,H3 or H4 domain	DNA supercoiling activity;Structural molecule activity;Double-stranded DNA binding	Regulation of gene expression, epigenetic;Regulation of cell proliferation;Regulation of transcription;Transcription, DNA-dependent;Embryonic development;Chromosome condensation;Response to pest, pathogen or parasite;Nucleosome assembly	Nucleus;Nucleosome
1371165_a_at	0.479014	0.333049	0.183967	0.19076	0.268	0.237	0.243192	0.289779	0.40986	-0.575301	-0.126354	-0.050457	-0.43118	Atp2a3: ATPase Ca++ transporting (ubiquitous), a membrane-associated Ca2+ transporting ATPase	Calcium-transporting ATPase activity	Calcium ion transport	Integral to membrane;Microsome
1375569_at	0.452992	0.287168	0.197598	0.183307	0.228	0.197	0.20582	0.292138	0.4226	-0.5289	-0.263472	-0.009736	-0.44616	D5Bwg0834e: Protein of unknown function, has strong similarity to uncharacterized human FLJ22471
1372835_at	0.216135	-0.0429157	0.053481	0.0659793	0.0337	0.0709	0.214084	0.294178	0.4333	-0.221063	-0.175455	-0.31275	-0.42045	Rhoj: Ras homolog gene family member J (TC10-like), putative Rho subfamily GTPase, interacts directly with Cdc42/Rac-interacting binding domains when bound to GTP, induces actin-rich ruffling in fibroblasts, positively regulates adipocyte differentiation	GTPase activity	Insulin receptor signaling pathway;Positive regulation of adipocyte differentiation;Glucose transport;Actin filament organization	Caveolar membrane
1389400_at	-0.289074	-0.181205	0.142901	0.111848	0.0619	0.0775	0.324766	0.300306	0.25437	0.155414	0.21924	-0.42574	-0.22606
1367586_at	0.574029	0.335862	0.204194	0.214801	0.272	0.241	0.183718	0.30347	0.47556	-0.58419	-0.390098	0.041565	-0.50784	Ldha: Lactate dehydrogenase muscle subunit, catalyzes the reversible NAD-dependent interconversion of pyruvate to L-lactate in glycolysis; mutations in the human LDHA gene cause LDH-A deficiency and hereditary exertional myoglobinuria, and skin lesions	L-lactate dehydrogenase activity	Glycolysis;Apoptosis;Lactate metabolism	Cytosol;Peroxisome
1388271_at	0.339543	0.0963649	-0.0603886	-0.0915964	-0.0924	-0.121	0.169395	0.303584	0.4714	-0.289348	-0.376396	-0.113262	-0.47114
1368393_at	0.531722	0.361992	-0.009586	0.0255261	-0.0676	0.0102	0.229013	0.307265	0.43134	-0.426185	-0.217303	0.024846	-0.4453	Ly68: Lymphocyte antigen 68, complement receptor involved in phagocytosis; human C1QR1 inhibits T cell activation upon binding of hepatitis C virus core protein	Complement receptor activity	Cell adhesion;Phagocytosis	Integral to plasma membrane;Cytoplasmic vesicle
1368757_at	0.271222	0.0788158	0.157792	0.170016	0.158	0.158	0.24276	0.311857	0.32503	-0.336304	-0.159392	-0.178226	-0.32693	Zp3: Protein with strong similarity to zona pellucida glycoprotein 3 (mouse Zp3), which is a sperm adhesion receptor in the zona pellucida that promotes the acrosomal reaction and fertilization, member of the zona pellucida-like domain containing family	Cell adhesion molecule binding;Enzyme binding	Acrosome reaction;Cell adhesion;Female gamete generation;G-protein coupled receptor protein signaling pathway	Cytoplasm;Extracellular space
1374543_at	-0.323214	-0.246937	0.126533	0.1029	-0.0356	-0.034	0.305039	0.312569	0.24363	0.232301	0.118675	-0.389523	-0.21337
1369044_a_at	-0.106844	0.0980172	-0.102152	-0.0740315	-0.2	-0.131	0.320105	0.315721	0.3469	0.181081	0.135437	-0.238513	-0.32693	Pde4b: Phosphodiesterase 4B, a cAMP-specific phosphodiesterase that is sensitive to the antidepressant rolipram, regulates cellular cAMP level, involved in male gonad development and learning and memory	cAMP-specific phosphodiesterase activity	Learning and/or memory;cAMP catabolism;Male gonad development
1369870_at	0.318798	0.197456	-0.0115868	-0.0622537	-0.0969	-0.125	0.213154	0.316668	0.41812	-0.353576	-0.278436	-0.061946	-0.42062	Admr: Adrenomedullin receptor, G protein-coupled receptor that mediates adrenomedullin (Adm)-induced cAMP production, induces aldosterone secretion by adrenal zona glomerulosa cells and vasodilation resulting in hypotension	Adrenomedullin receptor activity	Regulation of blood pressure;Adenylate cyclase activation;Anti-apoptosis	Integral to plasma membrane
1388273_at	0.548902	0.287544	0.182368	0.172935	0.146	0.12	0.220717	0.328472	0.45471	-0.611311	-0.325577	-0.007657	-0.4756	Ly6c: Lymphocyte 6 C antigen, a member of the lymphocyte antigen Ly6 family that is a putative membrane protein			Integral to plasma membrane;Membrane fraction
1373143_at	-0.23511	-0.321504	0.0768545	-0.0012364	-0.0361	-0.0697	0.283076	0.331295	0.35861	0.140568	-0.0036027	-0.496018	-0.32162	2810474O19Rik: Protein of unknown function, has moderate similarity to uncharacterized human FLJ20696
1389986_at	-0.082669	0.0149673	0.067603	0.0331561	-0.0408	-0.0535	0.345967	0.331349	0.32498	-0.0358642	0.17533	-0.313286	-0.3039
1368674_at	0.482047	0.345291	0.24564	0.254247	0.239	0.244	0.23864	0.332998	0.45298	-0.466997	-0.29118	0.029094	-0.48221	Pygl: Liver glycogen phosphorylase, an enzyme with a role in glycogen metabolism; mutations in human PYGL cause Hers disease (glycogen storage disease type VI)	Glycogen phosphorylase activity	Glycogen metabolism
1387384_at	0.17398	0.0694494	0.0728406	0.0408036	0.0489	0.00909	0.226196	0.335477	0.46024	-0.19047	-0.283609	-0.198073	-0.45861	Pld2: Phospholipase D2, hydrolyzes phosphatidylcholine, functions in signal transduction, stimulated by phosphatidylinositol 4, 5-bisphosphate; human PLD2 is upregulated in kidney cancer and possibly in drug-resistant breast and colon cancers	Phospholipase D activity;G-protein-coupled receptor binding	Lipid metabolism;Muscle contraction;Positive regulation of receptor mediated endocytosis;Axon guidance;Regulation of G-protein coupled receptor protein signaling pathway;Rho protein signal transduction	Axon;Membrane fraction;Plasma membrane
1370760_a_at	-0.157023	-0.226919	-0.0340716	-0.171844	-0.109	-0.215	0.284288	0.341338	0.41341	0.129242	-0.0318015	-0.461628	-0.3767	Gad1: Glutamate decarboxylase (L-glutamate 1-carboxy-lyase), converts L-glutamic acid to gamma-aminobutyric acid; altered expression of human GAD1 is associated with neurological disorders; autoantibodies to human GAD1 are associated with endocrine disorders	Glutamate decarboxylase activity	Glutamate decarboxylation to succinate;Aminobutyrate biosynthesis;Synaptic transmission	Axon;Soluble fraction;Membrane fraction;Cytoplasm
1388800_at	-0.290399	-0.224786	0.183484	0.120646	0.0348	0.0137	0.335913	0.345243	0.30157	0.141007	0.117636	-0.408847	-0.27454	Rab5a: Ras-related GTP-binding protein 5, regulates endocytic transport; human RAB5A may be associated with cytotoxicity resulting from Lewy body formation in neurodegenerative disease through endocytosis of alpha-synuclein (SNCA)	GTPase activity	Apoptosis;Endosome to synaptic vesicle budding;Endocytosis	Early endosome;Synaptic vesicle
1373082_at	0.414858	0.199259	0.234336	0.230097	0.241	0.228	0.247098	0.345918	0.49234	-0.490063	-0.279029	-0.12088	-0.50872	Pkia: Protein kinase inhibitor alpha, a member of the cAMP-dependent protein kinase inhibitor (PKI) family, inhibits the catalytic subunit of protein kinase A (PKA), serves in hippocampal excitability; human PKIA may assist in nuclear export of HIV-I mRNA	cAMP-dependent protein kinase inhibitor activity	Regulation of cell cycle;Signal transduction;Learning and/or memory;Negative regulation of protein kinase activity;Synaptic transmission	Nucleus
1369006_at	0.209361	0.0774879	0.100555	0.0588453	0.0726	0.0438	0.298214	0.346295	0.40119	-0.182031	-0.0595269	-0.216892	-0.39722	Hk2: Hexokinase 2, catalyses the ATP-dependent phosphorylation of glucose to glucose-6-phosphate; diabetic rats have decreased hexokinase II expression which is restored upon treatment with insulin; increased activity is detected in transformed liver cells	Hexokinase activity	Response to cold;Carbohydrate phosphorylation;Lactation;Response to hypoxia;Glucose metabolism	Cytoplasm
1372809_at	0.586112	0.390645	0.199964	0.190666	0.175	0.16	0.2536	0.349825	0.49006	-0.637132	-0.292125	0.026078	-0.51677
1387421_at	0.051408	-0.172334	0.0128234	-0.0627443	-0.0195	-0.0935	0.247204	0.350487	0.5015	-0.180926	-0.212209	-0.460222	-0.47257	Csen: Protein with very strong similarity to calsenilin (mouse Csen), which is a DNA-binding transcriptional repressor and subunit of voltage-sensitive K+ channels, contains three EF hand domains, which are found in signaling, buffering or transport proteins	Calcium ion binding;DNA binding;Transcriptional repressor activity	Sensory perception;Transport;Protein amino acid dephosphorylation;Signal transduction	Cytoplasm
1371004_at	0.238568	0.117706	0.285056	0.249561	0.312	0.246	0.30428	0.351142	0.43072	-0.291036	-0.0810391	-0.24697	-0.43603	Sort1: Sortilin 1, protein with a putative role in protein targeting and vesicle transport		Protein targeting;Vesicle-mediated transport	Integral to membrane;Transport vesicle;Microsome
1387242_at	-0.126563	-0.141001	0.116038	0.0118035	-0.0267	-0.082	0.300371	0.352179	0.37135	0.104627	-0.0375255	-0.312636	-0.35199
1387390_at	0.728159	0.574066	0.289461	0.319662	0.252	0.277	0.268527	0.353047	0.42101	-0.635963	-0.28471	0.259524	-0.47173	Gzmk: Granzyme K (tryptase 2), a serine protease found in granules of lymphocytes, involved in the induction of cell death during the immune response	Tryptase activity	Cell death;Cell-mediated immune response;Proteolysis and peptidolysis	Secretory granule
1387132_at	0.269078	0.136994	0.0872129	0.0614466	0.0401	-0.0011	0.248515	0.353319	0.42682	-0.362268	-0.271858	-0.129935	-0.42999	Lipe: Hormone-sensitive lipase, triacylglycerol lipase that interacts with Fabp4, involved in energy homeostasis; altered regulation of human LIPE is associated with familial combined hyperlipidemia, obesity, atherosclerosis, and hyperthyroidism	Triacylglycerol lipase activity	Lipid catabolism;Energy pathways	Lipid particle;Cytosol
1372040_at	-0.113492	0.0816774	0.0628559	0.0256779	-0.0506	-0.0249	0.368686	0.354758	0.33755	0.103644	0.172344	-0.237709	-0.32396	Camta2: Protein with strong similarity to calmodulin binding transcription activator 2 (human CAMTA2), which is a transcriptional activator, contains two ankyrin (Ank) repeats, a CG-1 domain, and an IPT or TIG domain	Transcriptional activator activity	Regulation of transcription
1375199_at	-0.076779	0.0899271	-0.0061891	-0.0320731	-0.135	-0.107	0.350601	0.35734	0.35603	0.186096	0.104209	-0.208924	-0.3416
1371561_at	0.386806	0.221321	0.230359	0.197113	0.236	0.167	0.292269	0.359898	0.42987	-0.448678	-0.163372	-0.130544	-0.44228	G6pc3: Protein with strong similarity to glucose-6-phosphatase catalytic subunit 3 (human G6PC3), which hydrolyzes glucose-6-phosphatase and may act in glucose and glycogen metabolism, member of the phosphatidic acid phosphatase-related phosphoesterase family	Glucose-6-phosphatase activity	Glucose metabolism	Microsome
1374438_at	-0.133936	-0.185487	0.172195	0.132652	0.0947	0.0692	0.365582	0.359967	0.30165	0.0614305	0.169782	-0.459241	-0.27268	D8Ertd69e: Protein of unknown function, has strong similarity to uncharacterized human HSHIN1
1388440_at	0.528948	0.324864	0.288143	0.234412	0.269	0.192	0.269486	0.36942	0.49554	-0.58215	-0.296416	-0.006179	-0.52323	4632417K02: Protein with strong similarity to anterior pharynx defective 1B-like (human PSFL), which is a putative gamma-secretase complex subunit that binds presenilin 2 (human PSEN2) and induces production of beta-amyloid peptide, member of the Aph-1 protein family	Protein binding;Protease activator activity
1372936_at	0.204023	0.226994	0.108342	0.113376	0.0509	0.0536	0.347774	0.369886	0.34251	-0.237847	0.0176942	-0.097288	-0.34707	Pcp2: Purkinje cell protein 2, a guanyl nucleotide exchange factor that interacts with G protein Gnao, may have a role in retinal and central nervous system development and Purkinje cell function, expression in cerebellum is confined to Purkinje cells	Guanyl-nucleotide exchange factor activity;Protein binding	Central nervous system development;Eye morphogenesis;Synaptogenesis	Dendrite;Axon
1399145_at	-0.079201	-0.059065	-0.0333416	-0.101044	-0.111	-0.14	0.313074	0.370258	0.45748	0.102356	-0.0479584	-0.31524	-0.43684
1373169_at	0.38731	0.246576	0.356207	0.309126	0.352	0.274	0.334085	0.370783	0.43168	-0.418706	-0.0617764	-0.127216	-0.45008	D8Ertd319e: Member of the phospholipid and glycerol acyltransferase family, which are involved in phospholipid biosynthesis, has strong similarity to uncharacterized human LPAAT-e	Acyltransferase activity	Lipid metabolism
1398982_at	0.470745	0.262669	0.147557	0.120829	0.202	0.121	0.299021	0.371115	0.49639	-0.51905	-0.172901	-0.150531	-0.50712
1373916_at	-0.198833	-0.151505	0.109965	0.0431426	-0.0529	-0.0855	0.388863	0.377559	0.32996	0.0783387	0.202119	-0.434445	-0.29684
1374675_at	0.426521	0.313489	0.306598	0.240473	0.269	0.202	0.326792	0.378879	0.44536	-0.457419	-0.118258	-0.043763	-0.46806	2310004K06Rik: Member of the TMEM9 family, which may be transmembrane proteins, has strong similarity to uncharacterized human C11orf15
1368281_at	0.320268	0.186284	0.277768	0.207507	0.166	0.105	0.360721	0.382448	0.3738	-0.364596	0.0163977	-0.179232	-0.37666	Dpep1: Membrane dipeptidase (renal dipeptidase), a zinc-dependent cell surface metalloprotease, expressed in differentiated cells and suppressed in proliferating transformed cells	Membrane dipeptidase activity	Proteolysis and peptidolysis	Membrane
1373225_at	-0.054664	-0.0483102	0.0171839	-0.0090588	-0.139	-0.13	0.359816	0.382676	0.37943	-0.0283086	0.0734055	-0.342931	-0.35281	Mcl1: Myeloid cell leukemia 1, an apoptosis inhibitor upregulated in response to gonadotropins in the ovary, may protect cardiomyocytes from apoptosis in the early stage of acute myocardial infarction; human MCL1 may contribute to B-cell lymphoma development	Protein binding	Anti-apoptosis
1388981_at	0.152207	-0.0678235	0.110654	0.0690883	0.0168	-0.0223	0.307534	0.382856	0.41701	-0.139504	-0.123935	-0.283144	-0.40421
1368146_at	-0.049762	-0.187642	0.11636	0.0321814	0.0382	-0.0495	0.35285	0.384758	0.40765	-0.0383135	0.0532696	-0.442708	-0.38014	Ptpn16: Protein tyrosine phosphatase non-receptor type 16, stress factor-induced phosphatase, inactivates MAP kinases, involved in cell proliferation, stress responses, and possibly apoptosis; human DUSP1 is a marker for epithelial tumors	Protein tyrosine phosphatase activity;MAP kinase phosphatase activity;Protein kinase inhibitor activity;Protein tyrosine/threonine phosphatase activity	Regulation of transcription, DNA-dependent;Behavior;Apoptosis;JAK-STAT cascade;Response to oxidative stress;Response to heat;Protein amino acid dephosphorylation;Inactivation of MAPK;Sensory perception of mechanical stimulus;Cell proliferation;Response to hypoxia;JNK cascade;Response to mechanical stimulus;Neurogenesis;Negative regulation of protein kinase activity
1389521_at	0.113589	0.0151839	0.015604	-0.0102258	-0.0843	-0.086	0.335504	0.386456	0.42668	-0.0479831	-0.0375809	-0.30662	-0.40769	Ivns1abp: Influenza virus NS1A binding protein, can homodimerize and bind actin filaments, functions in actin filament stabilization, two isoforms exist via alternate mRNA splicing; viral exploitation or mislocation of human IVNS1ABP may correlate with influenza	Protein homodimerization activity;Actin filament binding	Actin filament stabilization;Development;Transcription;Cell communication	Spliceosome complex;Transcription factor complex;Actin filament
1368036_at	0.009101	-0.0357559	0.0831817	0.0718217	-0.0107	0.0212	0.415353	0.394676	0.39118	0.05623	0.227078	-0.421797	-0.36427	Ptprf: Protein tyrosine phosphatase receptor-type F, regulates insulin receptor signaling, cell migration, and apoptosis; human PTPRF is increased in breast cancer and may function in the pathogenesis of insulin resistance in obesity	Transmembrane receptor protein tyrosine phosphatase activity;Binding	Cell adhesion;Epidermal growth factor receptor signaling pathway;Protein amino acid dephosphorylation;Inactivation of MAPK;Insulin receptor signaling pathway;Caspase activation;Cell proliferation;Regulation of apoptosis;Neurogenesis;Fibroblast growth factor receptor signaling pathway	Integral to plasma membrane;Microsome
1387398_at	0.430963	0.266228	0.287367	0.28334	0.299	0.268	0.329345	0.398271	0.48446	-0.512113	-0.166105	-0.132064	-0.50214	Pkia: Protein kinase inhibitor alpha, a member of the cAMP-dependent protein kinase inhibitor (PKI) family, inhibits the catalytic subunit of protein kinase A (PKA), serves in hippocampal excitability; human PKIA may assist in nuclear export of HIV-I mRNA	cAMP-dependent protein kinase inhibitor activity	Regulation of cell cycle;Signal transduction;Learning and/or memory;Negative regulation of protein kinase activity;Synaptic transmission	Nucleus
1369737_at	-0.055528	-0.0477304	0.0354418	-0.009338	-0.0863	-0.106	0.338142	0.398908	0.45346	0.0061228	-0.0603472	-0.35157	-0.43088	Crem: Cyclic AMP-responsive element modulator, a transcription factor expressed as many splice variants that stimulate or repress transcription of cAMP-responsive genes; aberrant human CREM expression correlates with male infertility, lupus, and prostate cancer	Signal transducer activity;Transcription factor activity;Transcriptional repressor activity;Transcriptional activator activity;Transcription corepressor activity	Regulation of transcription from Pol II promoter;Spermatogenesis;Response to stress;Circadian rhythm;Cell proliferation;Negative regulation of transcription;Response to hormone stimulus;Signal transduction	Nucleus
1370628_at	0.64993	0.512807	0.19457	0.225147	0.13	0.157	0.327306	0.399089	0.44039	-0.529479	-0.201519	0.133035	-0.47386	Gzmb: Granzyme-like protein I, a putative serine protease that may function in the defense system; human GZMB is upregulated in renal allograft rejection and in breast cancer cell lines	Granzyme B activity	Defense response;Apoptotic mitochondrial changes;Proteolysis and peptidolysis	Extracellular space
1389829_at	0.455819	0.374696	0.0680707	0.0240744	-0.0015	-0.0234	0.337954	0.399092	0.50283	-0.391357	-0.126199	0.021221	-0.52077
1375814_at	0.264456	0.242188	0.379317	0.336996	0.285	0.27	0.412574	0.408444	0.38356	-0.309701	0.10126	-0.155224	-0.39552	Unc84a: Unc-84 homolog A (C. elegans), binds and colocalizes with Translin-associated factor X (Tsnax) in perinuclear space, highly enriched in testis germ cells, may function in spermatogenesis	Structural molecule activity;Protein binding	Spermatogenesis;Cell cycle	Nuclear membrane lumen
1373679_at	-0.151657	-0.184813	0.0432013	-0.0045628	-0.0466	-0.0778	0.407431	0.411517	0.37913	0.0913479	0.168401	-0.559365	-0.33633
1398266_a_at	0.281567	-0.0531619	0.0390169	-0.0025443	-0.0145	-0.0439	0.297107	0.411853	0.54454	-0.217598	-0.251136	-0.373021	-0.52624	Egr2: Early growth response 2, an immediate early zinc-finger transcription factor, involved in hindbrain development, may be involved in memory or synaptic transmission; mutations in human EGR2 are associated with type 1 Charcot-Marie-Tooth disease	Transcription factor activity	Learning and/or memory;Synaptic transmission	Nucleus;Cytoplasm
1370407_at	-0.106371	-0.367085	0.0387706	0.0021426	-0.0754	-0.099	0.334206	0.411991	0.42772	0.155403	-0.0715002	-0.608517	-0.38064	Clp55: Chloride ion pump-associated 55kDa protein, putative subunit of the chloride-ATPase pump that plays a regulatory role in outwardly directed Cl- pump activity, expressed in brain	Chloride-transporting ATPase activity;Lyase activity	Chloride transport;Amino acid derivative metabolism	Plasma membrane
1390391_at	-0.248355	-0.192346	0.24852	0.144218	0.0914	0.0169	0.427497	0.416021	0.33851	0.116386	0.210893	-0.504754	-0.30589
1368101_at	0.464146	0.225138	0.196146	0.160424	0.131	0.0736	0.327023	0.416206	0.5611	-0.487371	-0.214021	-0.16007	-0.57002	Calm3: Calmodulin 3, calcium-binding protein and regulatory delta-subunit of phosphorylase kinase in skeletal muscle, upregulated in cells induced to proliferate, brain expression is increased by ethanol treatment and decreased by methamphetamine treatment	Calcium ion binding		Dendrite
1373788_at	-0.031836	-0.110537	-0.04093	-0.0822392	-0.162	-0.16	0.380436	0.418544	0.45281	-0.0368781	0.0462102	-0.473366	-0.41519
1373840_at	0.254967	0.0490426	0.0467546	-0.0012536	-0.0566	-0.114	0.317482	0.421039	0.48966	-0.215682	-0.223392	-0.254418	-0.47815	Nudt9: Protein with strong similarity to nudix (nucleoside diphosphate linked moiety X)-type motif 9 (human NUDT9), which selectively hydrolyzes ADP- and IDP-ribose to the corresponding nucleoside 5' monophosphates and ribose 5 phosphates, contains a mutT domain	Pyrophosphatase activity	Nucleoside diphosphate catabolism
1369959_at	-0.13731	-0.137513	0.116103	0.0482706	-0.0551	-0.0826	0.428476	0.421524	0.38883	-0.0122018	0.20131	-0.509728	-0.35067	Zfp36l1: Butyrate response factor 1, a zinc finger member of the Tis11 early-response protein family, binds tumor necrosis factor alpha (TNF) mRNA promoting its destabilization, may function as a transcription factor	Zinc ion binding;mRNA binding;Transcription factor activity	mRNA catabolism;Inflammatory response
1371794_at	-0.08969	-0.257695	0.108492	0.0461733	-0.0461	-0.0655	0.363603	0.426578	0.4187	0.0655068	-0.0341239	-0.474397	-0.38536	Zfp106: SH3-domain binding protein 3 (son of insulin receptor mutant mice), phosphorylated by Fyn, binds to Fyn and Grb2 and is dissociated from the complexes by insulin, modulates tissue sensitivity to insulin, expression is regulated by insulin	Zinc ion binding;Protein binding;DNA binding	Regulation of transcription, DNA-dependent;Carbohydrate metabolism;Immune response;Energy pathways;Insulin receptor signaling pathway	Extrinsic to plasma membrane;Soluble fraction;Membrane fraction
1368596_at	-0.009245	-0.0865815	0.0073818	-0.0366283	-0.127	-0.129	0.345789	0.426695	0.48	-0.0049618	-0.11381	-0.356808	-0.45599	Snf1lk: SNF1-like kinase (salt-inducible kinase), a protein kinase that exhibits autophosphorylation activity, may regulate adrenocortical functions in response to high plasma salt and ACTH stimulation	Protein serine/threonine kinase activity	Autophosphorylation;Excretion;Response to hormone stimulus;Signal transduction;Steroid biosynthesis
1388169_at	-0.171329	-0.142362	0.0799301	0.0111362	-0.1	-0.121	0.41471	0.427465	0.39157	0.0435304	0.136365	-0.43707	-0.3582	LOC171120: Protein of unknown function, has strong similarity to a region of thyroid hormone receptor interactor 8 (human JMJD1C), which interacts in a ligand-dependent manner with thyroid hormone receptor beta (rat Thrb) to perhaps regulate transcription	Binding	Cell proliferation
1388966_at	-0.07665	-0.0673821	0.0505571	-0.030186	-0.0894	-0.135	0.350091	0.427937	0.49662	0.0756003	-0.107669	-0.341043	-0.47578
1372510_at	0.367629	0.339321	0.21175	0.179669	0.177	0.133	0.360982	0.428777	0.50915	-0.449465	-0.151762	-0.068048	-0.52738
1370857_at	0.510422	0.342613	0.193417	0.179889	0.232	0.163	0.339846	0.430498	0.54938	-0.482859	-0.234314	-0.102082	-0.56801
1373488_at	-0.15646	-0.218931	0.103337	0.0712515	-0.0687	-0.06	0.376986	0.43155	0.41802	0.12067	-0.0068622	-0.468483	-0.38448
1370194_at	0.418493	0.192831	0.267344	0.238612	0.259	0.207	0.315814	0.431714	0.57139	-0.443377	-0.309529	-0.182256	-0.58487	Snap23: Synaptosomal-associated protein 23, a t-SNARE that binds to syntaxins and is involved in fusion of transport vesicles during exocytosis; may regulate mast cell exocytosis	Soluble NSF attachment protein activity;SNARE binding;t-SNARE activity	Membrane fusion;Protein transport;Regulation of exocytosis	Secretory granule;Basolateral plasma membrane
1384609_a_at	-0.029784	0.102373	0.14249	0.128603	0.0111	0.0409	0.445156	0.433715	0.43942	-0.0491959	0.182304	-0.341786	-0.42263	B230380D07Rik: Member of the DUF544 protein of unknown function family, has high similarity to uncharacterized human FLJ11280			Cytoplasm
1376965_at	-0.081409	-0.0622826	0.0884064	0.0118367	-0.0169	-0.0748	0.401748	0.436052	0.42276	-0.0347063	0.0468237	-0.331975	-0.40378
1387340_at	0.492137	0.307332	0.386577	0.363714	0.39	0.331	0.353546	0.436097	0.54445	-0.446962	-0.216858	-0.093931	-0.57171	Rtn3: Reticulon 3, member of the reticulon family of proteins, expressed in the optic and olfactory systems, may play a role in developing axons		Axonogenesis	Integral to membrane;Endoplasmic reticulum
1394132_at	0.015494	-0.255587	0.237841	0.15455	0.166	0.0875	0.398706	0.438533	0.45222	-0.115969	0.0412128	-0.587493	-0.41925	MGC72974: Protein of unknown function, has high similarity to uncharacterized human MGC50559
1372592_at	-0.093664	-0.288901	0.154128	0.0420304	0.0524	-0.0198	0.385088	0.441543	0.47748	0.0714931	-0.0033691	-0.59328	-0.43912	Hdac6: Protein of unknown function, has high similarity to a region of histone deacetylase 6 (human HDAC6), which may be involved in cell cycle control	Histone deacetylase activity	Cell growth and/or maintenance	Nucleus
1376867_at	0.19569	0.0100972	0.248083	0.238055	0.283	0.247	0.385153	0.443413	0.5303	-0.271245	-0.0674404	-0.413576	-0.52225	1110067D22Rik: Protein containing a galactoside-binding lectin domain, has moderate similarity to soluble galactoside-binding lectin 5 (galectin 5, rat Lgals5), which acts in cell adhesion and may be involved in erythrocyte differentiation	Galactoside binding	Cell adhesion	Cell
1392958_at	-0.11212	-0.201047	0.148366	0.0884994	0.0269	7.37e-05	0.397879	0.44425	0.45629	0.0648227	0.0208354	-0.47409	-0.42766	Cyld: Protein with strong similarity to cylindromatosis (human CYLD), which is associated with cylindromatosis and adenoid cystic carcinoma, member of the ubiquitin carboxyl-terminal hydrolase and cytoskeleton-associated protein -Gly domain-containing families	Cysteine-type endopeptidase activity;Ubiquitin thiolesterase activity	I-kappaB kinase/NF-kappaB cascade;Protein localization;Ubiquitin-dependent protein catabolism	Intracellular
1367601_at	0.135543	0.0839282	-0.023166	-0.0273268	-0.218	-0.159	0.390061	0.444744	0.47342	-0.0892011	-0.0337157	-0.336652	-0.44737	Cited2: Protein with strong similarity to CBP/p300-interacting transactivator with Glu/Asp-rich carboxy-terminal domain 2 (human CITED2), which is a transcriptional regulator that bridges CBP to various transcription factors, member of the CITED family	Transcription factor activity;Transcription cofactor activity;Transcriptional activator activity	Transcription, DNA-dependent;Response to drug;Cell communication	Nucleus
1387297_at	0.743988	0.604621	0.328367	0.348511	0.238	0.253	0.349888	0.449128	0.50607	-0.699314	-0.30936	0.221067	-0.55503	Klrg1: Killer cell lectin-like receptor subfamily G member 1 (mast cell function-associated antigen), a cell surface receptor containing an ITIM inhibitory motif, inhibits mast cell Fc-epsilon RI signaling through recruitment of SHIP (Inpp5d)	Mannose binding;Receptor activity	Ras protein signal transduction;Cell proliferation;Antimicrobial humoral response (sensu Vertebrata);Transmembrane receptor protein tyrosine phosphatase signaling pathway	Soluble fraction;Integral to plasma membrane;Membrane fraction
1371237_a_at	0.472376	0.264615	0.0596176	0.0506551	-0.00233	0.0191	0.33144	0.451659	0.63527	-0.475957	-0.305556	-0.163877	-0.6407	Mt1a: Metallothionein 1, a member of a family of cysteine-rich heavy metal-binding proteins that functions in metal ion homeostasis, controls hepatic zinc levels, and protects against heavy-metal toxicity	Zinc ion binding	Response to metal ion;Zinc ion homeostasis	Nucleus;Extracellular space;Mitochondrial intermembrane space
1370172_at	0.413145	0.20329	0.297711	0.27622	0.316	0.265	0.340559	0.454376	0.61306	-0.428207	-0.298332	-0.198397	-0.62931	Sod2: Superoxide dismutase 2, a mitochondrial enzyme that converts superoxide to hydrogen peroxide, acts in oxidative stress response and may affect aging; alterations of human SOD2 may contribute to Alzheimer disease, cancer, cardiomyopathy, and other diseases	Manganese superoxide dismutase activity	Aging;Response to toxin;Response to oxidative stress;Superoxide metabolism;Anti-apoptosis	Peroxisomal membrane;Mitochondrion
1387797_at	0.273296	0.106573	0.2708	0.222183	0.245	0.171	0.35989	0.455216	0.58203	-0.367335	-0.212575	-0.282018	-0.5855
1399159_a_at	0.313038	0.206437	0.365777	0.297334	0.348	0.276	0.387559	0.458444	0.54655	-0.360947	-0.146449	-0.183201	-0.5634	Vamp3: Vesicle-associated membrane protein 3 (cellubrevin), a v-SNARE that may play roles in endocytic pathways, calcium induced insulin secretion, intracellular membrane traffic processes, and maturation of secretory granules	v-SNARE activity	Phagocytosis;Regulation of calcium ion-dependent exocytosis;Insulin secretion;Nerve ensheathment;Intracellular protein transport	Integral to membrane;Golgi vesicle;Secretory granule;Early endosome;Insoluble fraction;Membrane fraction
1376058_at	0.544426	0.256099	0.25918	0.274247	0.254	0.249	0.341724	0.465154	0.59574	-0.49881	-0.333753	-0.144846	-0.61408	Mtsg1: Protein of unknown function, has strong similarity to a region of mitochondrial tumor suppressor 1 (mouse Mtus1), which binds the angiotensin II type 2 receptor (mouse Agtr2) C-terminal region to inhibit growth factor-induced mouse Mapk1 activation	Protein C-terminus binding	Regulation of signal transduction
1367697_at	-0.004537	-0.164339	0.145603	0.107381	-0.0313	-0.0312	0.394368	0.465242	0.45462	-0.0006714	-0.0661844	-0.467311	-0.42399	Mapk14: Mitogen activated protein kinase 14, serine-threonine protein kinase, acts in signaling in response to cytokines and physiological stimuli, may trigger apoptosis in response to stress; inhibition of human MAPK14 may be therapeutic for breast cancer	MAP kinase activity	Muscle development;Protein amino acid phosphorylation;G-protein coupled receptor protein signaling pathway;Prostaglandin biosynthesis;Inflammatory response;Regulation of vasoconstriction;Protein kinase cascade;Insulin receptor signaling pathway;Cell differentiation;Anti-apoptosis;Induction of apoptosis by extracellular signals	Nucleus;Dendrite
1376521_at	0.143515	0.0336738	0.316261	0.233457	0.202	0.102	0.475804	0.466604	0.42712	-0.355978	0.181125	-0.435645	-0.40892
1374306_at	-0.013754	-0.195788	0.0915959	0.0153368	-0.0251	-0.0924	0.378057	0.466964	0.52068	-0.0837134	-0.120104	-0.50195	-0.48834
1389402_at	0.015982	0.070147	0.00692	-0.0265802	-0.152	-0.141	0.413555	0.470259	0.50557	-0.0526528	-0.031709	-0.283997	-0.48803
1372594_at	-0.110925	-0.172161	0.0575139	-0.046278	-0.191	-0.239	0.421947	0.47048	0.4235	0.042315	0.0307401	-0.450265	-0.385	Senp5: Protein containing a ubiquitin-like protein-specific protease (Ulp1) family C-terminal catalytic domain, which may bind proteins, has a region of high similarity to a region of smt3-specific isopeptidase 1 (mouse Senp3), which is a cysteine protease	SUMO-specific protease activity	Protein desumoylation;Proteolysis and peptidolysis	Nucleus
1368844_at	0.211228	-0.0077913	-0.0982538	-0.107314	-0.283	-0.227	0.342442	0.472337	0.58597	-0.104331	-0.275615	-0.374673	-0.55684	Stch: Stress 70 protein chaperone microsome-associated, a calcium-inducible stress 70 protein chaperone ATPase and putative ATP-binding protein that may play a role in the stress response	ATPase activity;ATP binding	Response to stress	Membrane;Microsome
1373088_at	0.366956	0.0931066	0.0348521	-0.0625995	-0.0588	-0.141	0.379183	0.472743	0.56671	-0.336005	-0.169626	-0.269945	-0.55575
1367982_at	0.010885	-0.122174	0.0643569	0.0070001	-0.047	-0.0904	0.384636	0.473454	0.56372	-0.0473945	-0.125136	-0.496181	-0.53276	Alas1: Delta-aminolevulinate synthase, non-specific, may play a role in heme biosynthesis for the cytochrome P450 system, inhibited by heme, decreased activity is detected in the liver of Gunn rats, which have hereditary hyperbilirubinemia	5-aminolevulinate synthase activity	Heme biosynthesis;Response to stress;Mitochondrion organization and biogenesis;Oxidative phosphorylation	Mitochondrial matrix
1375362_at	0.340885	0.20933	0.024006	0.0365689	-0.0873	-0.0755	0.375068	0.47394	0.55268	-0.228165	-0.20867	-0.225885	-0.54523	2010106G01Rik: Member of the signal peptide peptidase family, which are membrane proteins, and the protease associated (PA) domain containing family, has a region of low similarity to a region of C. elegans T05E11.5, which functions in regulation of movement			Membrane
1398892_at	0.498743	0.348959	0.0734241	0.0533717	-0.0737	-0.0881	0.356076	0.474845	0.51927	-0.359538	-0.304791	-0.027955	-0.52968	re1: Neimann-Pick disease type C2 (epididymal secretory protein 1), a lysosomal protein that may be involved in cholesterol transport; mutations of human the NPC2 gene cause Niemann-Pick type C2 disease	Cholesterol transporter activity	Sterol metabolism	Lysosome
1376205_at	-0.167855	-0.110915	0.173936	0.103901	-0.0299	-0.0627	0.474248	0.475911	0.40741	0.0166515	0.180646	-0.460064	-0.37563
1375870_a_at	0.075969	-0.0254231	0.0849312	0.0566016	-0.0501	-0.0402	0.409468	0.478228	0.54637	-0.0941783	-0.0669001	-0.467961	-0.51802	Rbms1: RNA binding motif single stranded interacting protein 1, a putative RNA binding protein, influences hormonal state of females during early pregnancy, required for inner cell mass growth and proliferation during embryonic development	RNA binding	Inner cell mass cellular morphogenesis;Progesterone biosynthesis;Inner cell mass cell proliferation
1398319_at	0.117983	-0.0860552	0.199062	0.0831187	0.0869	-0.019	0.444751	0.482169	0.54541	-0.135586	0.0480352	-0.493622	-0.51973
1390154_at	0.04105	-0.0527183	0.0439949	-0.0063623	-0.169	-0.163	0.437072	0.485239	0.47783	-0.132038	0.0200317	-0.430272	-0.44473
1371703_at	0.138753	0.146493	-0.0140315	-0.0086228	-0.232	-0.16	0.40638	0.486755	0.49879	-0.0119243	-0.120859	-0.230493	-0.48293	2310047C17Rik: Protein containing a PDZ, DHR, or GLGF domain, which is found in signaling proteins, has a region of low similarity to a region of ahnak nucleoprotein (desmoyokin, mouse Ahnak), which interacts with calcium channel beta 2 (mouse Cacnb2) in cardiomyocytes	Signal transducer activity	Signal transduction
1369947_at	0.159891	-0.0532032	0.246501	0.137001	0.128	0.0457	0.434619	0.486964	0.52205	-0.220577	-0.0144267	-0.426291	-0.50431	Ctsk: Cathepsin K, a cysteine (thiol) protease involved in bone remodeling and reabsorption; gene mutations in human CTSK cause the bone disorder pyknodysostosis	Cathepsin K activity	Ossification;Proteolysis and peptidolysis	Lysosome
1389868_at	0.193464	0.26572	0.0517674	0.0433091	-0.1	-0.075	0.468375	0.488311	0.51649	-0.206448	0.074983	-0.238127	-0.50627	Treh: Trehalase, small intestine protein that catalyzes hydrolysis of the disaccharide alpha, alpha-trehalose to yield two glucose subunits	Trehalase activity	Carbohydrate metabolism
1377198_at	0.534608	0.302059	0.401767	0.373347	0.344	0.317	0.394144	0.488371	0.58905	-0.504965	-0.238132	-0.130182	-0.6126
1371595_at	-0.071572	-0.0380254	0.207001	0.139651	0.0493	0.0203	0.512798	0.492842	0.43075	-0.0597949	0.251602	-0.477986	-0.40198
1368321_at	0.014698	-0.0671337	0.108088	0.0492388	0.00026	-0.029	0.422736	0.493167	0.56492	-0.089496	-0.0624952	-0.436546	-0.54206	Egr1: Early growth response 1, a zinc finger transcription factor, expression is induced by a wide variety of proliferative and differentiative stimuli, may act in learning and memory; human EGR1 may act in lipoprotein metabolism in myocardial infarction	Protein binding;Transcription factor activity	Regulation of transcription, DNA-dependent;Response to cocaine;Insulin receptor signaling pathway;Response to light;Response to stress;Long-term memory;Entrainment of circadian clock;Ovulation (sensu Mammalia);Cell differentiation	Nucleus
1368527_at	-0.108001	-0.118677	0.127263	0.0328999	-0.0158	-0.0738	0.463434	0.493385	0.50714	0.0826172	0.0915289	-0.493562	-0.47584	Ptgs2: Prostaglandin endoperoxide synthase 2, converts arachidonate to inflammatory prostaglandins; mutation of the mouse Ptgs2 gene causes nephropathy and reproductive failure; inhibition of human PTGS2 may be therapeutic for cancer and rheumatoid arthritis	Prostaglandin-endoperoxide synthase activity	Cell migration;Fertilization (sensu Animalia);Parturition;Cell-matrix adhesion;Negative regulation of vasodilation;Inflammatory response;Response to xenobiotic stimulus;Induction of apoptosis;Cyclooxygenase pathway;Regulation of vasoconstriction;Unidimensional cell growth;Urogenital system development;Leukocyte cell adhesion;Maintenance of gastrointestinal epithelium;Mutagenesis;Anti-apoptosis;Re…	Nuclear membrane lumen;Dendrite;Microsome
1387729_at	0.490755	0.340363	0.120992	0.111965	0.0337	0.0147	0.380543	0.493952	0.55403	-0.342851	-0.282455	-0.080058	-0.56592	Ggtla1: Gamma-glutamyl leukotrienase (gamma-glutamyl transpeptidase-related enzyme), putative enzyme that converts leukotriene C4 to leukotriene D4 by catalyzing the transfer of the gamma-glutamyl moiety of glutathione, may protect lung from oxidative stress		Response to oxidative stress;Glutathione metabolism;Leukotriene metabolism
1372016_at	-0.04979	-0.0159013	0.0468627	0.0172285	-0.0759	-0.0846	0.431781	0.494931	0.54521	0.0295388	-0.0379678	-0.407337	-0.52091	Gadd45b: Growth arrest and DNA-damage-inducible 45 beta, a putative transcriptional co-activator, involved in cell growth inhibition and stimulation of apoptosis	Transcription coactivator activity	Transforming growth factor beta receptor signaling pathway;Negative regulation of cell growth;Induction of apoptosis by extracellular signals
1372053_at	0.360735	0.248502	0.143476	0.111984	-0.0368	-0.0734	0.425769	0.495158	0.46678	-0.346705	-0.109214	-0.15515	-0.46501
1375532_at	0.626428	0.52753	0.142503	0.171282	0.0654	0.086	0.442448	0.495506	0.57947	-0.509358	-0.0916429	-0.040651	-0.59796
1374271_at	-0.118337	-0.114107	0.279513	0.21255	0.205	0.146	0.488829	0.496772	0.51092	0.0347221	0.155182	-0.560231	-0.48444
1388624_at	0.172893	-0.0335321	0.195082	0.16542	0.0185	-0.02	0.41971	0.49688	0.46732	-0.178401	-0.102243	-0.366852	-0.44856
1375559_at	-0.110429	-0.128075	0.0324439	-0.0199688	-0.184	-0.161	0.481573	0.497038	0.44557	0.101722	0.155753	-0.522773	-0.40239
1371394_x_at	0.04616	-0.0664146	0.168507	0.106224	0.0214	-0.00977	0.460247	0.499524	0.51064	-0.0710595	0.0465224	-0.482569	-0.48274
1368327_at	0.254935	0.216151	0.279868	0.207523	0.186	0.121	0.441289	0.500964	0.52882	-0.250897	-0.0798662	-0.226787	-0.53305	Ccc6: Protein with strong similarity to solute carrier family 12 (potassium/chloride transporters) member 9 (human SLC12A9), which inhibits Na+-K+-Cl- cotransporter 1-mediated transport activity, member of the amino acid permease family of membrane transporters	Amino acid-polyamine transporter activity;Cation:chloride symporter activity	Inorganic anion transport;Amino acid transport	Integral to plasma membrane;Membrane fraction
1368332_at	0.339161	0.0981298	0.256519	0.225677	0.201	0.157	0.376749	0.501712	0.63942	-0.318996	-0.29965	-0.306329	-0.64086	Gbp2: Guanylate binding protein 2 (interferon-inducible), a member of the family of gamma-interferon (Ifng)-inducible guanine nucleotide-binding proteins that are isoprenylated; human GBP2 may be an antiviral protein	GTP binding
1388130_at	0.427159	0.180487	0.251824	0.219713	0.236	0.201	0.365641	0.503132	0.6832	-0.462347	-0.357164	-0.23345	-0.69468	Zyx: Zyxin, component of adherens junctions	Binding	Cell adhesion	Adherens junction
1389085_at	-0.06347	-0.0604175	0.151275	0.0998299	-0.072	-0.0902	0.4782	0.506468	0.41363	-0.0028921	0.0892211	-0.408319	-0.385	1500005K14Rik: Protein of unknown function, has strong similarity to uncharacterized human MGC45871
1379497_at	0.066405	0.10368	0.0629217	0.0910601	-0.0472	0.0187	0.446056	0.507704	0.58424	0.0085702	-0.0479065	-0.336671	-0.57037
1369061_at	0.253028	0.127866	0.113882	0.132071	0.0791	0.0896	0.385621	0.508325	0.62161	-0.20042	-0.279939	-0.307613	-0.61691	Gsr: Glutathione reductase, a family member of the homodimeric FAD-disulfide oxidoreductases that uses NADPH to reduce glutathione disulfide	Glutathione-disulfide reductase activity	Response to oxidative stress	Soluble fraction;Mitochondrion
1371587_at	-0.089658	-0.17512	0.285217	0.151487	0.143	0.0416	0.483594	0.509681	0.49918	0.0463217	0.105051	-0.525476	-0.47187	Map2k1ip1: Mitogen-activated protein kinase kinase 1 (MEK1) interacting protein 1, facilitates MEK1 interaction with ERK1 (Mapk3), enhancing ERK1 activation and MEK1 (Map2k1) phosphorylation by B-Raf, leading to enhanced MAP kinase signaling	Enzyme activator activity	Activation of MAPKK;Activation of MAPK
1392785_at	0.231825	0.072837	0.372777	0.324979	0.275	0.214	0.482124	0.509824	0.50745	-0.266758	0.0501544	-0.429668	-0.49651
1387076_at	0.010497	-0.0749346	-0.0006853	-0.0753383	-0.157	-0.193	0.41546	0.510074	0.57453	-0.0377518	-0.130844	-0.418022	-0.54585	Hif1a: Hypoxia-inducible factor 1 alpha subunit, transcription factor that is involved in the response to stress; human HIF1A promotes angiogenesis in breast and lung cancer	Transcription factor activity;Transcriptional activator activity	Regulation of transcription from Pol II promoter;Response to stress	Nucleus
1377189_at	0.099412	-0.091068	0.142913	0.112966	0.0155	-0.0184	0.422893	0.510199	0.51723	-0.0571914	-0.119943	-0.441935	-0.49293
1388511_at	0.086956	0.0503972	0.175151	0.128318	0.0336	6.68e-05	0.509791	0.510275	0.52647	-0.202591	0.173606	-0.45759	-0.50184	Centd2: Protein with strong similarity to centaurin delta 2 (human CENTD2), which is a GTPase activator for Arf and Rho proteins, contains three pleckstrin homology domains, and RhoGAP, Ras association, and putative arf GTPase activation domains	Rho GTPase activator activity;DNA binding	Neuropeptide signaling pathway;Cellular morphogenesis;Actin cytoskeleton organization and biogenesis;Second-messenger-mediated signaling;Rho protein signal transduction	Nucleus
1389963_at	0.084341	0.0096699	0.16896	0.118595	-0.0234	-0.0199	0.457911	0.511734	0.50663	-0.143379	-0.0131878	-0.414967	-0.48325
1370095_at	0.246524	-0.0180719	0.120429	0.0538084	0.0271	-0.0404	0.412856	0.512733	0.60944	-0.218549	-0.170538	-0.406894	-0.59165	Ltb4r: Leukotriene B4 receptor, a G protein-coupled receptor that acts in ovulation, positive regulation of vasoconstriction, and response to oxidative stress; human LTB4R is a marker for pancreatic cancer and a putative HIV coreceptor	Leukotriene receptor activity	Positive regulation of vasoconstriction;G-protein coupled receptor protein signaling pathway;Response to oxidative stress;Immune cell chemotaxis;Macrophage activation;Ovulation (sensu Mammalia)	Integral to plasma membrane
1370113_at	-0.208756	-0.175965	0.142147	0.0384052	0.00467	-0.0687	0.466562	0.514196	0.53731	0.0866967	0.0424484	-0.530859	-0.50428	Birc2: Baculoviral IAP repeat-containing 2 (inhibitor of apoptosis protein 1), an antiapoptotic protein; human BIRC2 gene is amplified in esophageal, cervix, and lung cancer		Anti-apoptosis
1369057_at	0.391468	0.222942	0.246177	0.164411	0.0849	0.0408	0.415865	0.516186	0.61317	-0.396742	-0.217976	-0.231158	-0.61508	Stxbp2: Syntaxin-binding protein 2, a member of the Sec1 family of proteins involved in synaptic transmission and secretion, involved in intracellular vesicular transport	Protein binding	Golgi to plasma membrane transport
1372056_at	0.429439	0.190168	0.213463	0.197638	0.233	0.185	0.400911	0.516746	0.67809	-0.422414	-0.271426	-0.268475	-0.6857	Cklfsf6: Protein containing a membrane-associating domain, which are often found in lipid-associating proteins, has strong similarity to uncharacterized chemokine-like factor super family 6 (human CKLFSF6)			Membrane
1375869_at	-0.118712	-0.157593	0.222642	0.124954	0.00693	-0.0347	0.491244	0.517397	0.48776	0.0201968	0.111067	-0.485489	-0.45798	Ulk1: Unc-51 (C. elegans)-like kinase 1, a member of the Unc51 subfamily of serine threonine kinases, a protein kinase involved in the early steps of cerebellar granule cell neurite extension, may be part of a signaling cascade	Protein serine/threonine kinase activity	Central nervous system development;Signal transduction;Axonogenesis;Cell growth and/or maintenance;Protein amino acid phosphorylation	Cytoplasm
1370371_a_at	0.549711	0.257794	0.246666	0.204849	0.195	0.132	0.379083	0.51771	0.66799	-0.53428	-0.365704	-0.166376	-0.68283
1389189_at	0.398576	0.230733	0.325488	0.266352	0.201	0.141	0.441364	0.518158	0.5531	-0.506407	-0.14395	-0.188211	-0.5624	Actn1: Alpha-actinin isoform 1, a phospholipase inhibitor that may function in actin cytoskeletal organization and biogenesis	Phosphatidylinositol-4,5-bisphosphate binding;Phospholipase inhibitor activity	Actin filament bundle formation	Focal adhesion;Actin cytoskeleton;Membrane fraction
1368370_at	-0.006538	-0.010018	0.119322	0.0285776	-0.00805	-0.057	0.482339	0.518169	0.55268	-0.113435	0.0645152	-0.481092	-0.52446	Adcy4: Adenylyl cyclase 4, an ATP-pyrophosphate lyase that converts ATP to cAMP, activity is stimulated by G protein alpha s and beta-gamma complexes but not calmodulin, plays a role in the modulation of intracellular signal transduction	Adenylate cyclase activity	G-protein coupled receptor protein signaling pathway;Cell differentiation	Integral to plasma membrane
1376871_at	0.438776	0.137027	0.20311	0.150656	0.108	0.0228	0.391601	0.518906	0.6047	-0.38508	-0.301071	-0.248928	-0.60518
1399089_at	-0.059358	-0.223421	0.27439	0.230445	0.14	0.135	0.483994	0.519111	0.54035	-0.0333986	0.0819676	-0.674548	-0.50189	SLC38A6: Protein with high similarity to rat Slc38a3, which is a proton:amino acid antiporter for glutamine, histidine, and asparagine, and cotransports sodium with glutamine uptake, member of the transmembrane amino acid transporter (permease) family	L-amino acid transporter activity;Amino acid-polyamine transporter activity;Amino acid-transporting ATPase activity	Amino acid transport;Metal ion transport;Nitrogen metabolism	Integral to membrane;Membrane fraction;Plasma membrane
1391384_at	-0.088137	0.0291969	0.305327	0.221864	0.172	0.108	0.519183	0.519172	0.47013	-0.0455505	0.169698	-0.387564	-0.45679
1383855_at	0.231184	-0.0348786	0.225904	0.144078	0.102	0.0282	0.427448	0.520289	0.58035	-0.246197	-0.150513	-0.445846	-0.56152	2210008A03Rik: Sphingolipid delta 4 desaturase/C-4 hydroxylase, a likely bifunctional enzyme exhibiting sphingolipid delta-4 desaturase and C-4 hydroxylase activities, plays a role in phytoceramide synthesis in small intestine	Sphingolipid delta-4 desaturase activity;Sphingosine hydroxylase activity	Enzyme linked receptor protein signaling pathway;Ceramide biosynthesis;Fatty acid desaturation
1369215_a_at	0.385851	0.32347	-0.0036262	0.0008596	-0.0872	-0.0643	0.433603	0.521843	0.6794	-0.330968	-0.163229	-0.185664	-0.67993	Cpd: Carboxypeptidase D, a putative membrane-bound metalloprotease that likely functions in processing of secreted proteins	Carboxypeptidase D activity	Protein processing;Proteolysis and peptidolysis	Secretory granule;Integral to plasma membrane
1386168_at	0.298873	0.278911	0.207209	0.163705	0.0379	0.000305	0.424991	0.521908	0.54355	-0.3951	-0.209984	-0.155463	-0.54789
1387074_at	0.025066	0.0187458	0.182945	0.134086	-0.00802	-0.0214	0.490542	0.522831	0.49265	-0.0379655	0.0679149	-0.351818	-0.47523	Rgs2: Regulator of G protein signaling 2, GTPase-activating protein, attenuates G protein signaling, may regulate Ca2+ oscillations induced by Gq-coupled receptor agonists, may regulate Agt and Pth signaling, inhibits Adcy3 and may play a role in olfaction	GTPase activator activity;Regulator of G-protein signaling activity;Enzyme inhibitor activity	Calcium-mediated signaling;Dopamine receptor signaling pathway;Response to drug;Regulation of G-protein coupled receptor protein signaling pathway;G-protein signaling, adenylate cyclase activating pathway;Perception of smell	Cytoplasm
1368901_at	0.075035	0.0053903	0.20474	0.129932	0.0311	-0.0212	0.476745	0.523601	0.55542	-0.121942	0.0154228	-0.420087	-0.53495	Thbd: Thrombomodulin, a plasma membrane receptor that negatively regulates blood coagulation and may play a role in development of the cardiovascular system; human THBD is a marker for endothelial dysfunction in diabetes and multiple sclerosis		Inflammatory response;Embryonic development (sensu Mammalia);Blood coagulation	Plasma membrane
1389230_at	0.025965	-0.0465996	0.101394	0.0305876	-0.0238	-0.0668	0.449209	0.524382	0.59616	-0.089866	-0.0697138	-0.429036	-0.57354
1388742_at	-0.111776	-0.0531752	0.220534	0.158686	0.0632	0.0392	0.520451	0.526019	0.49706	-0.0058035	0.172731	-0.470449	-0.47207
1374423_at	-0.09062	-0.0364508	0.176606	0.0776374	0.029	-0.0328	0.507692	0.52827	0.53247	0.0595781	0.122205	-0.431428	-0.50998	Hiat1: Hippocampus abundant gene transcript 1, a member of the sugar transporter family which transport antibiotics, carboxylates and sugars, may function as a sugar transporter	Sugar porter activity	Carbohydrate metabolism;Carbohydrate transport	Integral to plasma membrane
1375043_at	0.042738	-0.0532865	0.189883	0.107043	0.0477	-0.0144	0.509372	0.528509	0.52909	-0.0921557	0.128587	-0.49139	-0.50178
1375883_at	0.022723	0.0617769	0.144084	0.123058	-0.0418	-0.0618	0.533283	0.530164	0.49219	-0.0234126	0.195318	-0.48274	-0.46068
1387180_at	0.133389	0.0060721	0.102642	0.0575484	-0.0176	-0.0413	0.415075	0.531262	0.63344	-0.134314	-0.225443	-0.376708	-0.61764	Il1r2: Interleukin 1 receptor (type II), member of the interleukin-1 receptor-like protein family, decoy receptor for IL1, negatively regulates IL1 mediated signaling, expression is regulated by IL4, expression correlates with amelioration of glomerulonephritis	Interleukin-1 receptor activity	Apoptosis;Inflammatory response;Anti-inflammatory response;Signal transduction;Antimicrobial humoral response (sensu Vertebrata)	Integral to plasma membrane;Membrane fraction
1389017_at	-0.070787	-0.0789804	0.116882	0.0234633	-0.0585	-0.102	0.492679	0.53164	0.55493	0.0008234	0.0692948	-0.486358	-0.52385	Antxr2: Protein with strong similarity to human ANTXR2, which binds collagen and acts as an anthrax toxin receptor, member of the anthrax receptor C terminus region containing family, contains vWF type A and anthrax receptor extracellular domains	Collagen binding	Blood vessel development	Membrane
1387491_at	0.019712	-0.0850531	0.107792	0.0328428	-0.0319	-0.0871	0.459336	0.531869	0.56792	-0.0103734	-0.0524387	-0.48861	-0.53832	Gyk: Glycerol kinase, catalyzes the phosphorylation of glycerol to glycerol 3-phosphate; deletion or mutation of the corresponding human GK gene causes glycerol kinase deficiency which is characterized by hyperglyceroluria and hyperglycerolemia	Glycerol kinase activity	Glycerol metabolism;Phosphorylation;Lactate metabolism
1387101_at	-0.116389	-0.180265	0.161091	0.0970041	0.000677	-0.0125	0.483487	0.533607	0.53689	0.0754807	0.0385746	-0.558868	-0.502	Facl4: Fatty acid Coenzyme A ligase long chain 4, functions in lipid metabolism, may be involved in amino acid metabolism; human ACSL4 is upregulated in colon cancer and mutated in mental retardation	Long-chain-fatty-acid-CoA ligase activity;Fatty-acyl-CoA synthase activity;Fatty acid binding	Amino acid metabolism;Fatty acid metabolism
1369862_at	0.032069	-0.128319	0.200312	0.125163	-0.0338	-0.0599	0.488803	0.53387	0.50305	-0.0511456	0.0464056	-0.522398	-0.46866	Pim1: Pim-1 oncogene, a serine/threonine kinase that is expressed in cells of hematolymphoid origin in the germ cell lineages, regulates apoptosis and may play a role in spermatogenesis	Protein serine/threonine kinase activity;Protein binding	Peptidyl-serine phosphorylation;Spermatogenesis;Cell cycle;Induction of apoptosis;Signal transduction;Peptidyl-threonine phosphorylation;Anti-apoptosis
1368810_a_at	0.120463	-0.129495	0.137196	0.0586866	0.0206	-0.0223	0.43602	0.535129	0.63296	-0.0892258	-0.143741	-0.520322	-0.60534	Mbp: Myelin basic protein, a constituent of myelin that has a primary role in the formation and maintenance of the myelin sheath; inoculation of Mbp can induce experimental autoimmune encephalomyelitis, which is a model for multiple sclerosis	Structural molecule activity	Central nervous system development;Transmission of nerve impulse;Nerve ensheathment	Cytoplasm
1375028_at	0.127514	-0.0032383	0.0552464	-0.0034951	-0.0987	-0.119	0.441117	0.535734	0.61249	-0.0904439	-0.13802	-0.412438	-0.58861	9930117H01Rik: Protein of unknown function, has high similarity to uncharacterized human FLJ32028
1369672_at	0.537516	0.258612	0.15704	0.133167	0.052	0.0168	0.407193	0.536506	0.63125	-0.418632	-0.314705	-0.177007	-0.63729	Alox5ap: Arachidonate 5-lipoxygenase-activating protein, activates 5-lipoxygenase (Alox5) in biosynthesis of leukotrienes, has role in inflammatory response, associated with experimental pulmonary hypertension; human ALOX5AP has a role in asthma	Enzyme activator activity;Binding	Humoral immune response;Inflammatory response;Leukotriene metabolism	Endoplasmic reticulum;Membrane fraction;Nuclear membrane
1375654_at	0.172226	0.0417746	0.163133	0.126647	0.0204	-0.00183	0.444089	0.536519	0.60272	-0.13755	-0.147396	-0.429655	-0.58285	Ckap4: Protein with high similarity to cytoskeleton-associated protein 4 (human CKAP4), which binds microtubules and links them to the endoplasmic reticulum and promotes tubulin polymerization and endoplasmic reticulum reorganization	Microtubule binding	Cytoskeleton organization and biogenesis
1370010_at	0.394699	0.22021	0.104486	0.0997145	-0.00815	0.0205	0.402503	0.536736	0.71292	-0.327031	-0.321326	-0.238924	-0.71368	Lamp2: Lysosome associated membrane protein 2, a glycoprotein that plays an important role in autophagy; deficiency of human LAMP2 is associated with Danon disease, a lysosomal glycogen storage disorder	Receptor activity	Chaperone-mediated autophagy	Lysosomal membrane;Membrane fraction;Plasma membrane
1376574_at	0.596669	0.4489	0.210013	0.169743	0.109	0.0795	0.416924	0.537341	0.66161	-0.598876	-0.315697	-0.046651	-0.68362	Ly68: Lymphocyte antigen 68, complement receptor involved in phagocytosis; human C1QR1 inhibits T cell activation upon binding of hepatitis C virus core protein	Complement receptor activity	Cell adhesion;Phagocytosis	Integral to plasma membrane;Cytoplasmic vesicle
1388425_at	0.218009	0.0491359	0.122506	0.0544652	-0.027	-0.0565	0.449998	0.538301	0.58088	-0.179807	-0.128	-0.36136	-0.56422	D130038B21Rik: Protein of unknown function, has strong similarity to uncharacterized human NS5ATP13TP2
1375917_at	0.549708	0.278693	0.1596	0.147163	0.0526	0.0166	0.414356	0.538853	0.64558	-0.456281	-0.300117	-0.190708	-0.65078	Lilrb4: Glycoprotein 49B, contains an immunoreceptor tyrosine based inhibitory motif, suppresses mast cell activation, may inhibit macrophage activation, may function in embryo implantation, may regulate macrophage function during pregnancy	Transmembrane receptor activity	Mast cell activation;Macrophage activation;Signal transduction;Regulation of cytokine biosynthesis;Embryo implantation	Integral to membrane;Extracellular space;Plasma membrane
1375071_at	0.098898	-0.112905	-0.0176597	-0.0782537	-0.167	-0.191	0.464852	0.538861	0.60466	-0.113236	-0.038035	-0.545797	-0.56462	Nup133: Protein with strong similarity to nucleoporin 133kDa (human NUP133), which binds nuclear pore complex protein human NUP107, member of the Nup133 nucleoporin family	Protein binding
1370245_at	0.086504	0.0584028	0.155263	0.107046	0.000516	-0.00281	0.492969	0.541179	0.58249	-0.0937019	0.0135337	-0.369145	-0.56693
1368490_at	0.280881	0.158667	0.0429793	-0.0050771	-0.133	-0.152	0.40914	0.54223	0.64057	-0.142363	-0.297228	-0.228708	-0.63321	Cd14: Cellular differentiation antigen 14, a soluble and membrane receptor, binds lipopolysaccharide and apoptotic cells, activation results in stimulation of TNF alpha mediated inflammatory response and phagocytosis of apoptotic cells	Lipopolysaccharide binding;Receptor activity	Regulation of ossification;Acute-phase response;Apoptosis;G-protein coupled receptor protein signaling pathway;Inflammatory response;I-kappaB kinase/NF-kappaB cascade	Soluble fraction;Extracellular space;Plasma membrane
1372403_at	0.450082	0.250884	0.351779	0.293232	0.318	0.254	0.469846	0.542806	0.60604	-0.382018	-0.127333	-0.226386	-0.6193
1373862_at	0.0628	-0.0997749	-0.0123347	-0.0757257	-0.246	-0.242	0.484227	0.542887	0.5659	-0.085148	0.0177518	-0.555562	-0.52012	Rab6ip1: Rab6 interacting protein 1, interacts specifically with the small GTP-binding protein Rab6 with preference for the GTP-bound form	Rab interactor activity;Rab GTPase activator activity
1398847_at	0.164337	-0.0387105	0.120247	0.0420924	-0.0702	-0.127	0.450252	0.542895	0.57153	-0.201899	-0.128917	-0.445831	-0.54427	Nudt4: Diphosphoinositol polyphosphate phosphohydrolase 2, member of the Nudt (MutT) motif protein family, may be involved in inositol phosphate metabolism, may be associated with bipolar disorder as expression is regulated following lithium treatment	Diphosphoinositol-polyphosphate diphosphatase activity	Cyclic nucleotide metabolism;Polyphosphate metabolism
1372717_at	0.031817	-0.148333	0.212598	0.10607	0.061	-0.0344	0.465574	0.543146	0.54729	-0.0405463	-0.0679049	-0.496926	-0.5202
1387659_at	0.212027	0.194507	0.0561238	0.008272	-0.158	-0.156	0.474299	0.543229	0.55957	-0.219368	-0.0705004	-0.270289	-0.54469	Gda: Guanine deaminase (guanine aminohydrolase), functions in postsynaptic protein sorting and synaptic vesicle targeting		Synaptic vesicle targeting	Synaptic vesicle;Plasma membrane
1370812_at	0.081061	-0.0084591	0.223844	0.12578	0.00702	-0.0489	0.503277	0.54629	0.51558	-0.165797	0.0381908	-0.442711	-0.49051	Bcl2l1: Bcl2-like 1, plays a role in the hyperosmotic response and in NFkappaB signaling, alternative form Bcl-XL inhibits apoptosis, while form Bcl-Xs induces apoptosis; human BCL2L1 may play a role in abnormal regulation of apoptosis in various cancers		Induction of apoptosis;Hyperosmotic response;I-kappaB kinase/NF-kappaB cascade;Anti-apoptosis	Mitochondrion
1373199_at	0.402973	0.192895	0.178728	0.172073	0.132	0.13	0.427401	0.548548	0.70884	-0.346915	-0.274734	-0.272604	-0.71288	Rpl36a: Ribosomal protein L36a, a component of the large 60S ribosomal subunit, may be a part of the peptidyl transferase center	Peptidyltransferase activity;RNA binding;Structural constituent of ribosome	Protein biosynthesis;Peptide metabolism	Cytosolic large ribosomal subunit (sensu Eukarya)
1390628_at	-0.100635	-0.0806391	0.197696	0.105745	-0.00317	-0.0491	0.518651	0.54904	0.53315	-0.0109746	0.0992522	-0.479598	-0.50471	Cpeb2: Cytoplasmic polyadenylation element binding protein 2, a poly(U) RNA binding protein that contains two RNA recognition motifs and a zinc finger and may act in spermatogenesis	Poly(U) binding	Spermatogenesis	Cytoplasm
1373221_at	0.364207	0.106494	0.218928	0.216426	0.125	0.166	0.445406	0.549209	0.64336	-0.320096	-0.202028	-0.364717	-0.63694
1370578_at	0.332542	0.222267	0.16171	0.128365	0.0889	0.0603	0.467593	0.549867	0.61288	-0.251005	-0.133026	-0.255568	-0.61285	Lin10: Lin-10 homolog (C. elegans), interacts with neurabin II (LOC84686), localizes to both the cytosol and membrane fractions in most tissues yet localizes only to synaptic plasma membrane in brain, may play a role in synaptic function	Protein binding	Protein localization;Signal transduction;Synaptic transmission	Membrane fraction;Cytoplasm
1373771_at	-0.107479	-0.0575759	0.30048	0.204716	0.0205	-0.0234	0.553808	0.549912	0.4254	0.05744	0.210167	-0.434241	-0.39891
1398814_at	0.480729	0.253484	0.368014	0.264561	0.223	0.126	0.448056	0.552215	0.64103	-0.509738	-0.235939	-0.222812	-0.65063	Rab11a: Rab11a member RAS oncogene family, a putative GTPase, may play a role in vesicle transport; human RAB11A expression is increased in low grade dysplastic cells from patients with dysplasia of Barrett's epithelia	GTPase activity	Intracellular protein transport;Vesicle-mediated transport	Golgi apparatus;Cytosol;Endosome;Microsome;Plasma membrane
1370804_at	0.349524	0.0933594	0.22616	0.162069	0.0853	0.0259	0.432317	0.555561	0.63102	-0.376819	-0.267198	-0.348243	-0.62246	Gabarap: Gamma-aminobutyric acid receptor associated protein, may function in GABA-A receptor sorting and targeting	Tubulin binding	Protein targeting;Cytoskeleton organization and biogenesis	Cytoplasmic vesicle;Plasma membrane
1387113_at	0.242854	0.262728	0.120932	0.111977	-0.127	-0.0798	0.481814	0.556262	0.57697	-0.134134	-0.101706	-0.215969	-0.56982	Ctbp2: C-terminal binding protein 2, a transcriptional corepressor that interacts with diverse transcription factors; alternative form RIBEYE binds NAD+ and may be involved in synaptic vesicle functions in synaptic ribbons		Synaptic vesicle docking;Phototransduction	Cytoplasm
1368947_at	0.25591	0.0106999	0.195438	0.141931	0.0763	0.0212	0.455548	0.557305	0.61765	-0.222258	-0.173105	-0.402712	-0.60308	Gadd45a: Growth arrest and DNA-damage-inducible 45 alpha, involved in DNA repair and inhibition of cell growth; increased expression of human GADD45A may be therapeutic for acute myelocytic leukemia and lung, cervical, and esophageal cancer		Cell cycle checkpoint;Apoptosis;DNA repair;Response to wounding
1392731_at	0.121664	-0.100358	0.149846	0.108319	-1.01e-05	-0.00126	0.473821	0.557558	0.62031	-0.0810173	-0.0863528	-0.514864	-0.59226	Tnfrsf1b: Protein with strong similarity to tumor necrosis factor receptor 1b (mouse Tnfrsf1b), which is a tumor necrosis factor receptor that induces T-cell proliferation and apoptosis, contains four TNFR-NGFR cysteine-rich regions found in some surface receptors	Enzyme activator activity;Tumor necrosis factor receptor activity	Immune response;Nitric oxide biosynthesis;Apoptosis;Organogenesis;I-kappaB kinase/NF-kappaB cascade;Cell proliferation;Response to bacteria;Cell differentiation;Response to pest, pathogen or parasite	Plasma membrane;Extracellular
1368437_at	0.023857	-0.179832	0.0917947	0.0145281	-0.028	-0.0824	0.472402	0.557866	0.62069	-0.0402798	-0.0740066	-0.554587	-0.58682	Ca4: Carbonic anhydrase 4, a putative carbonate dehydratase involved in bicarbonate and water homeostasis; human CA4 deficiency may be associated with pure proximal renal tubular acidosis	Carbonate dehydratase activity	Water homeostasis;Monovalent inorganic cation homeostasis	Apical plasma membrane;Sarcoplasmic reticulum;Sarcolemma;Microsome;Extracellular
1374610_at	0.041531	0.0602961	0.0683599	0.0168385	-0.0875	-0.108	0.47337	0.558832	0.61764	-0.097248	-0.106531	-0.360933	-0.59935
1371664_at	0.105101	-0.0542828	0.192833	0.168116	0.11	0.114	0.484607	0.558948	0.59357	-0.0296789	-0.0656374	-0.482923	-0.57307
1387412_at	0.303078	0.248311	0.144903	0.112983	-0.0336	-0.0301	0.489404	0.558984	0.59771	-0.300246	-0.085054	-0.285519	-0.58872	Pip5k2a: Protein with very strong similarity to phosphatidylinositol-4-phosphate 5-kinase type II alpha (human PIP5K2A), member of phosphatidylinositol-4-phosphate 5-kinase family, which convert phosphatidylinositol-4-phosphate to phosphoinositol-4,5-bisphosphate	1-phosphatidylinositol-4-phosphate 5-kinase activity	Phosphorylation;Phosphoinositide metabolism	Intracellular
1398435_at	0.034271	0.167968	0.254788	0.128114	0.0754	-0.0391	0.550006	0.559763	0.52716	-0.182303	0.135573	-0.324177	-0.51595	SLC22A15: Member of the sugar (and other) transporter family, has moderate similarity to solute carrier family 22 member 4 (human SLC22A4), which transports various organic cations in a pH-dependent manner and transports carnitine	Organic cation transporter activity;Nucleotide binding;Vitamin or cofactor transporter activity;Porter activity	Monovalent inorganic cation transport;Organic cation transport;Vitamin or cofactor transport	Integral to plasma membrane;Membrane fraction
1389911_at	0.191922	0.0597091	0.125521	0.0718309	-0.0258	-0.051	0.452685	0.5609	0.6278	-0.103872	-0.194052	-0.333033	-0.61544	BC019776: Protein of unknown function, has high similarity to uncharacterized human LOC284207
1388395_at	-0.016893	-0.049387	0.140511	0.0717602	0.0107	-0.0488	0.501165	0.561106	0.59967	-0.0579943	-0.0042984	-0.471923	-0.5747	G0s2: Protein of unknown function, has high similarity to uncharacterized G0-G1 switch gene 2 (human G0S2), which has putative roles in immunosuppression and lymphocytic self versus non-self negative selection
1390592_at	0.232415	0.297128	0.0838545	0.0636458	-0.08	-0.0532	0.52686	0.562355	0.6013	-0.258394	0.0395406	-0.253039	-0.59352
1387788_at	-0.021314	-0.0130992	0.221436	0.168408	0.0738	0.0344	0.534014	0.562963	0.5466	-0.0951159	0.0958006	-0.450922	-0.52531	Junb: Jun B proto-oncogene, component of AP-1 transcription factor, acts in transcription, cellular proliferation, and differentiation; human JUNB is abnormally expressed in Hodgkin disease and other neoplasms and gene is amplified in cutaneous T-cell lymphomas	Transcriptional repressor activity;Transcriptional activator activity	Regulation of transcription from Pol II promoter;Positive regulation of cell proliferation;Aging;Response to cocaine;Response to oxidative stress;Circadian rhythm;Cell differentiation	Nucleus
1387703_a_at	0.271288	0.257203	0.0808963	0.0872693	-0.0652	-0.0525	0.462395	0.563244	0.62239	-0.215183	-0.192755	-0.187463	-0.62201	Usp2: Ubiquitin specific protease 2, a ubiquitin-specific protease that regulates myogenesis and perhaps bone homeostasis, expression in bone is stimulated by parathyroid hormone (Pth), two isoforms exist through alternate mRNA splicing	Cysteine-type endopeptidase activity;Ubiquitin-specific protease activity	Organismal physiological process;Protein deubiquitination;Response to hormone stimulus;Regulation of myogenesis	Intracellular
1387322_at	0.317723	0.132549	0.229797	0.121712	0.0801	-0.013	0.496774	0.563421	0.6198	-0.361525	-0.0613094	-0.339778	-0.61074	Sema6b: Semaphorin VIb (Semaphorin Z), member of the semaphorin family, may be involved in development of the central and peripheral nervous systems		Central nervous system development;Axon guidance;Cell-cell signaling;Peripheral nervous system development	Integral to plasma membrane
1369973_at	0.436872	0.216433	0.342063	0.295444	0.293	0.246	0.443734	0.563482	0.70757	-0.469424	-0.282729	-0.261776	-0.7198	Xdh: Xanthine dehydrogenase, converts xanthine to uric acid in purine catabolism, converted to hypoxanthine oxidase through a proteolytic process, activity increases in response to brain ischemia; human XDH deficiency results in hereditary xanthinuria	Zinc ion binding;Xanthine dehydrogenase activity;Xanthine oxidase activity	Xanthine oxidation;Response to drug;Oxygen and reactive oxygen species metabolism
1372724_at	0.174063	0.0201029	0.176913	0.0807086	-0.0462	-0.107	0.482275	0.56381	0.56501	-0.216873	-0.0946338	-0.387934	-0.54404	Grina: NMDA receptor glutamate-binding chain, the glutamate binding subunit of N-methyl-D-aspartate receptors, plays a likely role in synaptic transmission	N-methyl-D-aspartate selective glutamate receptor activity;Glutamate binding	Glutamate signaling pathway;Neurogenesis;Synaptic transmission	N-methyl-D-aspartate selective glutamate receptor complex
1376697_at	0.556726	0.343583	0.232434	0.221139	0.136	0.133	0.441166	0.56386	0.69939	-0.562066	-0.301206	-0.160624	-0.71369	Chst12: Protein with strong similarity to chondroitin 4-O-sulfotransferase 2 (human CHST12), which transfers sulfate to the C-4 position of N-acetylgalactosamine in chondroitin and desulfated dermatan sulfate, member of the sulfotransferase family	Sulfotransferase activity	Proteoglycan metabolism	Integral to membrane
1369452_a_at	0.281325	0.109624	0.222864	0.167174	0.136	0.0684	0.470649	0.564616	0.63048	-0.22082	-0.159136	-0.336844	-0.62521	Picalm: Phosphatidylinositol binding clathrin assembly protein, plays a role in coated pit internalization; human PICALM gene fusion with AF10 (human MLLT10) occurs in acute myeloid, acute lymphoblastic and acute megakaryoblastic leukemias and malignant lymphoma	Phosphatidylinositol-4,5-bisphosphate binding	Protein complex assembly;Vesicle organization and biogenesis;Vesicle budding	Coated vesicle
1371682_at	0.4113	0.288388	0.20277	0.204194	0.0906	0.107	0.45189	0.564624	0.64792	-0.438256	-0.253765	-0.200635	-0.65495	Map1lc3a: Protein with strong similarity to microtubule-associated protein 1 light chain 3 beta (mouse Map1lc3b), which is an autophagic vacuole-associated protein processed from LC3-I, member of the microtubule associated protein 1A or 1B light chain 3 family	Enzyme binding;Microtubule binding	Cellular response to starvation;Rac protein signal transduction;Protein targeting;Cell differentiation	Cytoplasm
1388858_at	0.311706	0.163346	0.207016	0.133061	0.012	-0.0325	0.483945	0.565248	0.59969	-0.340802	-0.118475	-0.327799	-0.58854	Map2k3: Mitogen activated protein kinase kinase 3, phosphorylates MAP kinase p38, involved in immune, inflammatory, and stress responses, also has roles in glucose transport and ischemic kidney injury; human MAP2K3 acts in nontypeable H. influenzae infection	MAP kinase kinase activity	Inflammatory response;Cell death;Hyperosmotic response;Protein localization;Response to hypoxia;Activation of MAPK
1372355_at	-0.136483	-0.0919877	0.240379	0.141845	0.0638	-0.000898	0.551406	0.565863	0.52762	0.0008345	0.16021	-0.520072	-0.49833
1373776_at	-0.116653	-0.145928	0.288498	0.203481	0.103	0.058	0.543716	0.566442	0.52517	-0.0132321	0.132843	-0.55985	-0.49426
1389110_at	0.058362	-0.124771	0.161724	0.0606719	0.034	-0.0449	0.494814	0.569191	0.62846	-0.0405414	-0.0434391	-0.558949	-0.5972	Mrps6: Mitochondrial ribosomal protein S6	Structural constituent of ribosome	Protein biosynthesis	Mitochondrial small ribosomal subunit
1388157_at	0.103478	0.0565083	0.139428	0.087658	-0.0155	-0.0377	0.490741	0.569707	0.62182	-0.0672677	-0.0846947	-0.409332	-0.60275	Marcks: Myristoylated alanine-rich protein kinase C substrate, a calmodulin binding protein that may cross-link actin filaments and is involved in brain development	Protein binding, bridging;Actin filament binding;Phosphatidylinositol-4,5-bisphosphate binding;Calmodulin binding	Cell motility;Lysosome organization and biogenesis;Regulation of cell shape;Brain development;Negative regulation of cell proliferation	Synaptosome;Cytoplasm;Plasma membrane
1390524_at	0.054437	0.0259252	0.231276	0.122977	0.0618	-0.0209	0.520044	0.569847	0.56923	-0.134895	0.0171063	-0.38091	-0.55401	Rnf12: RING finger protein 12, a transcription corepressor that binds to LIM domains and recruits histone deacetylase-containing complexes, mediates the protein ubiquitination of some LIM domain proteins	Ubiquitin-protein ligase activity;Transcription corepressor activity	Protein ubiquitination;DNA packaging;Negative regulation of transcription from Pol II promoter
1367584_at	0.532598	0.339609	0.156918	0.124838	-0.00451	-0.044	0.462621	0.570362	0.62998	-0.423069	-0.234709	-0.156178	-0.63503	Anxa2: Calpactin I heavy chain, involved in plasmin generation and enhances osteoclastogenesis and bone resorption; human ANXA2 is a marker for various cancers (prostate, brain, breast, lung, pancreas, colorectal) and for heart failure	Insulin receptor binding;Insulin-like growth factor receptor binding;Vitamin D binding	Skeletal development;Cell proliferation;Axonogenesis;Neuron differentiation	Soluble fraction;Early endosome;Lysosome
1367802_at	0.21461	0.0834614	0.235084	0.170699	0.0766	0.0365	0.489503	0.570536	0.59604	-0.233063	-0.106234	-0.309842	-0.58964	Sgk: Serum glucocorticoid regulated kinase, a serine/threonine kinase that phosphorylates and inhibits the transcription factor Foxo3a to prevent apoptosis, stimulates the activity of sodium channels, involved in learning and memory	Protein serine/threonine kinase activity	Protein amino acid phosphorylation;Regulation of cell proliferation;Cell cycle;Brain development;Regulation of cell volume;Signal transduction;Learning and/or memory;Sodium ion transport;Anti-apoptosis	Nucleus;Cytoplasm
1388769_at	0.198755	0.0618564	0.12596	0.0713674	0.00913	-0.0494	0.480272	0.571369	0.63258	-0.203621	-0.12953	-0.397453	-0.61549	Traf7: Protein with very strong similarity to human TRAF7, which is an E3 ubiquitin ligase that binds human MAP3K3 kinase and regulates signal transduction pathways, member of the TRAF-type zinc finger containing family, contains seven WD domain G-beta repeats	Catalytic activity;DNA binding;Enzyme binding	MAPKKK cascade;Cell cycle;I-kappaB kinase/NF-kappaB cascade;Cytokine and chemokine mediated signaling pathway;JNK cascade;Protein ubiquitination	Cytoplasmic vesicle
1398256_at	0.062155	-0.0731187	0.173048	0.0886939	0.0478	-0.029	0.505945	0.571631	0.61726	-0.110449	-0.0201363	-0.510417	-0.59085	Il1b: Interleukin 1 beta, a cytokine involved in inflammation; decreased expression of human IL1B may be therapeutic for rheumatoid arthritis and psoriasis; increased expression of human IL1B may be therapeutic for various cancers and HIV infections	Interleukin-1 receptor binding	Associative learning;Nitric oxide biosynthesis;Positive regulation of transcription, DNA-dependent;Inflammatory response;Perception of fast pain;Glucocorticoid biosynthesis;I-kappaB kinase/NF-kappaB cascade;Negative regulation of cell proliferation;Cytokine and chemokine mediated signaling pathway;Response to endogenous stimulus	Nucleus;Cytoplasm;Extracellular
1375866_at	-0.033558	0.0006935	0.232254	0.166215	0.0917	0.0443	0.555061	0.571894	0.56766	-0.0986523	0.139941	-0.484103	-0.54464
1368073_at	0.02851	-0.13121	0.143779	0.0502316	-0.0689	-0.116	0.478237	0.57384	0.61832	-0.0612389	-0.115219	-0.527821	-0.585	Irf1: Interferon regulatory factor 1, a transcriptional activator that negatively regulates cell proliferation and regulates nitric oxide production; altered expression of human IRF1 is associated with various cancers, multiple sclerosis, and psoriasis	Transcription factor activity	Nitric oxide biosynthesis;Positive regulation of cell proliferation;JAK-STAT cascade;Negative regulation of cell proliferation;Regulation of S phase of mitotic cell cycle
1368035_a_at	0.144015	0.118312	0.118896	0.085718	-0.0194	-0.0054	0.557167	0.573916	0.58957	-0.0909589	0.13465	-0.477304	-0.56328	Ptprf: Protein tyrosine phosphatase receptor-type F, regulates insulin receptor signaling, cell migration, and apoptosis; human PTPRF is increased in breast cancer and may function in the pathogenesis of insulin resistance in obesity	Transmembrane receptor protein tyrosine phosphatase activity;Binding	Cell adhesion;Epidermal growth factor receptor signaling pathway;Protein amino acid dephosphorylation;Inactivation of MAPK;Insulin receptor signaling pathway;Caspase activation;Cell proliferation;Regulation of apoptosis;Neurogenesis;Fibroblast growth factor receptor signaling pathway	Integral to plasma membrane;Microsome
1390381_at	0.010161	-0.108517	0.188706	0.0827854	0.0378	-0.0269	0.523729	0.574614	0.59654	-0.0159735	0.0394181	-0.555621	-0.56493	Xpc: Xeroderma pigmentosum complementation group C, involved in the DNA damage response and nucleotide-excision repair; deficiency results in high susceptibility of skin cancer, human XPC mutation is linked to xeroderma pigmentosum group c	Single-stranded DNA binding	Pyrimidine dimer repair;Nucleotide-excision repair;Regulation of S phase of mitotic cell cycle
1373589_at	0.09351	-0.052167	0.281306	0.170584	0.0376	-0.0285	0.515871	0.57534	0.53358	-0.109708	-0.0100736	-0.462077	-0.50859	Mtmr3: Protein with strong similarity to myotubularin related protein 3 (human MTMR3), which dephosphorylates inositol lipid 3-phosphates and proteins at Ser, Thr and Tyr residues, and is involved in lipid metabolism, member of the myotubularin-related family	Protein tyrosine phosphatase activity	Protein amino acid dephosphorylation	Cytosol;Membrane
1374530_at	0.334346	0.170355	0.214839	0.144604	0.0321	0.00795	0.504321	0.575869	0.62474	-0.374829	-0.0799734	-0.283536	-0.61972
1386899_at	0.462896	0.206697	0.260395	0.195268	0.176	0.093	0.444366	0.576369	0.69237	-0.39246	-0.311981	-0.282158	-0.69598	Ctsh: Cathepsin H, a cysteine (thiol) protease, member of a family of lysosomal cysteine proteases involved in a variety of proteolytic processes, activity is inhibited by stefins A and B, expression in corpus luteum is induced by prolactin	Cathepsin H activity;Aminopeptidase activity	Proteolysis and peptidolysis	Lysosome
1374413_at	0.106188	-0.0254143	0.216246	0.198689	0.0896	0.0987	0.5017	0.577867	0.62915	-0.188999	-0.0702604	-0.513267	-0.60613	Ubl3: Ubiquitin-like 3		Protein modification
1390486_at	0.191048	0.0901179	0.238839	0.157595	0.114	0.0116	0.496976	0.578423	0.6371	-0.289429	-0.105723	-0.374465	-0.62678	Usp32: Member of the ubiquitin carboxyl-terminal hydrolase family, which are cysteine proteases involved in deubiquitination, has a region of strong similarity to a region of ubiquitin specific protease 6 (human USP6), which contributes to deubiquitination	Cysteine-type endopeptidase activity;Ubiquitin thiolesterase activity	Protein deubiquitination;Ubiquitin-dependent protein catabolism	Nucleus;Cytoplasm
1387045_at	0.053604	-0.0053928	0.220997	0.095649	0.0173	-0.0741	0.553683	0.578882	0.54448	-0.15781	0.116311	-0.480627	-0.51679	Atp6n1a: ATPase H+ transporting lysosomal noncatalytic accessory protein 1a (vacuolar proton pump), a component of a multisubunit enzyme which functions in coupling ATP hydrolysis to proton translocation	Hydrogen-exporting ATPase activity, phosphorylative mechanism	ATP hydrolysis coupled proton transport	Integral to membrane;Membrane fraction
1371249_at	0.242277	0.109738	0.090205	0.0148801	-0.139	-0.15	0.463275	0.578941	0.62552	-0.118117	-0.215572	-0.286036	-0.61203
1371360_at	0.261567	0.0878304	0.150836	0.112257	0.0362	0.0051	0.463128	0.579021	0.66762	-0.214281	-0.223449	-0.364906	-0.65655	Ndrg1: N-myc downstream regulated 1, acts in cellular differentiation and keratinocyte proliferation; human NDRG1 shows altered expression in many cancers and mutation is associated with hereditary motor and sensory neuropathies		Response to nickel ion;Negative regulation of cell proliferation;Response to hypoxia;Response to hormone stimulus;Keratinocyte differentiation	Cytoplasm
1370928_at	0.347454	0.226029	0.259487	0.204748	0.194	0.134	0.48209	0.579387	0.68493	-0.40028	-0.187377	-0.281069	-0.68952	Litaf: Lipopolysaccharide-induced TNF factor, contains PY motifs that interact with the WW domains of the ubiquitin protein ligase Nedd4; gene mutation of human LITAF causes Charcot Marie Tooth disease type 1C	Protein binding		Cytoplasm
1376138_at	0.420276	0.313921	0.176793	0.132014	0.0434	-0.000482	0.498892	0.579986	0.63795	-0.408937	-0.131412	-0.222828	-0.63924
1368811_at	0.204914	0.0835776	0.0935937	0.0690861	-0.0144	-0.0189	0.48361	0.580168	0.66675	-0.150419	-0.146187	-0.389288	-0.65128	Lmnb1: Lamin B1, may be a structural member of the nuclear lamina, cleaved by proteases during apoptosis; human LMNB1 protein is targeted by autoantibodies in chronic fatigue syndrome	Chromatin binding;Lamin binding	Apoptosis;Spermatogenesis	Nuclear matrix;Lamin filament
1387477_at	0.413729	0.270202	0.221139	0.14918	0.0475	-0.0146	0.509635	0.581977	0.59608	-0.411018	-0.0966492	-0.274766	-0.59121	Kcnk12: Tandem pore domain potassium channel THIK-2, a member of a subfamily of tandem pore domain K(+) channels, does not form functional homomeric channels or affect the currents induced by THIK-1 (Kcnk13) when expressed in X. laevis oocytes	Potassium channel activity	Potassium ion transport	Plasma membrane
1386482_at	0.283272	0.195954	0.258256	0.187582	0.167	0.0985	0.514574	0.583415	0.66006	-0.293394	-0.0756082	-0.339029	-0.65701	Gch: GTP cyclohydrolase I, catalyzes the first step in tetrahydrobiopterin synthesis; mutation of human GCH1 causes dopa-responsive dystonia	GTP cyclohydrolase I activity	Nitric oxide biosynthesis;Muscle development;Locomotory behavior;Tetrahydrobiopterin biosynthesis	Extracellular
1368604_at	0.161025	-0.0376727	0.166539	0.0865088	0.0793	0.0207	0.481412	0.584567	0.70624	-0.157386	-0.156013	-0.483203	-0.68707	Mefv: Protein containing a B-box zinc finger domain and a PAAD-DAPIN domain, has moderate similarity to pyrin (human MEFV), which interacts with the apoptosis inducer human ASC and is associated with familial Mediterranean fever and renal amyloidosis	DNA binding	Response to pest, pathogen or parasite;Cell growth and/or maintenance	Nucleus
1387870_at	0.068512	-0.0388803	0.214482	0.129215	0.0411	-0.0183	0.552849	0.584572	0.56607	-0.11505	0.0993806	-0.497288	-0.53912	Zfp36: Zinc finger protein 36, a zinc finger-containing immediate early transcriptional activator, expression is induced by nerve growth factor, epidermal growth factor and phorbol 12-myristate 13-acetate	Zinc ion binding;Transcriptional activator activity	Regulation of transcription, DNA-dependent	Nucleus
1390726_at	-0.042314	-0.0963588	0.0935942	0.0311449	-0.0632	-0.0721	0.523058	0.585569	0.63698	0.0240103	0.0089552	-0.556995	-0.60234	Bcat1: Cytosolic branched-chain amino acid aminotransferase (branched chain aminotransferase), reversibly transaminates branched-chain L-amino acids, catalyzing the last step of their synthesis and the first step of their degradation	Branched-chain-amino-acid transaminase activity	Neurotransmitter metabolism;Branched chain family amino acid metabolism	Cytoplasm
1389305_at	0.55075	0.420564	0.164882	0.171183	0.0391	0.0745	0.475991	0.58603	0.66483	-0.393394	-0.251169	-0.134265	-0.67617	Anxa4: Annexin A4, a Ca2+-dependent phospholipid-binding protein, predicted to function in endocytic and exocytic processes; human ANXA4 is a marker for alcoholism, failing heart, SLE, and antiphospholipid syndrome	Calcium-dependent phospholipid binding;Enzyme inhibitor activity;Intracellular transporter activity	Blood coagulation;Signal transduction;Endocytosis;Regulation of calcium ion-dependent exocytosis	Cytoplasmic vesicle;Endosome;Lysosome
1373390_at	0.045785	-0.046188	0.131333	0.0559432	-0.103	-0.133	0.521974	0.58609	0.55371	-0.0400619	-0.0088889	-0.456471	-0.52341	4121402D02Rik: Protein of unknown function
1373786_at	0.211784	0.144176	0.0800955	-0.0084086	-0.0988	-0.182	0.510265	0.586141	0.62963	-0.2309	-0.0745293	-0.310566	-0.61486
1388967_at	0.363788	0.190656	0.103426	0.102568	-0.0425	-0.036	0.475706	0.586626	0.65046	-0.349128	-0.213364	-0.295008	-0.64188	Tcfe3: Transcription factor E3, a member of the microphthalmia TFE (MiT) subfamily, plays a role in B cell activation and may regulate age-dependent osteoclast function; human TFE3 is associated with kidney carcinoma and alveolar soft part sarcoma	Transcription factor binding;Transcription factor activity;Transcriptional activator activity	Regulation of transcription from Pol II promoter;Enzyme linked receptor protein signaling pathway	Nucleus
1386958_at	0.288514	0.110516	0.127348	0.0907659	-0.00975	-0.0321	0.483394	0.588289	0.65419	-0.217891	-0.179857	-0.377671	-0.63931	Txnrd1: Thioredoxin reductase 1, has roles in maintaining redox balance, in cell growth, and in ascorbate cycling; human TXNRD1 may be associated with cancer and autoimmune disease	Thioredoxin-disulfide reductase activity;Monodehydroascorbate reductase (NADH) activity	Cell growth;Redox signal response	Cytosol
1372837_at	0.024333	-0.0029657	0.0741917	0.0144233	-0.12	-0.133	0.549125	0.590361	0.57783	-0.0808307	0.0752939	-0.474769	-0.54607
1388522_at	0.076311	0.06557	0.167613	0.127942	-0.00989	-0.0117	0.542726	0.590409	0.5936	-0.103771	0.0323188	-0.420558	-0.57293	9130017A15Rik: Protein with low similarity to S. pombe Azr1p, which is involved in resistance to 5-azacytidine	Protein phosphatase type 2C activity	Metabolism	Mitochondrion
1387530_a_at	0.415633	0.391374	0.22428	0.176936	0.125	0.0746	0.517804	0.590479	0.66776	-0.315693	-0.113046	-0.134214	-0.68238	Fosl2: FOS-like antigen 2, a member of the Fos family that binds Jun family members to form AP-1 transcription factor, involved in transcriptional control; human FOSL2 is upregulated in breast cancer and may play a role in tumor progression	Transcription factor activity;Transcriptional activator activity;Transcription corepressor activity	Apoptosis;Circadian rhythm;Signal transduction;Cell differentiation;Response to wounding	Nucleus;Cytoplasm
1372389_at	0.123712	0.025695	0.138439	0.0506628	-0.0109	-0.087	0.519236	0.592091	0.63386	-0.199482	-0.0488496	-0.437014	-0.6119
1387087_at	0.072291	-0.0137878	0.126054	0.057563	-0.00975	-0.0494	0.510632	0.592382	0.65221	-0.085398	-0.0752203	-0.456892	-0.62962	Cebpb: CEBP beta, member of the bZIP-domain CCAAT-enhancer binding transcription factor family, involved in organogenesis and regulation of cell proliferation; upregulation of human CEBPB correlates with invasiveness of colorectal cancer	Transcription coactivator activity;Transcriptional activator activity;Transcription corepressor activity	Regulation of transcription from Pol II promoter;Positive regulation of cell proliferation;Energy pathways;Organogenesis;Negative regulation of cell proliferation;Long-term memory	Nucleus
1374702_at	0.019172	0.0696778	0.118792	0.100927	-0.124	-0.0767	0.562663	0.593056	0.59477	-0.0426261	0.101408	-0.423532	-0.56904
1390424_at	0.164256	0.000614	0.369053	0.243173	0.225	0.106	0.540322	0.593996	0.63345	-0.27788	0.0027398	-0.435955	-0.62257
1387667_at	0.115852	-0.0106942	0.148399	0.0618678	0.00258	-0.0583	0.502356	0.594807	0.68082	-0.142495	-0.114597	-0.47167	-0.65811	Nos2: Nitric oxide synthase 2 inducible, a calmodulin-binding enzyme that generates nitric oxide from arginine and oxygen; upregulation relieves erectile dysfunction; human NOS2A may be therapeutic for breast cancer and hepatitis C infection	Calmodulin binding;Nitric-oxide synthase activity;Calcium channel inhibitor activity	Angiogenesis;Regulation of heart rate;Nitric oxide biosynthesis;Response to virus;Inflammatory response;Response to oxidative stress;I-kappaB kinase/NF-kappaB cascade;Cytosolic calcium ion concentration elevation;Fluid secretion;Response to nematodes;Response to endogenous stimulus	Cytoplasm
1373494_at	0.150692	0.208433	0.175628	0.15973	-0.0475	-0.026	0.54838	0.595203	0.55888	-0.105333	0.0138149	-0.295483	-0.54728	Bcr: Breakpoint cluster region, a putative negative regulator of the Rho family GTPase Rac that may be involved in vestibular morphogenesis	Rac GTPase activator activity;Rho GTPase activator activity	Rho protein signal transduction;Cytoskeleton organization and biogenesis;Ear morphogenesis	Cytoskeleton
1376636_at	-0.039543	-0.0375591	0.220662	0.151858	0.0418	-0.0116	0.583695	0.597138	0.55241	-0.0406521	0.169098	-0.525546	-0.52236
1387759_s_at	0.178994	0.0373337	0.138301	0.0685445	-0.00327	-0.0567	0.485711	0.597842	0.66749	-0.101288	-0.1924	-0.409099	-0.65002
1370112_at	0.160596	0.0230761	0.0944137	0.0458398	-0.0525	-0.071	0.487603	0.597924	0.69349	-0.218645	-0.179425	-0.434799	-0.67246	Pten: Phosphatase and tensin homolog, a phosphatidylinositol phosphatase that acts as a tumor suppressor; mutation of human PTEN is linked to Cowden disease, Bannayan-Zonana syndrome, diabetes II, and cancers	Protein tyrosine phosphatase activity;Actin binding;Phosphatidylinositol-3,4,5-trisphosphate 3-phosphatase activity	Phospholipid dephosphorylation;Phospholipid metabolism;Protein amino acid dephosphorylation;Negative regulation of cell proliferation;Embryonic development (sensu Mammalia)	Membrane fraction;Cytoplasm
1372986_at	0.1447	0.0483709	0.278125	0.200712	0.12	0.0667	0.571424	0.598921	0.61657	-0.230829	0.101335	-0.482394	-0.59678	Jundp2: Jun dimerization protein 2, represses AP-1-mediated activation in non-stimulated cells through heterodimerization with c-Jun (Jun), functions as a coactivator	Transcription coactivator activity;Transcription corepressor activity	Regulation of transcription from Pol II promoter;Negative regulation of transcription
1375498_at	0.15956	0.0829282	0.182376	0.144766	-0.0154	0.0187	0.570462	0.598967	0.62079	-0.175006	0.102181	-0.454039	-0.59816	9130017A15Rik: Protein with low similarity to S. pombe Azr1p, which is involved in resistance to 5-azacytidine	Protein phosphatase type 2C activity	Metabolism	Mitochondrion
1375020_at	0.18276	0.015981	0.235849	0.158876	0.0913	0.0171	0.540291	0.599749	0.59957	-0.187066	-0.0075942	-0.468531	-0.57855	Rin3: Protein with high similarity to Ras and Rab interactor 3 (human RIN3), which binds Rab5 and amphiphysin II (human BIN1), member of the vacuolar sorting protein 9 (VPS9) domain containing family, contains an Src homology 2 (SH2) domain	Small GTPase regulatory/interacting protein activity;Protein binding	Ras protein signal transduction	Vacuole
1368645_at	0.09184	-0.0539268	0.180326	0.118371	0.0567	0.00793	0.531721	0.601948	0.648	-0.103887	-0.0303611	-0.546794	-0.61996	Ptpn1: Protein tyrosine phosphatase non-receptor type I, involved in the negative regulation of insulin receptor signaling; human PTPN1 may be associated with type II diabetes and obesity	Receptor signaling protein tyrosine phosphatase activity	Protein amino acid dephosphorylation;Insulin receptor signaling pathway;Glucose metabolism	Cytosol;Microsome
1372037_at	0.157168	-0.0061591	0.365304	0.284154	0.18	0.115	0.528514	0.602427	0.62522	-0.182455	-0.0683007	-0.463286	-0.61024	Enigma: LIM mineralization protein 1, a LIM domain-containing protein that promotes bone formation through the BMP6 signaling pathway		Ossification;Signal transduction	Intracellular
1376835_at	0.089945	0.0503918	0.0386065	-0.0116528	-0.107	-0.115	0.512648	0.602561	0.69551	-0.106066	-0.100872	-0.414161	-0.67393	Slc35b2: Protein with strong similarity to mouse Nfkbie, which which interacts with and inhibits the transcription factor NF-kappa B proteins by sequestering them to the cytoplasm, contains six ankyrin repeats, which may mediate protein-protein interactions	Protein serine/threonine kinase activity;Transcription cofactor activity	Organogenesis;Protein-nucleus import	Cytoplasm
1388455_at	0.464073	0.203102	0.136263	0.109579	0.00361	-0.032	0.456675	0.60442	0.70503	-0.358375	-0.34524	-0.270418	-0.70229	Gng10: Guanine nucleotide binding protein gamma subunit 10, putative component of heterotrimeric G protein complexes that transduce signals from G protein-coupled receptors to intracellular effectors	GTPase activity	Signal transduction	Heterotrimeric G-protein complex
1371943_at	0.187073	0.189044	0.143309	0.117102	-0.0165	-0.00912	0.556883	0.605313	0.63745	-0.213237	0.0183801	-0.392623	-0.62058	Lyk4: Protein with very strong similarity to SINK homologous serine-threonine kinase (human MGC4796), which is a putative serine-threonine kinase that negatively regulates transcription mediated by human NFKB1 and human TP53, contains a protein kinase domain	Transcription regulator activity;ATP binding;Protein serine/threonine kinase activity	Transcription, DNA-dependent;Protein amino acid phosphorylation;Cell cycle;I-kappaB kinase/NF-kappaB cascade	Nucleus;Cytoplasm
1367614_at	0.537271	0.235456	0.178164	0.134003	0.0529	0.00283	0.464053	0.60799	0.71224	-0.438557	-0.338485	-0.248855	-0.71401	Anx1: Annexin I, a calcium and phospholipid-binding protein that has anti-inflammatory activity, mediates the regulatory actions of glucocorticoids on prolactin secretion from the pituitary gland, and is an endogenous inhibitor of cerebral ischemia	Phospholipid binding;Enzyme inhibitor activity;Calcium ion binding	Lipid metabolism;Inflammatory response	Nucleus;Endosome;Lysosome;Plasma membrane
1390392_at	-0.034838	-0.0659481	0.275623	0.143527	0.0559	-0.0416	0.59058	0.608213	0.55715	-0.132068	0.159255	-0.51709	-0.52822	2500001K11Rik: Protein of unknown function, has strong similarity to uncharacterized human FAM11A
1373242_at	-0.020825	-0.0814591	0.123682	0.0400101	-0.0664	-0.112	0.543739	0.608352	0.64061	-0.0339274	0.0052243	-0.550815	-0.60592	Tbpl1: TATA box binding protein-like 1, a transcription factor, interacts with general transcription factors TFIIA and TFIIB, acts in chromatin organization and acrosome formation in spermatid development, may regulate expression of spermogenesis-related genes	Transcription factor activity;Glucose transporter activity;RNA polymerase II transcription factor activity	Transcription initiation from Pol II promoter;Regulation of transcription from Pol II promoter;Glucose transport;Acrosome formation;Establishment and/or maintenance of chromatin architecture	Nucleus;Cytoplasm;Integral to plasma membrane
1371115_at	0.142791	-0.0508369	0.0492813	0.006412	-0.177	-0.15	0.509576	0.608433	0.64284	-0.0681211	-0.117035	-0.502441	-0.60831	Ptpre: Receptor-type protein tyrosine phosphatase epsilon, cytoplasmic and a transmembrane forms are expressed from different promoters	Protein tyrosine phosphatase activity	Positive regulation of cell proliferation;Protein amino acid dephosphorylation;Signal transduction;Anti-apoptosis	Integral to membrane;Cytosol
1371863_at	-0.005307	-0.033474	0.160116	0.0577851	-0.0178	-0.0838	0.556881	0.609551	0.64541	-0.0655433	0.038933	-0.527184	-0.61524	DNAH9: Dynein axonemal heavy polypeptide 9, a putative member of a family of dynein ATPases that function as microtubule motor proteins to drive the movement of cilia and flagella, localized to the axoneme, expressed in ciliated airway epithelium and sperm	Microtubule motor activity	Ciliary or flagellar motility;Spermatogenesis;Sperm motility	Axonemal dynein complex
1387040_at	0.614102	0.411444	0.228064	0.203704	0.0751	0.0453	0.503831	0.610395	0.65218	-0.462822	-0.23353	-0.133049	-0.66411	Mal: Myelin and lymphocyte protein, a proteolipid that is a component of the glycolipid-enriched membrane microdomain, involved in protein transport and possibly myelination; overexpression of mouse Mal causes kidney cyst formation and defective myelination		Protein transport;Synaptic transmission	Integral to plasma membrane
1368621_at	0.499828	0.204398	0.314497	0.239711	0.121	0.0693	0.521995	0.610401	0.66016	-0.397393	-0.142701	-0.299364	-0.65895	Aqp9: Aquaporin 9, an aquaporin channel family member, a neutral solute channel with broad selectivity, mediates the transport of water, antimonite, arsenite, glycerol, urea and non-charged solutes, may act in osmoreception and canalicular bile secretion	Water transporter activity;Arsenite transporter activity;Osmosensor activity;Urea channel activity;Canalicular bile acid transporter activity;Glycerol channel activity;Water channel activity;Antimonite transporter activity	Osmosensory signaling pathway;Urea transport;Glycerol transport;Canalicular bile acid transport;Antimonite transport;Pyrimidine transport;Water transport;Purine transport;Arsenite transport	Apical plasma membrane;Integral to plasma membrane;Basolateral plasma membrane
1374317_at	0.177726	0.0052124	0.152621	0.0828463	0.000278	-0.058	0.539683	0.611439	0.64452	-0.177263	-0.0368003	-0.516399	-0.6163
1373986_at	0.214451	0.214345	0.313051	0.236838	0.164	0.118	0.56772	0.611462	0.60605	-0.176404	0.0181796	-0.337039	-0.60161
1367748_at	0.137527	0.0042042	0.317022	0.193215	0.0985	-0.0147	0.574068	0.611977	0.56902	-0.23527	0.0712744	-0.500141	-0.54408	Arf5: ADP-ribosylation factor 5, a GTP-binding protein that stimulates cholera toxin ADP ribosyltransferase activity and may play a role in intracellular membrane trafficking	Enzyme activator activity;GTP binding	Protein amino acid ADP-ribosylation;Vesicle-mediated transport	Golgi membrane
1388673_at	0.35532	0.20345	0.0836333	0.0495783	-0.047	-0.0748	0.496115	0.612536	0.69583	-0.306918	-0.222885	-0.30447	-0.68713	Lsp1: Lymphocyte-specific protein 1, leukocyte-specific protein that binds F-actin, negatively regulates cell adhesion and chemotaxis; overexpression of human LSP1 is associated with neutrophil actin dysfunction with abnormalities of 47-kD and 89-kD proteins	Protein binding, bridging;Calcium ion binding;Actin filament binding	Neutrophil chemotaxis;MAPKKK cascade;Induction of apoptosis via death domain receptors;Regulation of cell shape;Actin cytoskeleton organization and biogenesis;Organogenesis;Cytoskeletal anchoring;Negative regulation of cell migration;Negative regulation of cell adhesion;Regulation of cell growth	Soluble fraction;Cytosol;Actin cytoskeleton;Plasma membrane
1373575_at	0.573014	0.337245	0.306067	0.277503	0.276	0.221	0.48842	0.612589	0.76229	-0.586417	-0.294893	-0.216805	-0.77955
1369089_at	0.065541	0.0424783	0.344887	0.228663	0.166	0.0768	0.593767	0.613867	0.5827	-0.197846	0.128458	-0.473045	-0.5644	Prkcc: Gamma isoform of protein kinase C (type I), increased expression is associated with a model of epilepsy; increased expression of human PRKCG is associated with various cancers; increased proteolysis of human PRKCG may be associated with Alzheimer disease	Calcium-dependent protein kinase C activity	Response to ethanol;Protein targeting;Protein amino acid phosphorylation;Neuronal remodeling;Serotonin receptor signaling pathway;Memory;Synaptic transmission	Extrinsic to plasma membrane;Nuclear membrane lumen;Axon;Membrane fraction;Cytoplasm
1368340_at	0.014007	0.0734455	0.281052	0.205702	0.0899	0.0455	0.581592	0.615571	0.57568	-0.0904956	0.0787261	-0.37421	-0.56319	Ipmk: Inositol polyphosphate multikinase, a phospholipid kinase that catalyzes the formation of Ins-1,4,5-P3, Ins-1,3,4,5-P4, Ins-1,3,4,5,6-P5 and 5-pyrophosphate-InsP4 and may provide an alternate method of Ins-1,4,5-P3 second messenger biosynthesis	Inositol or phosphatidylinositol kinase activity	Phospholipid metabolism;Calcium ion homeostasis;Phosphorylation;mRNA-nucleus export
1380230_at	0.059504	-0.0200238	0.337034	0.217511	0.184	0.102	0.585182	0.615626	0.63403	-0.172729	0.101859	-0.532228	-0.61276	Gch: GTP cyclohydrolase I, catalyzes the first step in tetrahydrobiopterin synthesis; mutation of human GCH1 causes dopa-responsive dystonia	GTP cyclohydrolase I activity	Nitric oxide biosynthesis;Muscle development;Locomotory behavior;Tetrahydrobiopterin biosynthesis	Extracellular
1368965_at	0.120762	0.0916121	0.123608	0.0639962	-0.0548	-0.0848	0.534449	0.616417	0.66439	-0.13459	-0.0815821	-0.391826	-0.64619	Mct3: Monocarboxylate transporter 3, member of a family of proton-linked monocarboxylate transporters, may play a role in lactic acid efflux from skeletal muscle	Lactate transporter activity	Response to hypoxia;Lactate transport	Integral to membrane;Sarcolemma
1368940_at	0.118218	0.0485049	0.135505	0.0573118	-0.043	-0.0903	0.543	0.616573	0.66495	-0.0637997	-0.0448885	-0.422661	-0.64418	P2ry2: Purinergic receptor P2Y2, G protein-coupled receptor activated by extracellular ATP and UTP, activates phospholipase C and stimulates calcium flux; increased expression is associated with intimal hyperplasia following arterial injury	Protein binding;UTP-activated nucleotide receptor activity;ATP-activated nucleotide receptor activity	Calcium ion transport;Negative regulation of ossification;Positive regulation of cell proliferation;Positive regulation of smooth muscle contraction;Peptide hormone secretion;Calcium ion homeostasis;Cytosolic calcium ion concentration elevation;Phosphatidylinositol biosynthesis;Vasoconstriction;Potassium ion transport;Generation of action potential;Phospholipase C activation;Inositol phosphate-me…	Integral to plasma membrane
1370051_at	0.145891	-0.033815	0.22915	0.13705	0.111	0.0394	0.54502	0.616594	0.69845	-0.189519	-0.0349066	-0.546171	-0.67456	Tgm1: Keratinocyte transglutaminase (transglutaminase 1), catalyzes protein crosslinking that is required for epidermal keratinocyte cell envelope formation; human TGM1 defects cause ichthyosis and mouse Tgm1 deficiency causes severe skin barrier defects	Protein-glutamine gamma-glutamyltransferase activity	Protein modification;Epidermis development
1375436_at	0.216337	0.0964668	0.184255	0.101029	-0.0014	-0.051	0.536623	0.617334	0.64491	-0.244164	-0.082467	-0.406458	-0.62709	LOC315085: Member of the nicotinate phosphoribosyltransferase (NAPRTase) family, has strong similarity to uncharacterized mouse 9130210N20Rik	Nicotinate phosphoribosyltransferase activity	Nicotinate nucleotide salvage
1373416_at	0.07248	0.109424	0.303245	0.236501	0.165	0.112	0.610393	0.61897	0.59045	-0.170675	0.165142	-0.418198	-0.57785
1374429_at	0.431948	0.361603	0.227039	0.179177	0.0517	0.05	0.611172	0.619546	0.63752	-0.417335	0.1378	-0.309399	-0.63186	Pim1: Pim-1 oncogene, a serine/threonine kinase that is expressed in cells of hematolymphoid origin in the germ cell lineages, regulates apoptosis and may play a role in spermatogenesis	Protein serine/threonine kinase activity;Protein binding	Peptidyl-serine phosphorylation;Spermatogenesis;Cell cycle;Induction of apoptosis;Signal transduction;Peptidyl-threonine phosphorylation;Anti-apoptosis
1371334_at	0.489762	0.323781	0.210587	0.181221	0.156	0.103	0.506739	0.62067	0.76504	-0.496242	-0.241749	-0.269732	-0.77151	Itm2c: Integral membrane protein 2C, a putative type II integral transmembrane protein with an intracellular N terminus, highly expressed in brain, ectopic expression in E. coli cells inhibits their growth	Protein binding;ATPase activity	Organogenesis	Integral to membrane
1390177_at	0.225836	0.0731098	0.255864	0.135245	0.122	0.000632	0.558232	0.620937	0.65901	-0.214196	-0.0196017	-0.450875	-0.64249
1368650_at	0.168217	0.0349953	0.151132	0.0804874	-0.0367	-0.065	0.507619	0.621314	0.68895	-0.139005	-0.188905	-0.393063	-0.67236	Tieg: TGFB inducible early growth response, a putative transcription factor that is upregulated by treatment with the glutamatergic agonist kainic acid; decreased expression of human TIEG is associated with carcinoma in situ of the breast	Transcription factor activity	Transforming growth factor beta receptor signaling pathway
1372358_at	0.020988	-0.108882	0.338002	0.198051	0.138	0.0284	0.598101	0.621632	0.57018	-0.0703204	0.142117	-0.577971	-0.5399
1371993_at	0.5287	0.291184	0.364616	0.319779	0.289	0.236	0.518388	0.621791	0.72825	-0.534799	-0.214301	-0.258028	-0.74122	Cpne3: Protein with strong similarity to copine III (human CPNE3), which is a protein kinase lacking a traditional protein kinase domain that may act in membrane trafficking, member of the copine family, contains two C2 domains	Calcium-dependent phospholipid binding;Protein kinase activity	Phospholipid metabolism	Cell
1373536_at	0.017695	-0.0641288	0.181721	0.103324	0.0106	-0.0271	0.566079	0.621842	0.6499	-0.0795107	0.0335582	-0.544913	-0.62009
1389412_at	0.165833	0.0313667	0.134998	0.0626028	-0.0702	-0.0904	0.552809	0.622598	0.62322	-0.189647	-0.0267192	-0.442349	-0.59838
1377497_at	0.257657	0.0721014	0.331483	0.26657	0.202	0.143	0.513235	0.622609	0.6912	-0.248133	-0.198233	-0.387347	-0.68656	Oasl1: 2'-5' oligoadenylate synthetase-like 1, an IFN-alpha-induced member of the OAS family that lacks 2'-5'-oligoadenylate synthetase activity; nonsense mutation in the gene correlates with sensitivity to West Nile virus infection	DNA binding	Response to virus;Nucleobase, nucleoside, nucleotide and nucleic acid metabolism	Intracellular
1388940_at	0.196979	0.0655687	0.107965	0.0395615	-0.121	-0.156	0.552829	0.623514	0.65108	-0.196093	-0.0319158	-0.45298	-0.62326
1388764_at	0.198484	0.120041	0.118421	0.0799303	-0.0613	-0.0719	0.533478	0.623538	0.65739	-0.174048	-0.112704	-0.359065	-0.64189	Iqgap1: IQ motif-containing GTPase activating protein 1, serves as an effector for CDC42 and RAC1, modulates E-cadherin (Cdh1)-mediated cellular adhesion, not required for development but may maintain gastric mucosa integrity in older mice	Calmodulin binding	Cytokinesis;Regulation of cell adhesion;Maintenance of gastrointestinal epithelium;Signal transduction	Intercellular junction;Cytoskeleton
1370224_at	0.157522	0.188412	0.0668435	0.0264421	-0.118	-0.116	0.568041	0.623858	0.6868	-0.165561	0.0085599	-0.404294	-0.66535	Stat3: Signal transducer activator transcription 3, regulates transcription in response to cytokine and growth factor signals mediated via JAK kinase, acts in cell proliferation and apoptosis; human STAT3 is a marker for rheumatoid arthritis and various cancers	Transcription factor activity;Transcriptional activator activity	Regulation of transcription from Pol II promoter;G-protein coupled receptor protein signaling pathway;Regulation of cell shape;Rho protein signal transduction;Anti-apoptosis	Nucleus;Cytoplasm
1372090_at	-0.01991	-0.108212	0.180989	0.0830655	-0.0379	-0.104	0.587544	0.624187	0.60974	-0.108891	0.111299	-0.608199	-0.56985	Max: Max protein, a basic helix-loop-helix (bHLH) DNA-binding protein that may act as a transcriptional regulator; increased expression of human MAX is associated with growth inhibition of retinoic acid-treated breast carcinoma cells	Specific transcriptional repressor activity;Transcription factor binding;Transcription factor activity;Double-stranded DNA binding	Regulation of transcription, DNA-dependent;Myeloid blood cell differentiation;Cell growth;Anti-apoptosis	Nucleus
1389540_at	0.055039	-0.0910429	0.273736	0.177534	0.0498	-0.0146	0.544283	0.624645	0.61163	-0.0909324	-0.0609003	-0.53783	-0.58279
1371152_a_at	0.461437	0.124936	0.206841	0.161126	0.0865	0.0359	0.489238	0.625832	0.74536	-0.394502	-0.291285	-0.365205	-0.73899	Oas1: 2'-5' oligoadenylate synthetase (2-5A synthetase), polymerizes ATP into 2'-5' linked oligomers on activation by double-stranded RNA and inhibits translation, expression is induced by all interferons, mediates antiviral responses of interferon	Catalytic activity	Response to virus;Nucleobase, nucleoside, nucleotide and nucleic acid metabolism;Antimicrobial humoral response (sensu Vertebrata)
1376728_at	0.06208	-0.0062786	0.24377	0.13746	0.067	-0.00322	0.594557	0.626184	0.62739	-0.13153	0.10895	-0.521472	-0.60134
1368488_at	0.176641	-0.007015	0.172225	0.0949471	-0.0069	-0.0416	0.505404	0.627001	0.71588	-0.171439	-0.211376	-0.453387	-0.69591	Nfil3: Basic leucine zipper (bZIP) transcription factor, activates IL3 gene expression	Transcription factor activity	Anti-apoptosis
1373465_at	0.451544	0.317007	0.363623	0.362155	0.258	0.269	0.530856	0.627544	0.69516	-0.438379	-0.19221	-0.268489	-0.70559	2310009N05Rik: Protein containing two PQ loop repeats, has strong similarity to uncharacterized human PQLC1
1375272_at	0.064548	0.0402831	0.14459	0.0712309	-0.0556	-0.0803	0.552123	0.627872	0.6585	-0.0679216	-0.04861	-0.415592	-0.63787	Pi4KII: Phosphatidylinositol 4-kinase type II, a membrane-bound phosphatidylinositol kinase that phosphorylates inositol, interacts with Lck tyrosine kinase, may be involved in glucose transport and with T-cell activation	1-phosphatidylinositol 4-kinase activity;Protein binding	Phosphorylation;Membrane organization and biogenesis;Phosphatidylinositol biosynthesis;Signal transduction;Glucose transport;T-cell activation	Transport vesicle;Caveolar membrane;Membrane fraction
1387125_at	0.617555	0.3319	0.213744	0.173281	0.102	0.0431	0.500444	0.628286	0.75245	-0.535738	-0.28992	-0.217265	-0.76074	S100a9: S100 calcium-binding protein A9 (calgranulin B), expression correlates with chronic inflammation, may be associated with susceptibility to streptococcal cell wall-induced arthritis, elevated in tumor metastasis-enhancing neutrophils		Inflammatory response
1389064_at	0.148222	0.134366	0.302979	0.233329	0.148	0.0988	0.608931	0.629213	0.65211	-0.246033	0.123002	-0.454973	-0.63728
1374746_at	0.07302	-0.0658255	0.234367	0.139785	0.0831	0.00209	0.567685	0.630112	0.67633	-0.143547	0.0078311	-0.584346	-0.64653
1376040_at	0.081771	-0.067366	0.363165	0.25848	0.203	0.115	0.581517	0.63205	0.63445	-0.217154	0.038138	-0.560591	-0.61145	Sipa1l2: Member of the Rap or ran-GAP family, which may regulate cell growth, contains a PDZ, DHR, or GLGF domain, which are found in signaling proteins, has high similarity to a region of signal-induced proliferation-associated 1-like 1 (human SIPA1L1)	GTPase activator activity;Signal transducer activity	Cell cycle;Signal transduction	Cytoplasm
1386269_x_at	0.3699	0.29892	0.0765573	0.0579006	-0.0596	-0.0632	0.536161	0.63208	0.74668	-0.346341	-0.153383	-0.292442	-0.74044	Sorl1: Sortilin-related receptor, a mosaic receptor that is a member of the low density lipoprotein receptor family, may play roles in cell proliferation, neurogenesis, and neurite outgrowth; rat Sorl1 is associated with atherosclerosis	Low-density lipoprotein receptor activity	Positive regulation of cell proliferation;Substrate-bound cell migration, cell extension;Cell differentiation;Neurogenesis	Integral to plasma membrane
1373035_at	0.071171	0.0507725	0.165078	0.103018	-0.00135	-0.0353	0.575446	0.632318	0.66604	-0.175388	0.017934	-0.461458	-0.64395
1375548_at	0.175099	0.233358	0.167328	0.147292	-0.0523	-0.0302	0.568212	0.632343	0.65058	-0.127279	-0.0361296	-0.321663	-0.63929	4732418C07Rik: Protein of unknown function, has high similarity to uncharacterized human KIAA0494
1374550_at	0.518157	0.34279	0.331639	0.267437	0.202	0.133	0.543136	0.632654	0.67544	-0.519831	-0.162767	-0.232457	-0.68456	Mknk1: MAP kinase-interacting serine-threonine kinase 1, kinase that binds growth factor-regulated and stress-activated Erk and p38 MAP kinases and is activated by them, phosphorylates translation initiation factor 4E (Eif4e)	Protein serine/threonine kinase activity;Protein kinase binding	Protein amino acid phosphorylation;Protein kinase cascade;Regulation of translational initiation
1374682_at	0.063393	0.0107072	0.324124	0.229396	0.146	0.0656	0.60866	0.632665	0.62369	-0.190749	0.127992	-0.534503	-0.60011
1389395_at	0.328315	0.167602	0.186092	0.184735	0.0583	0.0727	0.514525	0.633543	0.71789	-0.183755	-0.229601	-0.333261	-0.71317	SEPN1: Selenoprotein N 1, an ER membrane protein that may maintain cell redox homeostasis, prevent skeletal muscle oxidant damage, and act in embryonic development and cell proliferation; mutations in the corresponding gene cause muscular dystrophies	Catalytic activity	Cell proliferation;Muscle maintenance;Embryonic development (sensu Mammalia);Cell redox homeostasis	Integral to endoplasmic reticulum membrane
1388408_at	0.55565	0.304148	0.162979	0.117205	0.00227	-0.0377	0.511418	0.633615	0.71706	-0.44584	-0.257847	-0.223742	-0.71889
1368303_at	0.225478	0.186808	0.355346	0.266287	0.215	0.136	0.601147	0.63371	0.58972	-0.277815	0.0659864	-0.341386	-0.58641	Per2: Period homolog 2, a transcriptional activator involved in the regulation of circadian rhythm, expression is regulated by glucose; mutation in human PER2 gene is associated with familial advanced sleep phase syndrome	Protein binding;Transcriptional activator activity	Regulation of heart rate;Regulation of transcription from Pol II promoter;Negative regulation of transcription by glucose;Locomotory behavior;Entrainment of circadian clock	Nucleus
1367929_at	0.536911	0.29544	0.186604	0.149425	0.0279	-0.00899	0.506108	0.633926	0.69458	-0.392648	-0.279754	-0.253884	-0.69425	Cd59: CD59 antigen (protectin), plasma membrane protein that inhibits formation of the membrane attack complex (MAC), protects against complement-mediated cell lysis and contributes to T-cell activation and proliferation	Protein binding;Receptor activity	Positive regulation of cell proliferation;Regulation of complement activation	Dendrite;Axon;Integral to plasma membrane;Membrane fraction
1377351_at	0.445047	0.168372	0.18545	0.128299	0.0886	0.0307	0.525283	0.63415	0.74111	-0.432771	-0.191116	-0.367339	-0.73434	1700017I11Rik: Protein containing a sushi or short consensus repeat (SCR) domain, which are found in complement and adhesion proteins, has high similarity to uncharacterized human SUSD3
1374903_at	0.13583	0.0768913	0.287164	0.182623	0.129	0.0428	0.617504	0.634224	0.60799	-0.177094	0.149206	-0.443644	-0.59136	Ignt: Protein with strong similarity to glucosaminyl (N-acetyl) transferase 2 (mouse Gcnt2), which catalyzes conversion of linear to branched poly-N-acetyllactosaminoglycans, member of the core-2 or I-branching enzyme family, which form blood group I-antigens	N-acetyllactosaminide beta-1,6-N-acetylglucosaminyltransferase activity	Carbohydrate metabolism;O-linked glycosylation	Cell
1369622_at	0.243962	0.080331	0.213529	0.183502	0.0364	0.00839	0.546154	0.634244	0.6334	-0.165313	-0.106594	-0.425186	-0.61564	Bv8: Prokineticin 2, a predicted secreted GPCR ligand that depolarizes subfornical organ neurons by inhibiting delayed rectifier K+ current activity	G-protein-coupled receptor binding	Cell migration;Positive regulation of cell proliferation;MAPKKK cascade;Regulation of synaptic transmission;Organogenesis;Response to stress;Cell surface receptor linked signal transduction;Potassium ion transport;Smooth muscle contraction	Extracellular space
1374846_at	0.044977	-0.0087183	0.160501	0.101222	-0.0719	-0.0894	0.574756	0.63545	0.63507	-0.164244	0.0146744	-0.494582	-0.60562
1368342_at	0.134018	-0.115077	0.303422	0.164738	0.128	0.024	0.559797	0.637233	0.6725	-0.129606	-0.0430632	-0.564798	-0.64635	Ampd3: Adenosine monophosphate deaminase 3, catalyzes the conversion of AMP to IMP, may be involved in skeletal muscle development; human AMPD3 mutations that cause a lack of enzyme activity do not cause clinical symptoms but do increase cellular ATP by 50%	AMP deaminase activity	Muscle development;AMP catabolism
1392105_at	0.21389	0.128525	0.286032	0.181372	0.0445	-0.0224	0.605279	0.639025	0.57403	-0.281739	0.0818326	-0.399555	-0.55645
1368270_at	0.414365	0.195484	0.194779	0.142177	0.0245	-0.00951	0.54868	0.639197	0.6952	-0.379232	-0.126582	-0.344351	-0.68622	Apobec1: Apolipoprotein B editing protein, catalyzes Apob mRNA editing by cytidine deaminase activity, resulting in the production of the Apob isoform apoB-48, may also regulate the half-life of other mRNA species; human APOBEC1 is upregulated in some tumors	Zinc ion binding;Cytidine deaminase activity;mRNA binding;RNA editase activity;Protein binding	Lipid metabolism;mRNA editing;Response to stress;Cytidine to uridine editing	Nucleus;Cytoplasm
1375843_at	0.24303	0.0944768	0.246961	0.207872	0.0717	0.0579	0.532481	0.639584	0.70668	-0.288954	-0.177913	-0.405285	-0.69498
1376583_at	0.35513	0.197812	0.305088	0.264327	0.158	0.144	0.553973	0.639777	0.70844	-0.36297	-0.122241	-0.369352	-0.70444	6430548M08Rik: Protein of unknown function, has strong similarity to uncharacterized human KIAA0513
1388674_at	0.120343	0.0343277	0.191479	0.12358	0.0211	-0.00994	0.560289	0.640613	0.69373	-0.141714	-0.0642605	-0.444523	-0.67526
1370963_at	0.203744	0.116175	0.143919	0.0784229	-0.0751	-0.0763	0.556978	0.64082	0.68956	-0.180061	-0.0834422	-0.415383	-0.66934	Gas7: Growth arrest specific 7, involved in neuronal differentiation; fusion of human GAS7 gene to human MLL is detected in leukemias following treatment with DNA topoisomerase II inhibitors		Cell cycle arrest;Neuron differentiation;Neurogenesis
1373471_at	0.219095	0.136266	0.0783471	0.0207185	-0.153	-0.152	0.550808	0.641757	0.66298	-0.133373	-0.105923	-0.344448	-0.64468	Rnf166: Protein containing a C3HC4 type (RING) zinc finger, which may mediate protein-protein interactions, has a region of low similarity to a region of mouse Traf4, which binds TNF-receptors and acts in respiratory tube development and possibly neurogenesis	DNA binding	Signal transduction	Cell
1388571_at	0.148787	0.0760208	0.219247	0.149245	0.0472	-0.0327	0.57525	0.641797	0.63648	-0.120909	-0.0239672	-0.399407	-0.62089	Syngr2: Synaptogyrin 2 (cellugyrin), member of a family of transmembrane synaptic vesicle proteins, may play a role in the regulation of membrane trafficking in non-neuronal cells	Intracellular transporter activity	Exocytosis;Protein transport	Integral to membrane;Cytoplasmic vesicle;Microsome
1391505_x_at	0.139559	0.0599333	0.112476	0.0514301	-0.0344	-0.0614	0.552363	0.642734	0.72719	-0.132434	-0.0957503	-0.457684	-0.70596	Cry1: Cryptochrome 1, a putative transcriptional regulator that functions in circadian rhythm maintenance, expression is induced in hypertrophied heart and altered in hearts from rats with streptozotocin-induced diabetes	Transcription regulator activity	Negative regulation of transcription;Entrainment of circadian clock
1387239_a_at	0.51215	0.224223	0.269856	0.230466	0.12	0.0727	0.515021	0.643175	0.70256	-0.435804	-0.275899	-0.28925	-0.70358	Pdi4: Peptidylarginine deiminase type IV, catalyzes the post-translational conversion of protein arginine residues to citrulline	Protein-arginine deiminase activity	Protein modification;Citrulline metabolism;Arginine catabolism	Soluble fraction
1376766_at	0.130044	0.012915	0.164409	0.112823	0.0259	0.00103	0.580161	0.643556	0.67288	-0.198359	0.0022929	-0.508781	-0.64794	Fmnl1: Formin-like 1, interacts with monomeric GTPase Rac1 and prolifin (Pfn1, Pfn2), involved in cell adhesion and motility, accelerates muscle actin filament polymerization, severs actin filaments; human FMNL1 is upregulated in chronic lymphocytic leukemia	Small GTPase regulatory/interacting protein activity;Actin filament binding;Protein dimerization activity;Profilin binding	Cell adhesion;Cell motility;Regulation of cell proliferation;Actin filament severing;Regulation of actin filament polymerization	Cytosol;Membrane
1368499_at	0.190337	-0.0004333	0.302109	0.238597	0.141	0.0896	0.591719	0.643802	0.65831	-0.136043	0.0326229	-0.535157	-0.63591	Sycp2: Synaptonemal complex protein 2, contains predicted coiled-coil domains and a DNA-binding motif, major component of the lateral elements of synaptonemal complexes in meiotic prophase cells, may function in chromatin organization	Structural molecule activity;DNA binding	Meiotic recombination;Spermatogenesis;Establishment and/or maintenance of chromatin architecture	Synaptonemal complex
1387127_at	0.067769	0.0604283	0.488306	0.416867	0.205	0.159	0.667021	0.643876	0.46074	-0.141237	0.277712	-0.494006	-0.43908	Atrn: Attractin, member of the CUB domain family, a putative transmembrane receptor involved in myelination of the central nervous system, influences pigmentation, body weight control and likely energy homeostasis, feeding behavior and learning and memory	Transmembrane receptor activity	Central nervous system development;Feeding behavior;Learning and/or memory;Melanin metabolism	Integral to membrane
1371361_at	0.033216	0.0359243	0.203395	0.128269	0.0323	-0.0171	0.619338	0.645085	0.64428	-0.126442	0.134916	-0.526421	-0.61682
1374052_at	0.090171	-0.0651271	0.220701	0.127738	0.0155	-0.0383	0.573658	0.645896	0.65707	-0.172719	-0.0209846	-0.526799	-0.62912	AI450540: Protein of unknown function, has strong similarity to uncharacterized human KIAA1600
1387134_at	0.216473	0.0714542	0.280995	0.201308	0.121	0.0515	0.551718	0.646413	0.69772	-0.28333	-0.129312	-0.411025	-0.68681	Slfn4: Protein with high similarity to schlafen 3 (mouse Slfn3), which is involved in negative control of cell proliferation and may regulate thymocyte development, member of the divergent AAA domain family, which may bind ATP		Immune response;Organogenesis;Negative regulation of cell proliferation
1375449_at	0.042522	0.0489983	0.286667	0.244063	0.102	0.0993	0.646409	0.646732	0.61504	-0.103288	0.217305	-0.55976	-0.58766
1392794_at	0.388041	0.123535	0.438817	0.400612	0.286	0.24	0.587235	0.647938	0.64491	-0.418529	-0.0321087	-0.475139	-0.63497
1373586_at	0.092332	0.0314097	0.157082	0.0694497	-0.0526	-0.108	0.57746	0.647984	0.66603	-0.224913	-0.0208954	-0.474655	-0.63977
1399118_at	0.263894	0.0741142	0.200979	0.146331	0.0303	-0.0122	0.547182	0.648016	0.68258	-0.224168	-0.14418	-0.438654	-0.66456	4121402D02Rik: Protein of unknown function
1375170_at	0.529923	0.241456	0.185016	0.140493	0.0352	-0.00941	0.508785	0.649203	0.75531	-0.419513	-0.310954	-0.283898	-0.7544	S100a11: S100 calcium binding protein A11 (calgizzarin), a member of the S100 family that contains two EF-hand motifs and may be involved in cell-cell signaling; human S100A11 is elevated in colorectal and breast cancers	Calcium ion binding	Cell-cell signaling	Cytoplasm
1368521_at	0.436509	0.250277	0.142392	0.133899	-0.0208	-0.0223	0.521023	0.649255	0.72033	-0.329672	-0.264853	-0.277143	-0.71672	Kdap: Kidney-derived aspartic protease-like protein (napsin), aspartic-type endopeptidase; human NAP1 may act as a marker for primary lung adenocarcinoma and lack of human NAP1 in the urine is associated with kidney dysfunction	Aspartic-type endopeptidase activity	Proteolysis and peptidolysis
1388413_at	0.275932	0.212997	0.221065	0.148966	0.0358	-0.00654	0.584609	0.649268	0.66067	-0.284552	-0.0337804	-0.327983	-0.65256	RRBP1: Ribosome binding protein 1, a putative ribosome receptor, may play a role in protein biosynthesis, appears to be involved in cardiac development, may play a role in cardiac remodeling in heart failure	Ribosome receptor activity	Protein biosynthesis;Heart development	Endoplasmic reticulum
1374055_at	0.11198	0.143941	0.377651	0.350903	0.216	0.185	0.626102	0.649501	0.57203	-0.206945	0.107497	-0.393721	-0.56397
1367826_at	0.066912	-0.0453157	0.209845	0.121687	0.0415	-0.0154	0.564754	0.649721	0.70054	-0.114004	-0.0673953	-0.532147	-0.67477	Nfe2l2: NF-E2-related factor 2, a member of the Cap'n'Collar family of basic region-leucine zipper (bZIP) transcription factors, activates expression of genes bearing the antioxidant response element in response to oxidative stress	Transcription factor activity;Actin binding	Positive regulation of transcription;Response to oxidative stress	Nucleus;Actin filament
1388445_at	0.625146	0.34318	0.338838	0.310794	0.249	0.226	0.520845	0.649813	0.78531	-0.543854	-0.301091	-0.232153	-0.801	Anxa11: Annexin A11 (annexin XI), a calcium-dependent phospholipid-binding protein, binds phosphatidylethanolamine; autoantibodies against human ANXA11 are detected in sera of patients with autoimmune disease	Calcium-dependent phospholipid binding;Phosphatidylethanolamine binding;Protein binding	Vesicle-mediated transport	Nucleus;Cytoplasm;Plasma membrane
1368885_at	0.448165	0.212085	0.250489	0.205569	0.125	0.0778	0.546075	0.650616	0.73758	-0.422345	-0.182702	-0.347908	-0.73449	Entpd1: Ecto-apyrase, an integral membrane protein that hydrolyzes extracellular ATP and ADP to AMP, expressed primarily on activated lymphoid cells, may mediate B cell homotypic adhesion and platelet aggregation	Apyrase activity	Homophilic cell adhesion	Integral to plasma membrane
1398362_at	0.060861	-0.0046578	0.249716	0.162743	0.0616	0.00482	0.617056	0.650738	0.63247	-0.158586	0.108848	-0.540791	-0.60461	Notch2: Notch (Drosophila) homolog 2, a transcriptional co-activator of the Notch family of receptors, binds Delta1, involved in cell differentiation and possibly in the development of muscle, the skeleton and teeth	Transmembrane receptor activity;Transcription coactivator activity	Eye morphogenesis;Skeletal development;Myoblast fusion;Cell-cell signaling;Signal transduction;Cell differentiation;Neurogenesis;Response to wounding	Nucleus;Plasma membrane
1375523_at	0.158553	0.0319752	0.179023	0.103072	0.0124	-0.0427	0.563855	0.65142	0.72039	-0.156406	-0.0846898	-0.512999	-0.69562	Marcks: Myristoylated alanine-rich protein kinase C substrate, a calmodulin binding protein that may cross-link actin filaments and is involved in brain development	Protein binding, bridging;Actin filament binding;Phosphatidylinositol-4,5-bisphosphate binding;Calmodulin binding	Cell motility;Lysosome organization and biogenesis;Regulation of cell shape;Brain development;Negative regulation of cell proliferation	Synaptosome;Cytoplasm;Plasma membrane
1370949_at	0.106549	0.0255821	0.174474	0.09869	0.00629	-0.0449	0.579291	0.653636	0.71007	-0.167086	-0.0342725	-0.509807	-0.68496	Marcks: Myristoylated alanine-rich protein kinase C substrate, a calmodulin binding protein that may cross-link actin filaments and is involved in brain development	Calmodulin binding;Protein binding, bridging;Actin filament binding;Phosphatidylinositol-4,5-bisphosphate binding	Cell motility;Lysosome organization and biogenesis;Regulation of cell shape;Brain development;Negative regulation of cell proliferation	Synaptosome;Cytoplasm;Plasma membrane
1373224_at	0.17675	0.0463669	0.132752	0.0718605	-0.11	-0.142	0.559659	0.656187	0.66724	-0.163451	-0.113121	-0.457867	-0.64018	siat4c: Protein with very strong similarity to sialyltransferase 4C (beta-galactosidase alpha-2-3-sialyltransferase, mouse Siat4c), which is a sialyltransferase, member of the sialyltransferase family	Sialyltransferase activity	Oligosaccharide metabolism;Protein amino acid glycosylation	Golgi apparatus;Membrane fraction
1367856_at	0.564375	0.376311	0.242258	0.197115	0.0986	0.059	0.543065	0.656486	0.76641	-0.567737	-0.236006	-0.252337	-0.77191	G6pdx: Glucose-6-phosphate dehydrogenase, catalyzes conversion of glucose-6-phosphate to gluconolactone-6-phosphate in the pentose phosphate pathway forming NADPH; human G6PD deficiency results in hemolytic anemia, but protects from malaria	Electron transporter activity;Glucose-6-phosphate 1-dehydrogenase activity	Glucose 6-phosphate utilization;Fatty acid biosynthesis;Glutathione metabolism;NADPH regeneration	Soluble fraction;Cytosol
1374601_at	0.112462	-0.0473248	0.199181	0.0806614	0.0152	-0.0776	0.575789	0.656778	0.68873	-0.145347	-0.0477137	-0.515819	-0.66226	Ifngr2: Interferon gamma receptor 2, signal transducing chain of the interferon gamma receptor complex, activates JAK-STAT cascade and facilitates Th1 cell differentiation; deficiency of human IFNGR2 results in bacille Calmeete-Guerin and mycobacterial infection	Interferon-gamma receptor activity	Regulation of transcription, DNA-dependent;JAK-STAT cascade;Cytokine and chemokine mediated signaling pathway;Type I hypersensitivity;Response to bacteria
1387422_at	0.413961	0.144795	0.226023	0.186079	0.0562	0.021	0.525073	0.658133	0.73139	-0.340644	-0.270935	-0.36719	-0.72313	Pglyrp: Peptidoglycan recognition protein, upregulated in the brain in response to sleep deprivation	Peptidoglycan receptor activity	Innate immune response
1373579_at	0.154581	0.103739	0.182423	0.125512	0.00879	-0.00967	0.588958	0.658201	0.69116	-0.203653	-0.0271242	-0.426828	-0.67377	Rara: Retinoic acid receptor alpha, a transcription factor involved in spermatogenesis; increased stimulation of human RARA may be therapeutic for head and neck, breast, and lung cancer	Retinoic acid receptor activity	Regulation of transcription from Pol II promoter;Spermatogenesis;Signal transduction;Meiosis	Nucleus;Cytoplasm
1374725_at	0.28149	0.0679561	0.232748	0.156074	0.097	0.0201	0.575125	0.659897	0.70562	-0.30092	-0.0837621	-0.495665	-0.68585	Mov10: Moloney leukemia virus 10, putative GTP binding protein, expression is regulated both developmentally and during the cell cycle; gene is located at the site of viral integration	GTP binding	Regulation of cell proliferation;Signal transduction;Embryonic development (sensu Mammalia)
1370964_at	0.245093	0.120179	0.202026	0.116193	0.00993	-0.0419	0.547162	0.660399	0.72061	-0.185873	-0.189614	-0.376765	-0.7086	Ass: Argininosuccinate synthase 1, catalyzes the ATP-dependent ligation of citrulline to aspartate to form argininosuccinate in the urea cycle; mutation of the human ASS gene is detected in classical citrullinemia	Argininosuccinate synthase activity	Arginine metabolism;Citrulline metabolism;Argininosuccinate metabolism;Urea cycle	Cytoplasm
1372564_at	0.252653	0.0699451	0.202426	0.12866	0.0515	-0.000929	0.556434	0.661326	0.74309	-0.275314	-0.152187	-0.444858	-0.72741	Ets2: E26 avian leukemia oncogene 2, transcription factor, inhibits apoptosis via Bcl2l transactivation, required for placental function and hair development; transgenesis phenocopies Down syndrome and human ETS2 may play a role in Down syndrome and cancer	Transcription factor activity;Transcriptional activator activity	Cell motility;Skeletal development;Cell growth;Ras protein signal transduction;Transcription from Pol II promoter;Anti-apoptosis;Lymphocyte differentiation	Nucleus
1371954_at	-0.033774	-0.0616068	0.243335	0.143963	0.0629	-0.00298	0.627931	0.661808	0.66875	-0.0654984	0.122541	-0.604755	-0.63605
1372728_at	0.360163	0.197223	0.291283	0.246209	0.178	0.139	0.573828	0.661866	0.75048	-0.439855	-0.12063	-0.392896	-0.74629
1390000_at	0.173816	0.199613	0.162631	0.12356	-0.0107	-0.0187	0.620448	0.662772	0.68755	-0.223639	0.0600071	-0.418627	-0.67	BC038313: Member of the jumonji (jmjC) domain containing family, has high similarity to a region of ubiquitous tetratricopeptide repeat protein on the Y chromosome (human UTY), which is a cell surface antigen that is associated with T cell-mediated graft rejection	Transcription regulator activity;Transcription factor binding	Cell-mediated immune response;Negative regulation of transcription	Plasma membrane
1370195_at	0.344912	0.250571	0.368349	0.299513	0.256	0.19	0.568148	0.663155	0.72521	-0.395655	-0.160378	-0.273936	-0.73488	Snap23: Synaptosomal-associated protein 23, a t-SNARE that binds to syntaxins and is involved in fusion of transport vesicles during exocytosis; may regulate mast cell exocytosis	Soluble NSF attachment protein activity;SNARE binding;t-SNARE activity	Membrane fusion;Protein transport;Regulation of exocytosis	Secretory granule;Basolateral plasma membrane
1383126_at	0.1438	0.0982829	0.165238	0.107503	-0.0184	-0.0553	0.582142	0.664029	0.66309	-0.153131	-0.0698141	-0.422727	-0.64352	Akt1: Murine thymoma viral (v-akt) oncogene homolog 1, protein kinase involved in insulin signaling, cell survival, and cell differentiation; human AKT1 is upregulated in breast, prostate, and ovarian cancers	Protein serine/threonine kinase activity	Cell migration;Angiogenesis;Mitotic spindle checkpoint;Positive regulation of cell proliferation;Lipid metabolism;Nitric oxide mediated signal transduction;Positive regulation of nitric oxide biosynthesis;Protein amino acid phosphorylation;Establishment of blood-nerve barrier;Dopamine receptor signaling pathway;Response to stress;Glucose metabolism;Cell differentiation;Anti-apoptosis	Plasma membrane
1368052_at	0.275736	0.0916822	0.219616	0.116091	0.00216	-0.0861	0.57187	0.664253	0.69038	-0.254247	-0.109354	-0.430921	-0.67141	Tm4sf3: Transmembrane 4 superfamily member 3, has anticoagulant properties, upregulated after liver injury and during regeneration, causes bleeding around metastatic tumors, increases metastatic potential; human TM4SF3 is upregulated in hepatocellular carcinoma		Tissue regeneration;Blood coagulation;Cell proliferation;Negative regulation of coagulation	Integral to plasma membrane
1386938_at	0.632466	0.263301	0.275254	0.212671	0.136	0.0891	0.529053	0.665518	0.78817	-0.468541	-0.302264	-0.30924	-0.79089	Anpep: Alanyl aminopeptidase (aminopeptidase N, aminopeptidase M), a zinc metallopeptidase that degrades regulatory peptides including angiotensin III (Agt); human ANPEP is a receptor for coronavirus strain 229E and facilitates tumor cell invasion	Zinc ion binding;Aminopeptidase activity	Peptide hormone processing;Protein targeting;Inflammatory response;Regulation of G-protein coupled receptor protein signaling pathway;Proteolysis and peptidolysis	Integral to plasma membrane;Extracellular space
1370083_at	0.319177	0.133553	0.202222	0.146489	0.0636	0.0118	0.552015	0.665744	0.76143	-0.283619	-0.192585	-0.39876	-0.75121	LOC57301: Chemokine (C-C motif) receptor 1, a G protein-coupled receptor that binds CC chemokines, mediates T-cell proliferation and is involved in acute lung allograft rejection; human CCR1 is coreceptor for HIV and involved in fibrosis and multiple sclerosis	C-C chemokine receptor activity	Cell motility;G-protein coupled receptor protein signaling pathway;Chemotaxis;Response to pathogenic bacteria;Perception of pain;Negative regulation of T-cell proliferation;Response to wounding	Integral to plasma membrane
1374017_at	0.035242	-0.0152838	0.356735	0.244612	0.207	0.116	0.63037	0.666189	0.66285	-0.086852	0.098457	-0.521715	-0.64446
1368778_at	0.247478	0.235752	0.0707181	0.0446845	-0.129	-0.112	0.601162	0.667008	0.71831	-0.245753	-0.0194844	-0.381372	-0.69976	Slc6a6: Solute carrier family 6 member 6 (taurine transporter), mediates sodium and chloride-dependent transport of taurine, may be involved in synaptic transmission	Glycine transporter activity;Taurine:sodium symporter activity	Taurine transport;Glycine transport;Synaptic transmission	Integral to plasma membrane
1387111_at	0.128101	0.0020149	0.271647	0.175888	0.118	0.0456	0.591162	0.66738	0.70157	-0.118483	-0.0420756	-0.535847	-0.67909	Ddah1: Dimethylarginine dimethylaminohydrolase 1, hydrolyzes N(G),N(G)-dimethylarginine and N(G)-monomethylarginine, which inhibit activity of nitric oxide synthases, may be involved in the upregulation of nitric oxide production following nerve transection	Dimethylargininase activity	Nitric oxide mediated signal transduction;Positive regulation of nitric oxide biosynthesis;Positive regulation of angiogenesis;Arginine catabolism;Response to wounding
1367765_at	0.517164	0.258896	0.23101	0.194116	0.0377	-0.00368	0.541705	0.667532	0.71563	-0.394459	-0.258324	-0.289197	-0.71309	Tcn2: Protein with strong similarity to transcobalamin 2 (mouse Tcn2), which is a vitamin B12 transporter involved in vitamin B12 uptake, member of the eukaryotic cobalamin-binding protein family, which are involved in binding and transport of cobalamin	Vitamin B12 transporter activity;Binding	Endocytosis	Extracellular space
1372229_at	0.387055	0.250358	0.19745	0.15616	-0.0339	-0.0592	0.569864	0.66796	0.68241	-0.332144	-0.151748	-0.312617	-0.67329	Pdk3: Protein with very strong similarity to pyruvate dehydrogenase kinase 3 (human PDK3), which phosphorylates the pyruvate dehydrogenase E1 subunit and thereby regulates the conversion of pyruvate to acetyl-CoA, contains a histidine kinase-like ATPase domain	Phosphotransferase activity, alcohol group as acceptor;ATP binding;Kinase activity	Metabolism	Mitochondrion
1388663_at	0.043988	0.114341	0.177068	0.111037	-0.0117	-0.0611	0.622065	0.668026	0.63979	-0.117172	0.0596445	-0.405415	-0.62127
1387707_at	0.288912	0.130851	0.286303	0.230414	0.102	0.0602	0.597989	0.668528	0.66803	-0.199679	-0.0426183	-0.431644	-0.65385	Slc2a3: Solute carrier family 2 member 3, high-affinity glucose transporter found predominantly in the brain, may be important for neuronal maturation and placental glucose metabolism; expression of human SLC2A3 is altered in Alzheimer brain and various neoplasms	Glucose transporter activity	Carbohydrate metabolism;Response to cold;Glucose transport	Integral to plasma membrane;Membrane fraction
1373897_at	0.159191	0.0767755	0.199774	0.108204	0.0275	-0.0363	0.603755	0.669607	0.70654	-0.233831	-0.0072617	-0.458701	-0.68702	Lmnb1: Lamin B1, may be a structural member of the nuclear lamina, cleaved by proteases during apoptosis; human LMNB1 protein is targeted by autoantibodies in chronic fatigue syndrome	Chromatin binding;Lamin binding	Apoptosis;Spermatogenesis	Nuclear matrix;Lamin filament
1371646_at	0.56437	0.312281	0.184101	0.157954	-0.00406	-0.0275	0.538511	0.669961	0.72204	-0.435862	-0.280809	-0.253535	-0.72124	Pgd: Protein with strong similarity to 6-phosphogluconate dehydrogenase (human PGD), which is a phosphogluconate dehydrogenase that is involved in the pentose phosphate shunt, contains 6-phosphogluconate dehydrogenase NAD binding and C-terminal domains	Phosphogluconate dehydrogenase (decarboxylating) activity	Pentose-phosphate shunt	Cell
1370035_at	0.085657	0.144865	0.1764	0.127142	-0.0185	-0.0284	0.631971	0.670951	0.68064	-0.146925	0.0828515	-0.445715	-0.65996	Kras2: Kirsten rat sarcoma oncogene homolog 2, a GTPase involved in MAPK activation and likely cell proliferation; activating mutations in the corresponding gene are associated with a subset of colon tumors and spontaneous uterine endometrial carcinomas	GTPase activity	Positive regulation of cell proliferation;Activation of MAPK;Ras protein signal transduction	Extrinsic to plasma membrane;Cytosol;Membrane fraction
1398348_at	0.16026	0.0342119	0.228056	0.141326	0.061	-0.00475	0.593396	0.671378	0.70826	-0.184914	-0.0474653	-0.49902	-0.68663	Ddah1: Protein with strong similarity to dimethylarginine dimethylaminohydrolase 1 (human DDAH1), which hydrolyzes N(G),N(G)-dimethylarginine and N(G)-monomethylarginine and may play a role in hypercholesterolemia, member of the amidinotransferase family	Amidinotransferase activity;Dimethylargininase activity	Arginine catabolism
1372599_at	0.703412	0.418723	0.297208	0.268968	0.127	0.107	0.535906	0.671942	0.77007	-0.564844	-0.324192	-0.174574	-0.78477	MGST2: Microsomal glutathione S-transferase 2, catalyzes the production of leukotriene C4 from leukotriene A4 and reduced glutathione, may be responsible for cysteinyl leukotriene formation in endothelial cells and contribute to detoxification by the liver	Peroxidase activity;Glutathione transferase activity	Cell-cell signaling;Signal transduction;Antimicrobial humoral response (sensu Vertebrata);Leukotriene biosynthesis	Microsome
1369294_at	0.3657	0.148071	0.239046	0.151194	0.0794	-0.0087	0.565452	0.672531	0.74173	-0.304909	-0.171199	-0.39011	-0.73194	Bst1: Bone marrow stromal cell antigen 1, a putative member of the CD38 family of cyclic ADP ribose generating cyclases; human BST1 gene is upregulated in rheumatoid arthritis patient-derived bone marrow stromal cell lines	NAD+ nucleosidase activity
1388753_at	0.548807	0.346916	0.160507	0.14127	-0.0379	-0.0239	0.544584	0.672633	0.74299	-0.449706	-0.269644	-0.195328	-0.7471	Sulf2: Protein with strong similarity to sulfatase 2 (human SULF2), which exhibits arylsulfatase activity and catalyzes the removal of sulfate from the C-6 position of glucosamine within specific subregions of intact heparin, member of the sulfatase family	Glycosaminoglycan binding;Arylsulfatase activity	Glycosaminoglycan catabolism	Extracellular space
1370336_at	0.086183	0.0569998	0.256005	0.170776	0.0658	0.00485	0.627549	0.672915	0.67594	-0.204473	0.0656344	-0.51075	-0.65247	Okl38: Pregnancy-induced growth inhibitor, may have a role in negatively regulating proliferation of mammary epithelial cells during pregnancy		Negative regulation of cell proliferation
1387343_at	0.397907	0.138911	0.316781	0.245862	0.155	0.0781	0.594181	0.673981	0.71266	-0.401284	-0.0779706	-0.429941	-0.7021	Cebpd: CCAAT enhancer binding protein delta, transcriptionally regulates genes involved in skeletal growth, liver and adipocyte differentiation, and acute phase response; human CEBPD is upregulated in breast carcinoma	Transcription coactivator activity;Transcription factor activity;Transcriptional activator activity	Regulation of transcription from Pol II promoter;Acute-phase response;Skeletal development;Cell proliferation;Long-term memory;Response to wounding	Nucleus;Cytoplasm
1367853_at	0.0558	0.0220351	0.315115	0.192935	0.159	0.0551	0.647429	0.676585	0.67368	-0.192029	0.125863	-0.547928	-0.65064	Slc12a2: Solute carrier family 12 member 2, a sodium-potassium-chloride cotransporter, may function in chloride ion homeostasis, hearing, cell size control, and vascular smooth muscle contraction	Sodium:potassium:chloride symporter activity	Positive regulation of smooth muscle contraction;Chloride transport;Regulation of cell size;Response to hormone stimulus;Potassium ion transport;Perception of sound;Sodium ion transport;Chloride ion homeostasis	Integral to plasma membrane
1375857_at	0.589743	0.210486	0.315339	0.255764	0.152	0.0957	0.558788	0.676652	0.76618	-0.527912	-0.226154	-0.350592	-0.76499	Fer1l3: Fer-1-like 3 (myoferlin), a protein that is abundantly expressed in skeletal and cardiac muscle and is upregulated in muscle in the mouse model for muscular dystrophy, may be a modifier of muscular dystrophies	Calcium ion binding	Cellular process	Integral to membrane;Cytoplasmic vesicle;Membrane fraction;Nuclear membrane;Plasma membrane
1370843_at	0.187605	0.0891283	0.202432	0.0996767	0.0333	-0.0501	0.584341	0.677347	0.74846	-0.269878	-0.10433	-0.466404	-0.72961	Gng8: G protein gamma 8 subunit, a component of heterotrimeric G protein complexes that transduce signals from G protein-coupled receptors to intracellular effectors, may be involved in olfaction and sensory organ development	GTPase activity	G-protein coupled receptor protein signaling pathway;Sensory organ development;Perception of smell	Heterotrimeric G-protein complex
1377034_at	0.312984	0.0824337	0.150607	0.0846251	-0.0141	-0.0539	0.547809	0.678138	0.77959	-0.246198	-0.234655	-0.453549	-0.76126	Serpinb1b: Serine (or cysteine) proteinase inhibitor clade B (ovalbumin) member 1b, a putative serpin that forms a complex with cathepsin G (human CTSG), predominantly expressed in brain	Serine-type endopeptidase inhibitor activity;Enzyme binding	Negative regulation of proteolysis and peptidolysis;Cell growth and/or maintenance
1368781_at	0.329375	0.170865	0.399144	0.321589	0.199	0.152	0.623501	0.678871	0.69272	-0.297842	0.0002612	-0.411467	-0.68604	Rasgrp4: RAS guanyl releasing protein 4, a likely RAS guanine nucleotide exchange factor, regulates mast cell expression of prostaglandin D2 synthase (Ptgds); mutation or deficiency of human RASGRP4 may associate with asthma, mastocytosis and mast cell leukemia	Receptor signaling protein activity;Calcium ion binding;Ras guanyl-nucleotide exchange factor activity;Diacylglycerol binding;Guanyl nucleotide binding	Prostaglandin biosynthesis;Cell growth;Ras protein signal transduction;Positive regulation of transcription from Pol II promoter	Intracellular;Plasma membrane
1373962_at	0.069792	-0.0649096	0.305753	0.189645	0.0891	0.0102	0.613712	0.679693	0.67044	-0.117803	0.0067571	-0.552594	-0.6438
1390173_at	0.065761	0.0469028	0.288433	0.167061	0.107	0.00681	0.651108	0.681415	0.67401	-0.182478	0.123074	-0.538089	-0.64937
1376669_at	0.3797	0.226272	0.310195	0.258311	0.202	0.162	0.578946	0.681645	0.78604	-0.413655	-0.17207	-0.386808	-0.78473
1387028_a_at	0.432641	0.138194	0.205526	0.143886	0.0268	-0.0233	0.541855	0.681956	0.77201	-0.416438	-0.283369	-0.355904	-0.76441	Id1: Inhibitor of DNA binding 1, member of the Id helix-loop-helix family of proteins that inhibits helix-loop-helix transcription factors via a dominant-negative mechanism; dysregulated expression of human ID1 is associated with several neoplasms	Transcription factor activity;Transcription corepressor activity	Regulation of transcription from Pol II promoter;Intercellular junction assembly
1374626_at	0.465208	0.222888	0.206345	0.155299	0.0484	0.00176	0.553648	0.682627	0.773	-0.413619	-0.255648	-0.341869	-0.76782	Lrg1: Member of the leucine rich repeat C-terminal domain containing family, contains eight leucine rich repeats, has low similarity to chondroadherin (human CHAD), which functions as a cell adhesion molecule of the cartilage extracellular matrix	Transmembrane receptor activity;Protein binding	Cell growth and/or maintenance;Axon guidance;Cell communication	Integral to plasma membrane
1372463_at	0.066273	-0.11166	0.265	0.180513	0.0553	0.00752	0.60391	0.683144	0.69586	-0.0699098	-0.0293593	-0.612921	-0.6632	5832424M12: Protein of unknown function, has a region of weak similarity to proline-serine-threonine phosphatase interacting protein 2 (mouse Pstpip2), which binds PEST-type protein tyrosine phosphatases and actin and may mediate actin cytoskeletal reorganization
1370313_at	0.374328	0.333901	0.454165	0.412208	0.329	0.301	0.663198	0.683732	0.67633	-0.402765	0.0957071	-0.340204	-0.68237	Bach: Acyl-CoA hydrolase, peroxisome proliferator-induced acyl-CoA thioesterase (liver acyl-CoA hydrolase) that hydrolyzes palmitoyl-CoA	Palmitoyl-CoA hydrolase activity;Acyl-CoA thioesterase activity	Acyl-CoA metabolism	Cytosol
1368104_at	0.427315	0.187894	0.298982	0.261381	0.125	0.106	0.574247	0.684205	0.74685	-0.438783	-0.19121	-0.387171	-0.74064	Tspan2: Tetraspan 2, a member of the transmembrane 4 superfamily of proteins, binds tetraspanin protein Cd9, may play a role in central nervous system development and nerve ensheathment	Signal transducer activity;Protein binding	Central nervous system development;Cell surface receptor linked signal transduction;Peripheral nervous system development;Nerve ensheathment	Integral to plasma membrane
1389485_at	0.190485	0.002234	0.276678	0.179055	0.118	0.0436	0.60714	0.685049	0.72419	-0.187651	-0.042272	-0.531706	-0.7027	Mdm1: Transformed mouse 3T3 cell double minute 1, nuclear protein; corresponding gene is amplified up to 30-fold in transformed cells and generates a variety of alternatively spliced messages			Nucleus
1370848_at	0.205795	0.127663	0.20831	0.110802	-0.011	-0.0662	0.61021	0.685839	0.72294	-0.231329	-0.0435468	-0.415816	-0.70622	Slc2a1: Glucose transporter 1, plays a role in carbohydrate metabolism and response to cold, sensitive to cytochalasin B; mutation in human SLC2A1 gene is associated with Glut-1 Deficiency Syndrome and glucose transporter protein syndrome	Glucose transporter activity	Carbohydrate metabolism;Response to cold;Glucose transport	Integral to plasma membrane;Membrane fraction
1372365_at	0.131325	0.0729732	0.239844	0.16842	-0.00473	-0.0304	0.596236	0.687447	0.6853	-0.139224	-0.0951537	-0.393324	-0.67017
1373869_at	0.54758	0.322156	0.162364	0.131148	0.00506	-0.0118	0.569371	0.687995	0.78019	-0.530846	-0.22549	-0.25109	-0.78199	Soat1: Sterol O-acyltransferase 1, synthesizes cholesterol esters from cholesterol and long-chain fatty acyl-coenzyme A, has roles in lipoprotein metabolism and cellular cholesterol homeostasis; human SOAT1 is associated with atherosclerosis	Sterol O-acyltransferase activity	Cholesterol metabolism	Microsome
1372004_at	0.282923	0.0883929	0.210653	0.137835	0.0235	-0.0188	0.569101	0.688096	0.76939	-0.25729	-0.196199	-0.453046	-0.75265	Hebp1: Heme-binding protein, a heme-binding protein that may play a role in the regulation of heme biosynthesis during erythroid differentiation	Binding	Circulation;Heme biosynthesis;Hemoglobin metabolism	Cytosol
1370948_a_at	0.145273	0.0163111	0.18092	0.106833	0.00301	-0.0471	0.602154	0.688209	0.7372	-0.177611	-0.0630008	-0.534846	-0.71053	Marcks: Myristoylated alanine-rich protein kinase C substrate, a calmodulin binding protein that may cross-link actin filaments and is involved in brain development	Calmodulin binding;Protein binding, bridging;Actin filament binding;Phosphatidylinositol-4,5-bisphosphate binding	Cell motility;Lysosome organization and biogenesis;Regulation of cell shape;Brain development;Negative regulation of cell proliferation	Synaptosome;Cytoplasm;Plasma membrane
1368742_at	0.451499	0.268233	0.264532	0.194171	0.109	0.0417	0.570879	0.688401	0.75054	-0.381818	-0.223759	-0.290885	-0.75209	C5r1: Complement component 5 receptor 1, mediates the development of sepsis and endotoxic shock, may contribute to thrombosis associated with glomerulonephritis; inhibition of human C5R1 may be therapeutic for bacterial meningitis	Complement component C5a receptor activity;C5a anaphylatoxin receptor activity	Cell migration;Induction of apoptosis;Chemotaxis;Cytosolic calcium ion concentration elevation;Caspase activation;Type I hypersensitivity;Antimicrobial humoral response (sensu Vertebrata);Phospholipase C activation	Integral to plasma membrane
1374469_at	0.271721	0.0657362	0.33451	0.281184	0.135	0.0951	0.612808	0.68842	0.69766	-0.213674	-0.0491197	-0.521763	-0.67759	C20orf118: Protein containing a TLD domain, has high similarity to a region of estrogen receptor associated protein 140 kDa (human NCOA7), which is a ligand-dependent nuclear receptor transcription co-activator that binds several ligand-dependent nuclear receptors	Catalytic activity		Nucleolus
1374471_at	0.441638	0.311878	0.207659	0.203824	0.0622	0.0662	0.592708	0.688891	0.73434	-0.314233	-0.148936	-0.295445	-0.73365	Cpne2: Protein with high similarity to copine III (human CPNE3), which is a copine-type phospholipid binding protein that has protein kinase activity and may act in membrane trafficking, member of the copine family, contains two C2 domains	Calcium-dependent phospholipid binding;Protein kinase activity	Phospholipid metabolism	Cell
1374578_at	0.449012	0.306338	0.20026	0.167719	-0.00571	0.00687	0.564789	0.688989	0.7648	-0.431167	-0.24744	-0.243379	-0.7666
1370148_at	0.381036	0.168005	0.213828	0.154594	0.0176	-0.0152	0.574329	0.689133	0.75133	-0.303625	-0.19323	-0.392286	-0.7395	Hp: Prohaptoglobin, precursor of haptoglobin which is an acute phase serum glycoprotein composed of alpha and beta subunits, associated with abnormal beta chain N-linked oligosaccharides in diabetic animals; mouse Hp is associated with anhaptoglobinemia	Hemoglobin binding	Acute-phase response	Rough microsome;Endosome;Extracellular
1368187_at	0.318568	0.159841	0.205174	0.125689	0.0465	-0.0207	0.574308	0.689899	0.76124	-0.265406	-0.193643	-0.376478	-0.75203	Gpnmb: Protein with strong similarity to glycoprotein (transmembrane) nmb (mouse Gpnmb), which is a dendritic cell-associated adhesion molecule that binds heparan sulfate proteoglycans and may promote transendothelial migration of dendritic cells	Glycosaminoglycan binding	Cell adhesion	Membrane;Cytoplasm
1388453_at	0.308743	0.158744	0.175286	0.103249	0.0174	-0.0417	0.584312	0.690512	0.75038	-0.30856	-0.156742	-0.394838	-0.73774	Myadm: Protein with strong similarity to myeloid-associated differentiation marker (human LOC91663), which exhibits stimulated expression by all-trans retinoic acid and may act in hematopoietic cell differentiation, contains two membrane-associating domains		Myeloid blood cell differentiation;Physiological process	Integral to membrane
1387687_at	0.413826	0.190633	0.259832	0.212415	0.0984	0.0565	0.585444	0.690549	0.73692	-0.292168	-0.166666	-0.382733	-0.72929	Igsf6: Protein of unknown function, has strong similarity to uncharacterized immunoglobulin superfamily member 6 (mouse Igsf6), which is expressed only in cells of the immune system especially macrophages
1389292_at	0.433619	0.162712	0.304703	0.243696	0.169	0.105	0.574201	0.690685	0.77386	-0.367681	-0.20842	-0.418411	-0.76732	Rab18: Ras-related GTP-binding protein 18, putative GTP binding protein and GTPase, may be involved in vesicle transport and membrane trafficking	GTPase activity	Vesicle-mediated transport
1387378_at	0.481452	0.356862	0.185275	0.130962	0.00813	-0.0368	0.58408	0.69154	0.75217	-0.358296	-0.191209	-0.270519	-0.75095	Fcnb: Protein with high similarity to ficolin-1 (human FCN1), which forms a complex with mannose-binding lectin-associated serine proteases, contains two collagen triple helix repeats and two beta or gamma fibrinogen C-terminal globular domains	Protein binding;Extracellular matrix structural constituent;Sugar binding	Protein complex assembly;Skeletal development;Response to biotic stimulus	Fibrillar collagen
1370249_at	0.479253	0.214652	0.163974	0.117828	0.00607	-0.0279	0.547418	0.692374	0.81015	-0.400547	-0.30403	-0.349871	-0.80354	Bzrp: Peripheral-type benzodiazepine receptor, binds benzodiazepines and isoquinolines, mediates glucose-induced insulin release, involved in cholesterol and chloride transport; abnormal expression of human BZRP occurs in numerous cancers and CNS diseases	Cholesterol transporter activity;Benzodiazepine receptor activity	Regulation of locomotion;Chloride transport;Anti-inflammatory response;Response to stress;Sterol transport;Steroid biosynthesis;Muscle contraction	Integral to membrane;Mitochondrial outer membrane
1375084_at	0.130574	0.0451805	0.291662	0.196349	0.121	0.0344	0.645891	0.692916	0.71893	-0.176508	0.0660934	-0.571818	-0.69351	Tde2l: Member of the TMS membrane protein or tumor differentially expressed protein (TDE) family, has strong similarity to uncharacterized tumor differentially expressed protein 2 (human TDE2L), which may play a role in lung tumorigenesis		Central nervous system development;Cell growth and/or maintenance	Integral to membrane;Cytoplasm
1373184_at	0.177402	0.0802801	0.327286	0.214266	0.12	0.0188	0.622681	0.693144	0.66523	-0.189766	-0.0282698	-0.438669	-0.65022
1398930_at	0.16896	0.125068	0.22924	0.156765	0.0139	-0.0291	0.627177	0.693359	0.69207	-0.110484	-0.0100014	-0.447934	-0.67273	Atp6v0b: ATPase H+ transporting lysosomal vacuolar proton pump, a predicted proteolipid subunit of the V-type proton-translocating ATPase that may play a role in proton transport, expressed in most tissues	Hydrogen-exporting ATPase activity, phosphorylative mechanism	Proton transport	Integral to membrane;Intracellular
1376589_at	0.367779	0.109606	0.29995	0.245621	0.0872	0.0447	0.600386	0.693663	0.69297	-0.276886	-0.114113	-0.451567	-0.67702	0610012D09Rik: RIKEN cDNA 0610012D09 gene, may act as a rRNA adenine dimethyltransferase, protein transcribed from the opposite strand of the Igsf6 gene, which is a candidate gene for inflammatory bowel disease susceptibility in humans	rRNA (adenine-N6,N6-)-dimethyltransferase activity	RNA methylation
1373201_at	0.180446	0.0898559	0.214121	0.107711	-0.00871	-0.077	0.62525	0.694487	0.71308	-0.156087	-0.0120515	-0.476653	-0.69021	Dbt: Dihydrolipoamide branched chain transacylase E2, a subunit of the branched-chain alpha-ketoacid dehydrogenase complex; mutation of human DBT causes type II maple syrup urine disease (branched chain alpha ketoaciduria)	Dihydrolipoamide branched chain acyltransferase activity	Branched chain family amino acid catabolism	Mitochondrion
1390070_at	0.251185	0.217469	0.318895	0.23165	0.102	0.0332	0.684257	0.694711	0.66417	-0.337921	0.171245	-0.454809	-0.64716
1372326_at	0.119698	0.0024836	0.27321	0.171128	0.0854	0.00865	0.628654	0.694891	0.71879	-0.204744	0.004753	-0.550539	-0.69376	Slc2a3: Solute carrier family 2 member 3, high-affinity glucose transporter found predominantly in the brain, may be important for neuronal maturation and placental glucose metabolism; expression of human SLC2A3 is altered in Alzheimer brain and various neoplasms	Glucose transporter activity	Carbohydrate metabolism;Response to cold;Glucose transport	Integral to plasma membrane;Membrane fraction
1376077_at	0.302876	0.14657	0.207105	0.151826	0.0663	0.0297	0.5888	0.695399	0.77846	-0.306779	-0.158433	-0.43533	-0.76575
1390409_at	0.122111	0.101793	0.182865	0.120951	-0.0447	-0.049	0.641696	0.695584	0.7028	-0.173384	0.0441026	-0.497187	-0.67685	AI450540: Protein of unknown function, has strong similarity to uncharacterized human KIAA1600
1376028_at	0.269494	0.190755	0.26797	0.215451	0.0749	0.0467	0.62455	0.695929	0.71034	-0.261869	-0.0422984	-0.422987	-0.69708	4121402D02Rik: Protein of unknown function
1368494_at	0.431508	0.199601	0.231122	0.174609	0.0505	-0.00349	0.572713	0.696116	0.77135	-0.402474	-0.228924	-0.372512	-0.76329	S100a8: S100 calcium-binding protein A8, a member of the S100 family of tissue-specific calcium-binding proteins that interact with target proteins to link extracellular stimuli and cellular responses, expression is correlated with chronic inflammation		Humoral immune response
1373432_at	0.196477	0.0466344	0.190245	0.123227	0.016	-0.027	0.60707	0.696361	0.75952	-0.226114	-0.0771855	-0.516777	-0.73603	Marcks: Myristoylated alanine-rich protein kinase C substrate, a calmodulin binding protein that may cross-link actin filaments and is involved in brain development	Calmodulin binding;Protein binding, bridging;Actin filament binding;Phosphatidylinositol-4,5-bisphosphate binding	Cell motility;Lysosome organization and biogenesis;Regulation of cell shape;Brain development;Negative regulation of cell proliferation	Synaptosome;Cytoplasm;Plasma membrane
1373877_at	0.150232	-0.0058571	0.268502	0.158661	0.0627	-0.0142	0.62657	0.696399	0.7097	-0.192625	-0.005373	-0.543919	-0.68383	Picalm: Phosphatidylinositol binding clathrin assembly protein, plays a role in coated pit internalization; human PICALM gene fusion with AF10 (human MLLT10) occurs in acute myeloid, acute lymphoblastic and acute megakaryoblastic leukemias and malignant lymphoma	Phosphatidylinositol-4,5-bisphosphate binding	Vesicle organization and biogenesis;Protein complex assembly;Vesicle budding	Coated vesicle
1374474_at	0.076662	0.0147481	0.29019	0.171646	0.121	0.0236	0.642279	0.696678	0.71967	-0.18955	0.0455512	-0.558264	-0.69538	Cpne8: Protein with high similarity to copine III (human CPNE3), which is a phospholipid binding protein and protein kinase that may have a role in membrane trafficking, member of the copine family, contains two C2 domains	Calcium-dependent phospholipid binding;Protein binding;Protein kinase activity	Phospholipid metabolism	Cell
1399069_at	0.158664	0.0150536	0.340427	0.262196	0.126	0.039	0.643895	0.697386	0.65046	-0.182982	0.0423789	-0.546812	-0.6254
1389142_at	0.563173	0.328625	0.266238	0.221989	0.0794	0.0356	0.57355	0.698071	0.74631	-0.440584	-0.255147	-0.270761	-0.74849	Sqrdl: Protein with moderate similarity to sulfide:quinone oxidoreductase (S. pombe Hmt2p), which is involved in sulfide metabolism and resistance to heavy metals	Oxidoreductase activity, acting on sulfur group of donors	Sulfur metabolism;Response to stress
1368693_at	0.401159	0.175708	0.247563	0.181991	0.0509	-0.00139	0.610207	0.69898	0.72737	-0.292897	-0.0994426	-0.419566	-0.71349	Fgr: Protein with strong similarity to mouse Fgr, which is a protein tyrosine kinase that acts in integrin signaling, phagocytosis, regulation of cell shape, and the inflammatory response, contains protein kinase and Src homology 2 (SH2) and 3 (SH3) domains	Protein binding;Protein-tyrosine kinase activity;ATP binding	Intracellular signaling cascade;Peptidyl-tyrosine phosphorylation;Phagocytosis;Cellular morphogenesis;Integrin-mediated signaling pathway;Response to pest, pathogen or parasite	Cytoplasm;Plasma membrane
1373595_at	0.295004	0.143322	0.239353	0.171698	0.0691	0.014	0.599735	0.699201	0.74982	-0.278628	-0.13317	-0.425192	-0.737
1377103_at	0.245181	0.0644786	0.283087	0.189164	0.107	0.023	0.613958	0.699968	0.7313	-0.30662	-0.0760059	-0.47283	-0.71487
1368701_at	0.352408	0.19175	0.242355	0.181114	0.0417	0.0128	0.580541	0.700239	0.77746	-0.273185	-0.212967	-0.371768	-0.76961	Atp1a3: Alpha 3 subunit of Na+/K+ ATPase, a subunit of the sodium/potassium-exchanging ATPase that is sensitive to inhibition by ouabain	Sodium:potassium-exchanging ATPase activity;Potassium-transporting ATPase activity	Potassium ion transport	Sodium:potassium-exchanging ATPase complex;Membrane fraction
1372368_at	0.181892	0.127292	0.197811	0.140733	0.00623	-0.0252	0.613057	0.700495	0.7407	-0.234101	-0.081687	-0.442956	-0.72315	Stch: Stress 70 protein chaperone microsome-associated, a calcium-inducible stress 70 protein chaperone ATPase and putative ATP-binding protein that may play a role in the stress response	ATPase activity;ATP binding	Response to stress	Membrane;Microsome
1368870_at	0.623121	0.485242	0.138643	0.148515	-0.0413	-0.000927	0.591953	0.7012	0.77934	-0.43699	-0.209361	-0.181854	-0.78616	Id2: Inhibitor of DNA binding 2, member of Id helix-loop-helix family of proteins that may negatively regulate cell differentiation by inhibiting helix-loop-helix transcription factors via a dominant-negative mechanism; human ID2 is upregulated in some cancers	Transcription corepressor activity	Glial cell differentiation	Nucleus;Cytoplasm
1371667_at	0.319671	0.148662	0.340069	0.221243	0.114	0.0197	0.63229	0.701207	0.69824	-0.389663	-0.031003	-0.410017	-0.68675
1376089_at	0.104169	0.0503902	0.221808	0.135798	0.0213	-0.0408	0.646257	0.703018	0.71092	-0.227424	0.0406896	-0.534277	-0.68419	Ldlr: Low density lipoprotein receptor, mediates uptake of low density lipoproteins, involved in lipid transport and endocytosis; increased expression of human LDLR may be therapeutic for arteriosclerosis and hypercholesterolemia	Low-density lipoprotein receptor activity	Receptor mediated endocytosis;Lipid transport	Endosome;Plasma membrane
1387001_at	0.322372	0.185085	0.321302	0.247451	0.183	0.106	0.60661	0.703065	0.75586	-0.300761	-0.134963	-0.393686	-0.75144	Ralb: v-ral simian leukemia viral oncogene homolog B, member of the ras family of GTP binding proteins; human RALB expression is decreased in brains from Alzheimer's disease patients	GTPase activity;GTP binding	Small GTPase mediated signal transduction
1367574_at	0.426349	0.188872	0.123889	0.0858385	-0.065	-0.074	0.559918	0.703541	0.79963	-0.337543	-0.286977	-0.375622	-0.78709	Vim: Vimentin, an intermediate filament protein of the cytoskeleton, plays a role in cell shape control, cell migration, apoptosis, and eicosanoid metabolism; increased expression of human VIM may be associated with breast, colorectal, and lung cancers	Structural constituent of cytoskeleton	Cell migration;Apoptosis;Cellular morphogenesis;Icosanoid metabolism	Intermediate filament;Membrane;Nucleoplasm
1373546_at	0.286424	0.104687	0.175778	0.122583	-0.0563	-0.0689	0.606479	0.703961	0.78374	-0.239242	-0.110175	-0.491891	-0.76023	Ua20: Protein of unknown function
1371354_at	0.406187	0.101652	0.323352	0.274747	0.157	0.103	0.594839	0.705544	0.75037	-0.400972	-0.175194	-0.466819	-0.73818	Tncc: Troponin C, cardiac and slow twitch skeletal form of the calcium-binding subunit of the troponin complex which is a calcium sensitive regulator of striated muscle contraction that prevents actin and myosin interaction in resting muscles	Protein binding;Calcium ion binding	Cellular morphogenesis;Regulation of striated muscle contraction	Troponin complex
1374531_at	0.10396	0.0084199	0.232279	0.157702	0.0198	-0.0177	0.637834	0.70563	0.72466	-0.162939	0.0062136	-0.571326	-0.69515
1372518_at	0.402738	0.315044	0.313057	0.24442	0.119	0.0555	0.610549	0.706497	0.7214	-0.296776	-0.150038	-0.241867	-0.72715	Fbln1: Fibulin 1, an extracellular matrix glycoprotein that may connect elements of the extracellular matrix, may play roles in heart, lung, limb, and kidney development, epithelial mesenchymal transitions, tensile strength of cardiac valves, and tumor invasion	Extracellular matrix structural constituent conferring tensile strength;Protein binding	Embryonic limb morphogenesis;Lung development;Heart development	Basement membrane
1372680_at	0.222336	0.0534983	0.231779	0.13266	0.0475	-0.021	0.597352	0.707131	0.79183	-0.216553	-0.151788	-0.504506	-0.77171	Tmc4: Protein with low similarity to transmembrane cochlear expressed gene 1 (human TMC1), which may act in the transduction of sound by cochlear hair cells and is associated with both recessive and dominant deafness		Perception of sound	Integral to membrane
1372691_at	0.492309	0.234434	0.246664	0.184325	0.0814	0.0261	0.57072	0.70786	0.81106	-0.446416	-0.280714	-0.347193	-0.80816	Upp1: Uridine phosphorylase 1, interconverts uridine and uracil and thereby regulates uridine concentrations, activates 5-fluorouracil; increased expression of human UPP1 may correlate with lymphatic metastasis in oral cancer	Uridine phosphorylase activity;Protein binding	Pyrimidine salvage;Uridine catabolism;Circadian rhythm;Response to drug	Cytoplasm
1371537_at	0.248405	0.0908998	0.286407	0.194561	0.135	0.0721	0.611977	0.708271	0.7807	-0.23495	-0.113983	-0.469268	-0.76785
1367677_at	0.358902	0.192623	0.172184	0.0990201	-0.0156	-0.0626	0.574833	0.71059	0.81588	-0.29804	-0.259907	-0.364736	-0.80678	Prdx5: Peroxiredoxin 5, a peroxidase and putative anti-oxidant protein involved in the oxidative stress response, downregulated in prostate following castration	Peroxidase activity	Apoptosis;Response to oxidative stress;Signal transduction	Nucleus;Mitochondrion;Peroxisome
1375621_at	0.246718	0.172614	0.235988	0.167789	0.0348	-0.0164	0.660532	0.71079	0.70938	-0.27539	0.0473177	-0.450127	-0.69118	Sfxn5: Sideroflexin 5, a mitochondrial citrate transporter that is expressed in the Bergmann glial cells in the brain	Citrate transporter activity	Energy pathways;Citrate transport	Integral to membrane;Mitochondrion
1371615_at	0.196031	0.050826	0.250008	0.159105	0.0536	-0.0147	0.624752	0.711226	0.74388	-0.214682	-0.0675637	-0.510702	-0.72196	Dgat2: Member of the diacylglycerol acyltransferase family, which catalyze triacylglycerol biosynthesis, has very strong similarity to a region of diacylglycerol O-acyltransferase 2 (mouse Dgat2), which functions in triacylglycerol biosynthesis	Diacylglycerol O-acyltransferase activity	Triacylglycerol biosynthesis	Integral to membrane
1375631_at	0.360486	0.131379	0.181988	0.111584	-0.00118	-0.0474	0.599593	0.711517	0.76581	-0.300894	-0.165469	-0.442129	-0.7486	Plekhb2: Evectin-2, a putative vesicle transport protein, contains a pleckstrin homology domain and may respond to phospholipid-mediated signaling		Signal transduction;Vesicle-mediated transport	Integral to membrane
1388817_at	0.185356	0.0897536	0.427112	0.343528	0.214	0.139	0.682224	0.712689	0.677	-0.199331	0.112227	-0.544361	-0.65759	4930504E06Rik: Member of the DUF544 protein of unknown function family, has strong similarity to uncharacterized human FLJ11280
1389128_at	0.120577	0.0527967	0.257199	0.190354	0.054	0.0205	0.673842	0.71275	0.70735	-0.185151	0.105096	-0.577426	-0.67848
1368105_at	0.390248	0.148809	0.279902	0.239998	0.12	0.0901	0.616242	0.714205	0.7715	-0.345038	-0.12809	-0.452523	-0.75973	Tspan2: Tetraspan 2, a member of the transmembrane 4 superfamily of proteins, binds tetraspanin protein Cd9, may play a role in central nervous system development and nerve ensheathment	Protein binding;Signal transducer activity	Central nervous system development;Cell surface receptor linked signal transduction;Peripheral nervous system development;Nerve ensheathment	Integral to plasma membrane
1367915_at	0.302211	0.16304	0.262891	0.250908	0.0319	0.0245	0.611867	0.714702	0.69432	-0.274446	-0.146789	-0.405342	-0.68054	Dgat1: Diacylglycerol O-acyltransferase 1, catalyses the conversion of diacylglycerol to triacylglycerol	Diacylglycerol O-acyltransferase activity	Triacylglycerol metabolism	Microsome
1387568_at	0.631575	0.387477	0.327474	0.301105	0.161	0.114	0.59941	0.714707	0.74098	-0.555212	-0.232185	-0.221354	-0.75154	Pirb: Paired Ig-like receptor-B, a putative cell surface transmembrane receptor that may play a role in signal transduction, contains six putative extracellular Ig-like domains and immunoregulatory tyrosine-based inhibitory motifs (ITIM)	Transmembrane receptor activity	Cell surface receptor linked signal transduction	Integral to plasma membrane
1387082_at	0.293792	0.0783031	0.256229	0.169183	0.0854	0.0168	0.614851	0.716568	0.78151	-0.280104	-0.125811	-0.494365	-0.76391	Fetub: Fetuin beta, a serum protein, inhibits basic calcium phosphate precipitation, putative acute phase response protein, downregulated during inflammation, member of the fetuin family and cystatin superfamily	Protein kinase inhibitor activity	Acute-phase response;Protein amino acid phosphorylation;Inflammatory response;Calcium ion homeostasis	Extracellular space
1369584_at	0.463268	0.195031	0.268505	0.189272	0.0934	0.0244	0.636725	0.716785	0.76494	-0.414189	-0.0646584	-0.437237	-0.75251	Cish3: Suppressor of cytokine signaling 3, cytokine-inducible member of the SOCS gene family, negatively regulates cytokine signaling and the JAK-STAT pathway; may be involved in leptin-resistant diabetes; human SOCS3 may be involved in cutaneous T cell lymphoma	SH3/SH2 adaptor protein activity;Protein kinase inhibitor activity	Lipid metabolism;Acute-phase response;JAK-STAT cascade
1368926_at	0.432563	0.25377	0.435124	0.37899	0.32	0.26	0.636744	0.717366	0.76008	-0.469801	-0.0953145	-0.36241	-0.76588	Sema4f: Semaphorin 4f (semaphorin W), a member of the semaphorin family, involved in neuronal growth cone guidance, induces the collapse of growth cones		Axon guidance;Cell-cell signaling	Synaptosome;Integral to plasma membrane
1374128_at	0.482737	0.293295	0.211097	0.196799	0.043	0.0308	0.618415	0.717434	0.75393	-0.403702	-0.145666	-0.334942	-0.74905
1386879_at	0.557632	0.316459	0.215604	0.16877	0.0473	0.00827	0.583935	0.717599	0.81369	-0.461927	-0.273662	-0.290155	-0.81474	Lgals3: Galectin 3, a beta galactoside and IgE-binding lectin, acts in cell adhesion, proliferation, migration, mast cell activation, and inflammatory response, inhibits apoptosis; human LGALS3 is associated with various cancers	Galactose binding;IgE binding	Cell migration;Cell adhesion;Inflammatory response	Extracellular matrix;Nuclear matrix;Cytoplasm
1372776_at	0.209012	0.052507	0.31029	0.20862	0.107	0.0238	0.648703	0.718064	0.72295	-0.256989	-0.0087505	-0.525319	-0.70136	Fbxl5: Protein containing a leucine rich repeat, which mediates protein-protein interactions, has strong similarity to uncharacterized human FBXL5 (f-box and leucine-rich repeat protein 5), which is a putative subunit of the SCF ubiquitin ligase
1377116_at	0.356857	0.245553	0.309353	0.200352	0.117	0.0352	0.67656	0.718343	0.73423	-0.364656	0.064154	-0.442606	-0.7212
1390850_at	0.150392	0.0499471	0.226182	0.170223	0.00887	0.00193	0.659519	0.718429	0.74436	-0.145558	0.0379789	-0.565009	-0.71606	Adfp: Adipose differentiation-related protein, a protein involved in fatty acid and cholesterol binding and long-chain fatty acid transport, acts in lipid storage, a marker of lipid accumulation; human ADFP may be upregulated in arterioschlerotic lesions	Cholesterol binding;Fatty acid binding	Lipid storage;Cholesterol metabolism;Long-chain fatty acid transport	Membrane;Cytoplasm
1386893_at	0.475309	0.23413	0.209088	0.168556	0.0205	-0.00749	0.574621	0.718854	0.79846	-0.365805	-0.299181	-0.326673	-0.79439	Grn: Granulin, a growth factor that functions in DNA replication, MAPKKK signaling and the functional masculinization of the brain; human GRN may act in proliferative events associated with breast neoplasm and epithelial ovarian cancer	Growth factor activity	MAPKKK cascade;Copulation;Response to hormone stimulus;Male courtship behavior;DNA-dependent DNA replication
1398791_at	0.277904	0.109932	0.201897	0.124899	0.0225	-0.0322	0.608379	0.719604	0.77248	-0.254031	-0.158436	-0.437674	-0.75693	Txnrd1: Thioredoxin reductase 1, has roles in maintaining redox balance, in cell growth, and in ascorbate cycling; human TXNRD1 may be associated with cancer and autoimmune disease	Thioredoxin-disulfide reductase activity;Monodehydroascorbate reductase (NADH) activity	Cell growth;Redox signal response	Cytosol
1376793_at	0.287663	0.119771	0.317848	0.232298	0.113	0.036	0.64949	0.721631	0.71136	-0.243711	-0.029168	-0.454309	-0.69634	5730414C17Rik: Protein of unknown function, has high similarity to uncharacterized hippocampus abundant gene transcript 1 (mouse Hiat1)
1382680_at	0.304934	0.103219	0.260456	0.183408	0.065	0.00787	0.620531	0.722323	0.78252	-0.364419	-0.127846	-0.470833	-0.76632	Adfp: Adipose differentiation-related protein, a protein involved in fatty acid and cholesterol binding and long-chain fatty acid transport, acts in lipid storage, a marker of lipid accumulation; human ADFP may be upregulated in arterioschlerotic lesions	Cholesterol binding;Fatty acid binding	Lipid storage;Cholesterol metabolism;Long-chain fatty acid transport	Membrane;Cytoplasm
1370180_at	0.279445	0.0993465	0.257691	0.180069	0.0711	0.00942	0.633444	0.722433	0.76667	-0.303773	-0.0807219	-0.482874	-0.74901	Nudt4: Diphosphoinositol polyphosphate phosphohydrolase 2, member of the Nudt (MutT) motif protein family, may be involved in inositol phosphate metabolism, may be associated with bipolar disorder as expression is regulated following lithium treatment	Diphosphoinositol-polyphosphate diphosphatase activity	Cyclic nucleotide metabolism;Polyphosphate metabolism
1390298_at	0.25177	0.16103	0.203362	0.148409	0.0139	-0.00875	0.632154	0.722928	0.76933	-0.254673	-0.0907771	-0.429073	-0.75454	Snag1: Protein containing a Src homology 3 (SH3) domain and a phox protein (PX) domain, which bind phosphoinositides, has low similarity to sorting nexin 9 (human SNX9), which interacts with metalloprotease precursors and clathrin associated protein complex AP2	Protein binding
1376842_at	0.073382	0.0603561	0.363997	0.274839	0.169	0.106	0.698331	0.724016	0.70413	-0.196241	0.145751	-0.561057	-0.68193
1398386_at	0.298307	0.131652	0.347396	0.247797	0.18	0.0864	0.65812	0.724295	0.73813	-0.257483	-0.01134	-0.472896	-0.72541
1377457_a_at	0.242037	0.171633	0.157427	0.0984087	-0.0317	-0.0621	0.668335	0.725042	0.76351	-0.255275	0.0373894	-0.495082	-0.73986	Sorl1: Sortilin-related receptor, a mosaic receptor that is a member of the low density lipoprotein receptor family, may play roles in cell proliferation, neurogenesis, and neurite outgrowth; rat Sorl1 is associated with atherosclerosis	Low-density lipoprotein receptor activity	Positive regulation of cell proliferation;Substrate-bound cell migration, cell extension;Cell differentiation;Neurogenesis	Integral to plasma membrane
1375910_at	0.202793	0.0881905	0.379705	0.309044	0.168	0.108	0.67336	0.727159	0.69103	-0.213072	0.0381113	-0.504158	-0.67366	Cdc42ep3: Protein with strong similarity to CDC42 effector protein 3 (human CDC42EP3), which binds the Rho GTPases human CDC42 and human TC10 and probably induces assembly of actin filaments and changes in cell shape, contains a P21-Rho-binding domain	Protein binding	Cellular morphogenesis
1368470_at	0.627263	0.488711	0.298083	0.255333	0.0816	0.0479	0.629553	0.729782	0.77005	-0.494125	-0.180664	-0.184357	-0.78133	Ggh: Gamma-glutamyl hydrolase, peptidase that hydrolyzes polygamma-glutamyl conjugates of folate and antifolates like methotrexate, does not hydrolyze protein-associated gamma-glutamates; human GGH may be upregulated in drug-resistant lymphocytic leukemia	Gamma-glutamyl hydrolase activity	Response to drug;Proteolysis and peptidolysis	Extracellular space;Lysosome
1371411_at	0.395476	0.238651	0.29199	0.263366	0.067	0.0799	0.635238	0.729927	0.74283	-0.327414	-0.123734	-0.378273	-0.73509	PLXNB2: Plexin B2, putative semaphorin receptor that may be involved in mediating cell guidance	Semaphorin receptor activity	Cell recognition;Cell surface receptor linked signal transduction	Integral to plasma membrane
1377193_at	0.237401	0.201602	0.22903	0.180302	0.0221	0.0173	0.693574	0.730152	0.72525	-0.200615	0.101303	-0.499587	-0.703
1371493_at	0.145433	0.0306944	0.252572	0.181899	0.0153	-0.0175	0.653427	0.730285	0.71812	-0.10093	-0.0232625	-0.547969	-0.69049
1372169_at	0.253423	0.130415	0.333339	0.241032	0.116	0.037	0.681849	0.730481	0.72029	-0.324159	0.0575273	-0.507324	-0.70076	4121402D02Rik: Protein of unknown function
1372257_at	0.373237	0.0877631	0.339244	0.261574	0.162	0.0993	0.628225	0.731503	0.78346	-0.394453	-0.136444	-0.491369	-0.77
1374061_at	0.261889	0.0494178	0.233283	0.157524	0.0252	-0.0278	0.619873	0.732073	0.79015	-0.206878	-0.151109	-0.522044	-0.7675	1110055L24Rik: Protein containing a C-type lectin domain, which mediate calcium-dependent carbohydrate recognition, has low similarity to a region of lymphocyte antigen 75 (human LY75), which is a putative multilectin receptor associated with breast cancer	Receptor activity	Immune response;Receptor mediated endocytosis
1367746_a_at	0.180567	0.031437	0.203286	0.0979952	0.00626	-0.0652	0.645284	0.732592	0.77615	-0.204848	-0.0541535	-0.54525	-0.74958	Flot2: Reggie 1-1, clusters with activated GPI-anchored cell adhesion proteins in non-caveolar micropatches of neurons, has very strong similarity to human FLOT2, flotillin, which acts in intercellular epidermal adhesion and maintains epidermal structure	Binding	Cell adhesion	Integral to plasma membrane;Caveola
1371916_at	0.538368	0.277303	0.276701	0.236797	0.108	0.0546	0.615191	0.733346	0.78452	-0.458207	-0.212834	-0.345763	-0.78219	Sepx1: Selenoprotein R, a zinc-containing protein which acts as a methionine sulfoxide reductase, may function in oxidative stress response	Zinc ion binding;Methionine-S-oxide reductase activity	Response to oxidative stress
1377092_at	0.374433	0.129155	0.23971	0.130779	0.0392	-0.0368	0.63106	0.73371	0.80601	-0.382007	-0.1264	-0.458488	-0.79008
1367801_at	0.252821	0.120511	0.257944	0.169209	0.0318	-0.0168	0.660063	0.735668	0.74571	-0.275855	-0.0294737	-0.465408	-0.72732	Ece1: Endothelin-converting enzyme 1, metalloprotease that catalyzes the cleavage of endothelin precursor to active endothelin, involved in regulation of muscle contraction, may regulate seminiferous tubule contraction	Zinc ion binding;Endothelin-converting enzyme 1 activity	Protein processing;Regulation of smooth muscle contraction;Response to wounding;Proteolysis and peptidolysis	Integral to plasma membrane;Membrane fraction
1383080_at	0.204818	0.180346	0.215036	0.143564	0.00133	-0.034	0.66812	0.736146	0.75418	-0.256054	-0.0062204	-0.43187	-0.73776	Lamp2: Lysosome associated membrane protein 2, a glycoprotein that plays an important role in autophagy; deficiency of human LAMP2 is associated with Danon disease, a lysosomal glycogen storage disorder	Receptor activity	Chaperone-mediated autophagy	Lysosomal membrane;Membrane fraction;Plasma membrane
1369166_at	0.357588	0.186925	0.361729	0.317521	0.138	0.107	0.64426	0.736207	0.72365	-0.301641	-0.110952	-0.409057	-0.71533	Mmp9: Matrix metalloproteinase 9 (gelatinase B, type IV collagenase), degrades extracellular matrix proteins and functions in diverse biological processes involving tissue remodeling, plays role in tumor invasion and metastasis	Collagenase activity;Gelatinase B activity	Female gamete generation;Response to wounding;Proteolysis and peptidolysis	Extracellular
1387135_at	0.291905	0.157178	0.195593	0.110498	-0.00132	-0.047	0.643088	0.736226	0.80008	-0.32272	-0.0914349	-0.459456	-0.78232	Adam15: Metargidin, member of the ADAM family of disintegrin domain-containing zinc metalloproteases, may have roles in cell adhesion; human ADAM15 is upregulated in atherosclerotic lesions and during atrial fibrillation	Metallopeptidase activity	Cell adhesion;Proteolysis and peptidolysis	Plasma membrane
1383426_at	0.15629	0.0306515	0.212286	0.13559	-0.00219	-0.0474	0.660216	0.736994	0.75631	-0.173377	-0.0155405	-0.562307	-0.72749	Pstpip1: Proline-serine-threonine phosphatase interacting protein 1, member of the actin associated protein family, involved in cytoskeletal regulation, modulates T-cell responses, binds CD2; mutations in human PSTPIP1 cause PAPA syndrome	Protein binding	Intracellular signaling cascade;Cell adhesion;Inflammatory response;Cytoskeleton organization and biogenesis
1367603_at	0.366025	0.191668	0.281197	0.213008	0.0942	0.0414	0.631856	0.737665	0.78379	-0.336687	-0.152536	-0.44083	-0.77194	Tpi1: Protein with strong similarity to human TPI1, which catalyzes the interconversion of glyceraldehyde 3-phosphate and dihydroxyacetone phosphate and is associated with hemolytic anemia and neurodegeneration, contains a triosephosphate isomerase domain	Triose-phosphate isomerase activity	Main pathways of carbohydrate metabolism	Cytoplasm
1371668_at	0.388042	0.246649	0.287288	0.2591	0.127	0.12	0.65341	0.738029	0.76474	-0.392061	-0.0860664	-0.406706	-0.75765
1370613_s_at	0.251248	0.0962821	0.19438	0.11789	0.00623	-0.0409	0.619707	0.7385	0.81863	-0.231281	-0.175253	-0.480534	-0.79985
1390383_at	0.186494	0.0849514	0.239239	0.15553	0.0406	-0.0184	0.667381	0.738901	0.76677	-0.2065	-0.006304	-0.519818	-0.7442	Adfp: Adipose differentiation-related protein, a protein involved in fatty acid and cholesterol binding and long-chain fatty acid transport, acts in lipid storage, a marker of lipid accumulation; human ADFP may be upregulated in arterioschlerotic lesions	Cholesterol binding;Fatty acid binding	Lipid storage;Cholesterol metabolism;Long-chain fatty acid transport	Membrane;Cytoplasm
1374468_at	0.334003	0.124634	0.239942	0.140449	0.0462	-0.0378	0.63738	0.739126	0.7982	-0.338095	-0.121579	-0.471022	-0.7811	Myd88: Protein with strong similarity to myeloid differentiation primary response gene 88 (mouse Myd88), which is an adaptor for Toll/IL 1 receptors, member of the TIR (Toll Interleukin and Resistance) domain containing family, contains a death domain	Death receptor binding	Immune response;Positive regulation of cell proliferation;MAPKKK cascade;I-kappaB kinase/NF-kappaB cascade;Negative regulation of cell proliferation;Cell surface receptor linked signal transduction;Response to drug;Regulation of apoptosis;JNK cascade;Response to bacteria;Response to pest, pathogen or parasite	Endosome;Plasma membrane
1388711_at	0.322567	0.102271	0.283561	0.1983	0.101	0.0358	0.625724	0.739306	0.78174	-0.284051	-0.166828	-0.472747	-0.76693
1370307_at	0.201815	0.0668132	0.283129	0.199876	0.0757	0.0185	0.668269	0.739738	0.75102	-0.242213	-0.0075804	-0.538053	-0.72799	Agrn: Agrin, a proteoglycan component of the basal lamina, stimulates acetylcholine receptor aggregation through the activation of MUSK (Nsk1), involved in synaptogenesis, aggregates immune signaling proteins in T-cells by clustering lipid rafts	Protein binding;Heparin binding	Immune response;Protein stabilization;Intracellular signaling cascade;Cell motility;Cytoskeletal anchoring;Regulation of synaptic growth at neuromuscular junction;Synaptogenesis;Synaptic transmission	Axon;Basal lamina;Extracellular space;Plasma membrane
1373894_at	0.475145	0.259419	0.32065	0.240579	0.144	0.0939	0.611021	0.740257	0.85286	-0.514604	-0.249823	-0.349541	-0.85421	Rab0: Protein with strong similarity to human RAB31, which is a GTPase that may be involved in vesicle transport, contains a Ras family domain	GTPase activity;GTP binding	Exocytosis;Protein transport	Cytoplasm
1389789_at	0.317926	0.142349	0.28358	0.202312	0.117	0.0503	0.635909	0.74068	0.82062	-0.362453	-0.140399	-0.479081	-0.80725
1374457_at	0.322729	0.135974	0.280988	0.16435	0.0407	-0.0669	0.662646	0.742402	0.73185	-0.313558	-0.0462592	-0.488373	-0.71038	Slipr: Protein with strong similarity to membrane-associated guanylate kinase with inverted orientation 3 (human MAGI-3), member of the guanylate kinase family, contains five PDZ, DHR, or GLGF domains and two WW domains	Signal transducer activity;Guanylate kinase activity;Protein binding	Phosphorylation;Signal transduction;Cell growth and/or maintenance	Intercellular junction;Cytoplasm
1367715_at	0.356179	0.17154	0.250982	0.191232	0.0753	0.0295	0.630964	0.74248	0.80755	-0.316997	-0.165473	-0.43666	-0.79595	Tnfrsf1a: Tumor necrosis factor receptor superfamily member 1a, mediates inflammatory responses; human TNFRSF1A may be therapeutic for some cancers and HIV infection, mutation of the human TNFRSF1A gene causes an autoinflammatory syndrome	Tumor necrosis factor receptor activity;Phospholipase A2 activator activity	Apoptosis;Inflammatory response;Glutamate signaling pathway;Cytosolic calcium ion concentration elevation	Soluble fraction
1372093_at	0.291677	0.192381	0.284114	0.192126	0.0268	-0.0488	0.67016	0.743034	0.70347	-0.295446	-0.0303981	-0.406913	-0.68855
1377002_at	0.177396	0.160522	0.256983	0.170501	0.0326	-0.019	0.694949	0.745115	0.74867	-0.233555	0.0612884	-0.490025	-0.72789
1386908_at	0.4395	0.204082	0.196755	0.121908	-0.0106	-0.0612	0.611027	0.747316	0.84486	-0.399727	-0.251612	-0.382933	-0.83523	Glrx1: Glutaredoxin, serves as a hydrogen donor for ribonucleotide reductase		Deoxyribonucleotide biosynthesis;Response to oxidative stress	Cytosol
1373656_at	0.429932	0.179695	0.285503	0.21069	0.118	0.0453	0.628266	0.747929	0.82236	-0.429636	-0.197544	-0.430422	-0.81358
1374976_a_at	0.347002	0.217481	0.268571	0.215836	0.0512	0.0226	0.644664	0.749235	0.78168	-0.308949	-0.146298	-0.397265	-0.77198	Soat1: Sterol O-acyltransferase 1, synthesizes cholesterol esters from cholesterol and long-chain fatty acyl-coenzyme A, has roles in lipoprotein metabolism and cellular cholesterol homeostasis; human SOAT1 is associated with atherosclerosis	Sterol O-acyltransferase activity	Cholesterol metabolism	Microsome
1375672_at	0.337467	0.192489	0.197335	0.120968	-0.0278	-0.0586	0.628762	0.749603	0.81439	-0.311228	-0.192532	-0.385302	-0.80297
1393933_at	0.356564	0.162286	0.301418	0.233245	0.116	0.0643	0.653858	0.75312	0.78424	-0.286237	-0.120898	-0.451716	-0.77248	Sorl1: Sortilin-related receptor, a mosaic receptor that is a member of the low density lipoprotein receptor family, may play roles in cell proliferation, neurogenesis, and neurite outgrowth; rat Sorl1 is associated with atherosclerosis	Low-density lipoprotein receptor activity	Positive regulation of cell proliferation;Cell differentiation;Neurogenesis;Substrate-bound cell migration, cell extension	Integral to plasma membrane
1389525_at	0.32777	0.174774	0.26072	0.192913	0.0244	-0.0151	0.646513	0.754322	0.78447	-0.288377	-0.148237	-0.406481	-0.77251
1369497_at	0.328506	0.161015	0.221351	0.178138	0.00965	-0.0104	0.632409	0.75507	0.81336	-0.262456	-0.196617	-0.450597	-0.79783	Slc11a1: Solute carrier family 11 member 1, a member of the urokinase plasminogen activator receptor-CD59-Ly-6-snake toxin family and a GPI-anchored membrane protein that may function in bone homeostasis, growth or remodeling		Skeletal development	Extrinsic to plasma membrane
1367987_at	0.380305	0.252161	0.274089	0.225957	0.0594	0.0471	0.659846	0.755673	0.79851	-0.314149	-0.116728	-0.401056	-0.78966	Rnpep: Aminopeptidase B, member of the M1 family of metallopeptidases, a zinc metallopeptidase that has a substrate preference for basic N-terminal residues, may function in secretory pathways and in spermatid development	Metallopeptidase activity;Zinc ion binding;Leukotriene-A4 hydrolase activity;Aminopeptidase activity	Protein processing;Spermatid development;Protein secretion;Peptide metabolism;Proteolysis and peptidolysis	Extrinsic to plasma membrane;Golgi apparatus;Extracellular
1367612_at	0.427945	0.234043	0.231239	0.165483	0.0121	-0.0305	0.630429	0.756458	0.82914	-0.357436	-0.21884	-0.387085	-0.81983	Mgst1: Microsomal glutathione S-transferase 1, conjugates glutathione with electrophilic substrates and reduces lipid hydroperoxides, may be involved in the xenobiotic response and drug metabolism; human MGST1 is downregulated in bronchogenic carcinoma	Glutathione peroxidase activity;Glutathione transferase activity	Response to lipid hydroperoxide;Response to xenobiotic stimulus;Drug metabolism	Nucleus;Cytoplasm;Microsome
1372640_at	0.415177	0.238498	0.24569	0.189224	0.0525	0.00684	0.649339	0.756618	0.79564	-0.369264	-0.154362	-0.374331	-0.78834	Pi16: Protein containing an SCP-like extracellular protein domain, has a region of moderate similarity to protease inhibitor 15 (human PI15), which is a trypsin inhibitor that may act in regulation of extracellular matrix proteolysis	Endopeptidase inhibitor activity;Binding	Cell adhesion;Sexual reproduction;Physiological process	Cytoplasm;Extracellular
1367759_at	0.220371	0.103804	0.346499	0.261761	0.134	0.0783	0.697054	0.758708	0.74766	-0.203951	0.0232057	-0.527375	-0.72846	H1f0: Protein with very strong similarity to H1 histone family member 0 (mouse H1f0), which is involved in compaction of DNA into nucleosomes and into high-order chromatin structures, contains a linker histone H1 and H5 family domain	DNA binding	Chromosome organization and biogenesis (sensu Eukarya);DNA packaging	Nucleus;Nucleosome
1370119_at	0.431624	0.271424	0.204252	0.154561	0.00787	-0.0314	0.661958	0.759129	0.8117	-0.390865	-0.116769	-0.38854	-0.80151	Lst1: Member of the LST-1 protein family, has high similarity to uncharacterized leukocyte-specific transcript 1 (mouse Lst1), which is upregulated by interferon-gamma (Ifng)
1389408_at	0.32878	0.216099	0.22332	0.153509	0.0375	-0.0202	0.655786	0.760204	0.82961	-0.306068	-0.135591	-0.418987	-0.81829
1369956_at	0.32701	0.205804	0.235346	0.157451	0.0468	-0.00267	0.671781	0.764479	0.82587	-0.329547	-0.0907496	-0.422269	-0.81477	Ifngr: Protein with high similarity to interferon gamma receptor (mouse Ifngr), which mediates inflammatory and hypersensitivity responses and protective responses against viral infection, member of the interferon gamma receptor alpha chain (IFNGR1) family	Interferon-gamma receptor activity	Immune response;JAK-STAT cascade;Response to pest, pathogen or parasite	Integral to membrane;Plasma membrane
1390710_x_at	0.286226	0.158603	0.242276	0.169105	0.0387	-0.00654	0.691118	0.764946	0.81427	-0.31544	-0.01586	-0.512347	-0.79395	Sorl1: Sortilin-related receptor, a mosaic receptor that is a member of the low density lipoprotein receptor family, may play roles in cell proliferation, neurogenesis, and neurite outgrowth; rat Sorl1 is associated with atherosclerosis	Low-density lipoprotein receptor activity	Positive regulation of cell proliferation;Cell differentiation;Neurogenesis;Substrate-bound cell migration, cell extension	Integral to plasma membrane
1373949_at	0.354357	0.231958	0.161621	0.122575	-0.0691	-0.0825	0.656975	0.766722	0.79694	-0.338661	-0.149845	-0.400319	-0.7816	1110012E06Rik: Member of the E1-E2 (P-type) ATPase family, contains a haloacid dehalogenase-like hydrolase domain, has weak similarity to S. pombe Cta4p, which may be a Ca2+-transporting ATPase that plays a role in calcium ion homeostasis	ATP binding;ATPase activity, coupled to transmembrane movement of ions, phosphorylative mechanism	Cation transport	Integral to plasma membrane
1388265_x_at	0.468642	0.344188	0.30062	0.214109	0.0755	0.0358	0.671293	0.767066	0.81983	-0.369586	-0.127232	-0.322719	-0.81942	Cspg2: Chondroitin sulfate proteoglycan 2 (versican), an extracellular matrix proteoglycan that binds tenascin R (Tnr), fibroblast growth factor, and collagen and plays a role in the control of cell adhesion, motility, proliferation, and neurite outgrowth	Calcium ion binding;Collagen binding;Fibroblast growth factor binding;Hyaluronic acid binding	Cell migration;Cell-matrix adhesion;Extracellular matrix organization and biogenesis;Cell proliferation;Axonogenesis;Negative regulation of cell adhesion;Regulation of cell growth	Extracellular matrix;Integral to plasma membrane
1370869_at	0.143217	-0.0070647	0.240307	0.13244	0.0207	-0.0588	0.682667	0.76822	0.7824	-0.171492	-0.0314289	-0.616438	-0.75003	Bcat1: Cytosolic branched-chain amino acid aminotransferase (branched chain aminotransferase), reversibly transaminates branched-chain L-amino acids, catalyzing the last step of their synthesis and the first step of their degradation	Branched-chain-amino-acid transaminase activity	Neurotransmitter metabolism;Branched chain family amino acid metabolism	Cytoplasm
1372914_at	0.252675	0.118462	0.288113	0.181789	0.0781	-0.000393	0.672128	0.768793	0.81885	-0.244141	-0.0952868	-0.496553	-0.80167	Ltbr: Lymphotoxin beta receptor, member of the tumor necrosis factor receptor family that binds lymphotoxin-alpha/beta heterotrimers and mediates cytotoxic responses, may be involved in lymph gland development, required for autoimmune diabetes development	Receptor activity	Cell migration;T-cell differentiation;Lymph gland development;Cell-cell signaling;Signal transduction;Embryonic development (sensu Mammalia)	Integral to plasma membrane
1388069_at	0.368035	0.181201	0.461268	0.359725	0.229	0.153	0.707645	0.769787	0.77147	-0.367944	0.0037645	-0.456826	-0.76407	Klrb1b: Protein with high similarity to killer cell lectin-like receptor subfamily B member 1B (mouse Klrb1b), which is a natural killer cell receptor that inhibits natural killer cell cytotoxicity, contains a C-type lectin domain	Natural killer cell receptor activity	Immune response;Natural killer cell mediated cytolysis;Response to pest, pathogen or parasite	Integral to plasma membrane
1376457_at	0.395917	0.225652	0.384336	0.314428	0.136	0.0787	0.691418	0.770362	0.74157	-0.439578	-0.0570445	-0.420956	-0.73223	Lgl1: Late gestation lung protein 1, a member of the CRISP family of cysteine-rich extracellular proteins, plays a role in airway branching morphogenesis during fetal development	Endopeptidase inhibitor activity	Lung development;Endoderm development;Respiratory gaseous exchange;Proteolysis and peptidolysis	Extracellular space
1389006_at	0.521429	0.298447	0.275113	0.232549	0.0651	0.0437	0.652274	0.772608	0.80852	-0.460144	-0.207404	-0.328212	-0.80686	Mpeg1: Member of the membrane-attack complex (MAC) or perforin domain containing family, has strong similarity to uncharacterized macrophage expressed gene 1 (mouse Mpeg1), which may have a role in macrophage differentiation		Development
1372495_at	0.223492	0.126089	0.233935	0.133629	-0.0166	-0.0711	0.701311	0.774826	0.78995	-0.231963	-0.0037927	-0.515059	-0.76578	1300018I17Rik: Member of the vacuolar sorting protein 9 (VPS9) domain containing family, has a region of strong similarity to human C16orf7, which is a putative b subunit of ATP synthase			Vacuole
1377458_at	0.258558	0.155303	0.325835	0.228508	0.165	0.0813	0.717539	0.775507	0.7897	-0.318003	0.0373821	-0.521041	-0.77355	Sorl1: Sortilin-related receptor, a mosaic receptor that is a member of the low density lipoprotein receptor family, may play roles in cell proliferation, neurogenesis, and neurite outgrowth; rat Sorl1 is associated with atherosclerosis	Low-density lipoprotein receptor activity	Positive regulation of cell proliferation;Substrate-bound cell migration, cell extension;Cell differentiation;Neurogenesis	Integral to plasma membrane
1371402_at	0.420267	0.236482	0.283691	0.226101	0.136	0.0714	0.689078	0.778306	0.808	-0.413179	-0.0856447	-0.426039	-0.80011	Atp6b2: Vacuolar-type H(+)-ATPase (beta isoform 2), 56 kDa subunit of the ATPase catalytic domain, which may assist in transepithelial H+ transport in the kidney, may effect vacuolar acidification, and may have a role in polarization of osteoclasts	Hydrogen ion transporter activity	Skeletal development	Hydrogen-translocating V-type ATPase complex;Membrane fraction;Plasma membrane
1387868_at	0.436186	0.230702	0.384939	0.297318	0.161	0.0892	0.680894	0.778556	0.79316	-0.343341	-0.122867	-0.41062	-0.78742	Lbp: Lipopolysaccharide (LPS)-binding protein, acute phase protein with bactericidal activity, binds to lipid A moiety of bacterial LPS and disperses LPS aggregates, mediates proinflammatory effects of LPS, plasma level of human LBP elevated in cancer, sepsis		Acute-phase response;Inflammatory response
1398275_at	0.341131	0.173635	0.490053	0.430537	0.16	0.119	0.71152	0.781393	0.65879	-0.282664	-0.0239494	-0.416331	-0.64863	Mmp9: Matrix metalloproteinase 9 (gelatinase B, type IV collagenase), degrades extracellular matrix proteins and functions in diverse biological processes involving tissue remodeling, plays role in tumor invasion and metastasis	Collagenase activity;Gelatinase B activity	Female gamete generation;Response to wounding;Proteolysis and peptidolysis	Extracellular
1374375_at	0.409612	0.244144	0.308048	0.229174	0.12	0.0558	0.675048	0.782135	0.84785	-0.415092	-0.14973	-0.424735	-0.84062	2610034M16Rik: Protein containing two pleckstrin homology (PH) domains, which mediate protein-protein and protein-lipid interactions, and a PDZ, DHR, or GLGF domain, which are found in signaling proteins	Signal transducer activity	Signal transduction
1367881_at	0.30305	0.0999467	0.323381	0.224389	0.129	0.0428	0.703617	0.78296	0.79119	-0.31247	-0.0291961	-0.552068	-0.77041	Ptpns1: Protein tyrosine phosphatase non-receptor type substrate 1, a receptor-like CD47 ligand and substrate for phosphotyrosine phosphatases that regulates signal transduction pathways, involved in macrophage fusion	Transmembrane receptor activity	Cell adhesion;Cell-cell signaling;Integrin-mediated signaling pathway;Plasma membrane fusion	Integral to plasma membrane
1371232_a_at	0.397329	0.255535	0.256385	0.195413	0.0689	0.0249	0.693347	0.783692	0.82726	-0.307519	-0.0852541	-0.453412	-0.81446	Cspg2: Chondroitin sulfate proteoglycan 2 (versican), an extracellular matrix proteoglycan that binds tenascin R (Tnr), fibroblast growth factor, and collagen and plays a role in the control of cell adhesion, motility, proliferation, and neurite outgrowth	Calcium ion binding;Collagen binding;Fibroblast growth factor binding;Hyaluronic acid binding	Cell migration;Cell-matrix adhesion;Extracellular matrix organization and biogenesis;Cell proliferation;Axonogenesis;Negative regulation of cell adhesion;Regulation of cell growth	Extracellular matrix;Integral to plasma membrane
1367900_at	0.617962	0.407082	0.250478	0.19661	0.0521	0.018	0.663626	0.787644	0.87165	-0.512955	-0.228054	-0.30804	-0.87319	Gyg: Glycogenin (glycogenin glucosyltransferase), autocatalytic and self-glycosylating enzyme that primes de novo glycogen synthesis	Glycogenin glucosyltransferase activity	Glycogen biosynthesis
1387599_a_at	0.422357	0.198256	0.350454	0.2531	0.15	0.0686	0.683024	0.788267	0.82933	-0.376935	-0.138117	-0.443323	-0.82104	Nqo1: NADH:NADPH Diaphorase (NAD(P)H:menadione oxidoreductase), cytosolic reductase targeting quinones, functions in oxidative stress response; human NQO1 polymorphisms are associated with increased benzene hematotoxicity, urolithiasis, and various cancers	Oxidoreductase activity, acting on the CH-OH group of donors, quinone or similar compound as acceptor;NAD(P)H dehydrogenase (quinone) activity	Apoptosis;Drug metabolism;Response to stress;Signal transduction;Response to drug	Cytosol
1373207_at	0.235816	0.167757	0.28908	0.201193	0.054	0.00635	0.715443	0.790529	0.80988	-0.229209	-0.0155346	-0.498485	-0.79151
1388054_a_at	0.415258	0.19209	0.260565	0.176371	0.0739	0.0253	0.695469	0.808909	0.90036	-0.360906	-0.149481	-0.495458	-0.88616	Cspg2: Chondroitin sulfate proteoglycan 2 (versican), an extracellular matrix proteoglycan that binds tenascin R (Tnr), fibroblast growth factor, and collagen and plays a role in the control of cell adhesion, motility, proliferation, and neurite outgrowth	Calcium ion binding;Collagen binding;Fibroblast growth factor binding;Hyaluronic acid binding	Cell migration;Cell-matrix adhesion;Extracellular matrix organization and biogenesis;Cell proliferation;Axonogenesis;Negative regulation of cell adhesion;Regulation of cell growth	Extracellular matrix;Integral to plasma membrane
1391880_at	0.253299	0.0506904	0.314	0.217738	0.0759	-0.00198	0.724311	0.820405	0.83101	-0.277998	-0.0665558	-0.594034	-0.80504	Tpd52: Tumor protein D52, a protein with coiled-coil and PEST domains	Protein binding
1367816_at	0.588292	0.332546	0.412647	0.366329	0.22	0.18	0.704837	0.832792	0.8868	-0.525811	-0.231279	-0.360415	-0.89219	GIIg15b: Protein with very strong similarity to homeodomain only protein (mouse Hod), which is a transcription cofactor that binds and regulates mouse Srf -mediated transcription and acts in cardiac development, contains a homeobox domain (homeodomain)	Transcription cofactor activity;Transcription factor activity	Regulation of transcription, DNA-dependent;Organogenesis;Cell proliferation	Nucleus
1389396_at	0.427873	0.305183	0.402088	0.292917	0.173	0.0903	0.758235	0.833626	0.83926	-0.413379	-0.0323255	-0.413456	-0.8352	Pfkfb4: 6-phosphofructo-2-kinase, fructose-2,6-biphosphatase, testis form, synthesizes and degrades fructose-2,6-bisphosphate and may be involved in the regulation of glycolysis	Fructose-2,6-bisphosphate 2-phosphatase activity;6-phosphofructo-2-kinase activity	Carbohydrate phosphorylation;Phosphorylated carbohydrate dephosphorylation
1369008_a_at	0.48301	0.351288	0.316329	0.255437	0.0936	0.0534	0.735031	0.840719	0.87996	-0.440872	-0.139073	-0.391556	-0.8759	Olfm1: Olfactomedin related ER localized protein, putative extracellular matrix glycoprotein that is highly expressed in the brain and kidneys and has similarity to Golgi autoantigens	Structural molecule activity		Golgi apparatus
1388416_at	0.397779	0.241939	0.202745	0.135667	-0.0711	-0.0866	0.728392	0.843202	0.89204	-0.348437	-0.141859	-0.473653	-0.87291	Lrp1: Low density lipoprotein receptor-related protein 1, receptor for alpha 2 macroglobulin and apoE-containing lipoproteins, mediates endocytosis and metabolism of various proteins; human LRP1 is associated with multiple cancers and Alzheimer disease	Scavenger receptor activity;Complement receptor activity;Low-density lipoprotein receptor activity;Alpha-2 macroglobulin receptor activity	Protein processing;Cell migration;Endosome to lysosome transport;Cell adhesion;Lipid metabolism;Cholesterol transport;Embryo implantation;Brain development;Receptor mediated endocytosis;Cytosolic calcium ion concentration elevation;Negative regulation of cell proliferation;Lipoprotein oxidation	Membrane fraction
1388142_at	0.180966	0.106372	0.376088	0.275344	0.128	0.0636	0.789438	0.853874	0.84345	-0.229458	0.047951	-0.607473	-0.81941	Cspg2: Chondroitin sulfate proteoglycan 2 (versican), an extracellular matrix proteoglycan that binds tenascin R (Tnr), fibroblast growth factor, and collagen and plays a role in the control of cell adhesion, motility, proliferation, and neurite outgrowth	Fibroblast growth factor binding;Calcium ion binding;Collagen binding;Hyaluronic acid binding	Cell migration;Cell proliferation;Cell-matrix adhesion;Axonogenesis;Negative regulation of cell adhesion;Extracellular matrix organization and biogenesis;Regulation of cell growth	Extracellular matrix;Integral to plasma membrane
