# Supplementary material for: Identification of blood biomarkers of rheumatoid arthritis by transcript profiling of peripheral blood mononuclear cells from the rat collagen-induced arthritis model
Source: Arthritis Res Ther. 2006 Jan 10;8(1):R28. doi: 10.1186/ar1883 (PMC1526586; doi:10.1186/ar1883)
Supplement: Additional File 3 — An Excel file showing differentially expressed cytokine related probe sets between CIA and control rats. [file ar1883-S3.xls]

## Sheet: Cytokine related gene exp
Probe set ID	Day 10 foldchange	Day 21 foldchange	Day 28 foldchange	Gene Symbol	Gene Description	LocusLink
1374279_at	-1.24832	-2.07619	-1.25325	Scye1	Scye1: Endothelial monocyte activating polypeptide II, a putative proinflammatory and antiangiogenic cytokine, may regulate monocyte chemoattraction and endothelial cell activation, brain expression is induced following injury and Borna disease virus inf	114632
1369983_at	-1.06154	1.25549	1.49831	Ccl5	Ccl5: Chemokine (C-C motif) ligand 5, expressed in response to inflammation and infection, associated with graft rejection; increased expression of human CCL5 may be therapeutic for HIV infections; inhibition of human CCL5 may be therapeutic for breast c	81780
1370636_at	-1.21809	2.58451	-1.06329	Ppbp	Ppbp: Protein with high similarity to pro-platelet basic protein (human PPBP), which is a chemokine acting in platelet and neutrophil activation and a heparinase inducing blood coagulation, glucose transport, and apoptosis, contains a small cytokine (int	246358
1370832_at	-1.23256	1.69687	1.45485	Scya4	Scya4: Small inducible cytokine A4, a chemokine that mediates neutrophil chemotaxis and cellular extravastion in inflammation and induces fever, involved in sleep and responses to bacteria; human CCL4 contributes to suppression of HIV infection of T cell	116637
1370770_s_at	-1.05424	2.07569	1.08897	Kitl	Kitl: Kit ligand, stem cell factor ligand for Kit, has a role in cell-matrix adhesion, germ cell development, cell proliferation, and angiogenesis; human KITLG is coexpressed with KIT in small cell lung cancer	60427
1368800_at	-1.95303	-1.85345	-1.37624	LOC84349	LOC84349: CD40 ligand, binds Tnfrsf5, induces proliferation of T-cells and B-cells, promotes inflammatory responses through interleukin-12 biosynthesis; human TNFSF5 is implicated in lupus erythematosus, X linked hyper IgM syndrome, and coronary artery d	84349
1398256_at	5.78447	5.38462	1.14094	Il1b	Il1b: Interleukin 1 beta, a cytokine involved in inflammation; decreased expression of human IL1B may be therapeutic for rheumatoid arthritis and psoriasis; increased expression of human IL1B may be therapeutic for various cancers and HIV infections	24494
1373140_at	-1.53196	-1.4547	-2.23678	Il6st	Il6st: Interleukin 6 signal transducer, interacts with Il6ra, Il11ra1, and Osmr to mediate cytokine activation of signaling pathways, continuous activation leads to cardiac hypertrophy; human IL6ST promotes survival of HHV-8 virus in host cell	16195
1372466_at	-1.26361	-1.68018	-1.22977	Tgfbr2	Tgfbr2: Transforming growth factor beta type II receptor, a transmembrane serine/threonine kinase, forms a complex with the TGF beta type I receptor (Tgfbr1), mediates cell-type specific positive or negative growth signals, may function as a tumor suppre	81810
1369956_at	2.81407	2.82147	1.98007	Ifngr	Ifngr: Protein with high similarity to interferon gamma receptor (mouse Ifngr), which mediates inflammatory and hypersensitivity responses and protective responses against viral infection, member of the interferon gamma receptor alpha chain (IFNGR1) fami	116465
1374601_at	1.99157	1.87464	1.3578	Ifngr2	Ifngr2: Interferon gamma receptor 2, signal transducing chain of the interferon gamma receptor complex, activates JAK-STAT cascade and facilitates Th1 cell differentiation; deficiency of human IFNGR2 results in bacille Calmeete-Guerin and mycobacterial i	15980
1387180_at	4.5749	5.60714	-1.04918	Il1r2	Il1r2: Interleukin 1 receptor (type II), member of the interleukin-1 receptor-like protein family, decoy receptor for IL1, negatively regulates IL1 mediated signaling, expression is regulated by IL4, expression correlates with amelioration of glomerulone	117022
1373140_at	-1.53196	-1.4547	-2.23678	Il6st	Il6st: Interleukin 6 signal transducer, interacts with Il6ra, Il11ra1, and Osmr to mediate cytokine activation of signaling pathways, continuous activation leads to cardiac hypertrophy; human IL6ST promotes survival of HHV-8 virus in host cell	16195
1370083_at	4.1369	5.07589	1.54015	LOC57301	LOC57301: Chemokine (C-C motif) receptor 1, a G protein-coupled receptor that binds CC chemokines, mediates T-cell proliferation and is involved in acute lung allograft rejection; human CCR1 is coreceptor for HIV and involved in fibrosis and multiple scl	57301
1368192_at	-1.4	-1.4902	-1.40458	Gpr9	Gpr9: G protein-coupled receptor 9, a chemokine receptor, binds CXC chemokines IP-10 (Scyb10) and Mig, mediates intracellular calcium mobilization, may be involved in leukocyte chemotaxis	84475
1370097_a_at	-1.62874	-1.96241	-1.3631	Cxcr4	Cxcr4: CXC chemokine receptor 4 (fusin), a G protein-coupled receptor that binds CXC cytokines, may be required for hematopoiesis and organ vascularization; human CXCR4 is a coreceptor for HIV and inhibition may be therapeutic for invasive breast cancer	60628
1367715_at	4.81395	3.52459	1.51385	Tnfrsf1a	Tnfrsf1a: Tumor necrosis factor receptor superfamily member 1a, mediates inflammatory responses; human TNFRSF1A may be therapeutic for some cancers and HIV infection, mutation of the human TNFRSF1A gene causes an autoinflammatory syndrome	25625
1392731_at	2.33383	-1.12903	1.22222	Tnfrsf1b	Tnfrsf1b: Protein with strong similarity to tumor necrosis factor receptor 1b (mouse Tnfrsf1b), which is a tumor necrosis factor receptor that induces T-cell proliferation and apoptosis, contains four TNFR-NGFR cysteine-rich regions found in some surface	156767
